# Supplementary material for: Dermatomyositis with intrahepatic cholangiocarcinoma: a case report and data mining based on machine learning
Source: Front Oncol. 2023 Aug 18;13:1206043. doi: 10.3389/fonc.2023.1206043 (PMC10471963; doi:10.3389/fonc.2023.1206043)
Supplement: Supplementary file 1 [file Table_1.xlsx]

geneNames	GSM26512	GSM26513	GSM26514	GSM26515	GSM26516	GSM26517	GSM26518	GSM26519	GSM26520	GSM26521	GSM26522	GSM26523	GSM26524	GSM26525	GSM26526	GSM26527	GSM26528	GSM26529	GSM26530	GSM26531	GSM26532	GSM26533	GSM26534	GSM1126893	GSM1126894	GSM1126895	GSM1126896	GSM1126897	GSM1126898	GSM1126899	GSM1126900	GSM1126901	GSM1126902	GSM1126903	GSM1126904	GSM1126905	GSM1126906	GSM1126907	GSM1126908	GSM1126909	GSM1126910	GSM1126911	GSM1126912	GSM1126913	GSM1126914	GSM1126915	GSM1126916	GSM1126917	GSM1126918
A1CF	6.07470879457988	5.92932873741091	5.67803706737043	5.78437186084946	5.48042335746047	5.31562434102378	5.74174368278571	6.01226518276773	5.57202063599735	5.88460771006473	5.9275514187607	5.73558494439825	5.24233671255286	5.98070246886933	6.10948004148319	6.05356526906086	5.8800815191244	5.97576426602067	5.94963511697559	5.93602322600424	5.96058148312203	5.6890362260205	5.52678191036719	5.92305287541797	5.76488978282846	6.29685131222007	5.37702002778693	5.52903852006201	5.90060342279634	5.34664517693029	5.65289695182634	5.84574073440755	6.12769111922287	5.79967934724434	6.08794232478578	6.06067769455341	5.64932747908555	5.9745404566573	5.7325587390035	5.92151052898245	5.66525873540464	5.9432562156766	5.90130828159209	5.67889550447455	5.55837757923774	5.64559226153007	5.78905868840629	5.85450656896464	6.02589905882026
A2M	9.0118750892211	8.9987302345775	8.67739731242288	9.87507941156697	9.90438537616064	9.90008821879756	9.28093613684499	9.48280294472222	9.13476751808034	10.0994681347252	8.67609394187033	10.0810821194276	8.87346445464923	9.34346743361194	9.48486777273556	9.08488268861767	9.41992585899461	9.26635531655911	9.28467714469501	9.32938719932601	9.15402893883492	9.37786595692159	9.36285083716832	8.78689313595828	8.04034264434057	9.30637592729332	8.80281603939688	9.22786328076227	9.33288391371472	9.62498117818622	9.1602867930312	9.30887668347719	9.4577280821524	8.80712994940187	9.15646996129371	9.16422084908017	9.23418882053779	9.81573258579186	10.0269347641476	8.74436025555868	9.41035402264944	9.21779623340616	9.34770954866339	9.57985964885585	9.23156132985789	9.38473568267989	9.64848575220728	9.49242796386131	9.16455915241367
A4GALT	6.85213286775514	5.9287596309502	6.70042698638278	6.85079786061308	6.42869536550781	6.61187064177607	6.6927742572985	6.85198211254885	6.67492109487153	6.61008876035894	5.47724951869279	4.48529132668132	7.25447082013766	6.53483234907387	5.83408338567116	6.49898515735672	6.29954434034148	6.35929388549575	6.90894906229371	6.61330124230263	6.24599986785479	6.88127608767642	7.23302147336028	5.64200300267574	5.6065456016362	6.00609087418835	6.02943372743616	6.71931173592513	6.28282729020355	6.70001855635708	6.64543694352932	6.41568178879853	6.11168574111362	6.46068905684081	6.53836412496293	6.66557438448074	6.18506891212507	6.83221797439959	6.84409074300329	6.54860392337215	6.64954361357073	6.69385961747788	6.49131289542474	6.9695351148566	7.12921679688868	6.73578868217277	6.40748719576529	6.99693383897237	7.38426845178547
A4GNT	5.80959625612129	5.38091831323512	5.30642191836295	5.27322276734606	5.23849246691618	5.07858292681344	5.47508148016211	5.32139845150689	5.29505880920182	5.60744388889416	5.33771905499583	4.77899840470197	5.41279834662405	5.28094933768609	5.90912344249721	5.55294480799901	5.54096556942078	5.35439345169928	5.46718994351513	5.67754857802322	5.43779475421701	5.70896755424415	5.63009322497705	5.2904371766787	5.11899907248371	5.42190321307031	5.18611880963769	5.51007225165451	5.26666154566483	5.46331713894961	5.30734634353716	5.67674733509073	5.20178243957968	5.66139082591397	5.42806715592435	5.36886693327755	5.58899117135816	5.22552401333768	5.70933104703146	5.47776945741499	5.47374871665038	5.23076238929653	5.92072283652087	5.45324710634988	5.44810076066469	5.14385585739234	5.65205619458365	5.48707226833637	5.70873258115828
AAAS	8.04869828153512	7.66491302845257	7.72387513298591	7.36131052479299	7.89048166439637	7.82884014404387	8.09773161106644	7.58850252694719	7.68886549062545	6.51310434579584	6.23310379690572	7.19732675467871	8.1020749339569	7.0793518869107	8.16614681772657	7.22798208243116	8.18987638366463	8.01293932911841	7.26589886800088	7.64665796919341	7.38781093020846	7.92687373783532	7.44528771735884	7.39280925336524	8.11366141986648	8.07105206179726	7.28573706105782	7.82335348940754	7.29176505262529	8.09080175116788	7.68570647791166	7.60077520852457	7.21198544305462	7.57072709771686	7.63645683036825	7.57072709771686	7.82796280880219	7.59649066997624	7.50830819385607	7.18601947453395	7.58476856098886	7.81757654795018	8.00661130459451	7.76924051938011	7.78026319413616	7.39647422874041	7.23233986039305	7.15936246199287	8.78821033247562
AACS	8.78731616697525	8.24088009844945	9.32799977223505	9.46719720497985	9.56592726676123	9.25549903642276	9.00249798813419	9.73649830190056	9.01948116875702	9.21567774922249	8.90860700203097	9.54130868938445	8.88633137110735	9.05530590950586	10.0758193233085	9.09613962762297	9.05798072332159	8.30377949893911	9.82440820657882	9.63514437219462	9.36204596789686	9.43445582318971	8.93979610449386	9.57897067955577	10.3040014669758	9.41902907668671	9.70836836586801	9.47905807652382	9.208403788113	8.25271240392405	8.41629336099371	9.27321437320366	9.76367682796213	9.91807184454803	9.08979987099461	7.86719523268268	9.39430462822159	9.22794013766155	9.85883659387569	8.51702708028774	9.80058653991665	8.74814989258029	9.03671758557157	8.43295516008015	10.1637609987176	8.90699555265194	8.43601667676384	8.53363704817753	10.2511963473971
AADAC	5.68388615125633	6.60879650780469	7.64987208244408	6.71605259835839	5.97337286414998	6.87848748484831	6.30169248264645	6.49146414861455	6.32876871735772	7.36943114252166	7.56012404459244	7.63983273844799	5.41117081047982	7.26561090641631	6.46754052405689	6.36470137313321	6.34108326914052	6.30758188310932	7.67207799303559	7.35340501719155	7.85622413880178	6.767361944645	8.4526558208098	7.62912654901276	6.70528580533843	6.31410668340073	7.24299747938006	6.06622014326198	7.75421917680532	6.54274048755411	6.24553895230933	7.89322391556462	7.97333962922384	6.69693059887399	7.76918069873663	4.67419740668796	6.10271593427008	6.03276651274306	4.89214024050044	8.2085939965619	6.3093580259656	6.89552294819298	6.98582424185966	7.70467554182949	7.63903442943603	8.37293339220995	6.818080754416	5.9452031700623	6.39561451691228
AAGAB	7.03217425259493	7.20118802221703	7.32520439480751	6.82406225188196	6.92698727484319	7.03032335494154	7.11867774023601	7.32860694261955	7.2040677000317	7.12725502506127	7.46682926435323	6.99995017272818	7.19769719387377	7.016353565987	7.08554106145015	6.83146005843453	7.04399876706013	6.61597792766432	6.85173518808792	6.8571479111204	6.72026579361044	6.71998223417105	7.39335412994563	6.80039147771185	7.04203782901099	6.7811620608807	6.88387538514889	6.76349197653201	7.23977009943572	7.16574895554067	6.90884310178124	7.112093463653	7.37377322916994	6.99594083794945	6.94149122057588	7.53610190036971	6.88525794247131	7.17214143118511	6.75453493002415	7.17042112175294	6.67357399836312	7.33898492032366	7.02330485945163	7.35223649718739	6.93674220248783	6.91777252915107	7.12202077697691	7.16700338414813	7.19159424136569
AAK1	6.56182312800402	6.39800259862067	6.43750737269542	6.70924841332965	6.48167817658887	6.25734450106539	6.36602306799582	6.16568128640666	6.46340966409756	6.44958128932493	6.62655107435752	6.50971578467125	6.48229507063239	6.26755019603501	6.34035064301834	6.2193860149643	6.34484126731445	6.04195604068435	6.27164351534522	6.4751765066294	6.26850824352068	6.18047466668897	6.33036339069523	6.31285434045624	6.60598706999237	6.29248983826005	6.39046131626587	6.39698566472662	6.45344396731549	6.58756889811422	6.15352148926315	6.49562420987211	6.14367872938555	6.20819094083484	6.31138944143697	6.59081577977635	6.3642163472419	6.20654458012481	6.31908114790543	6.22088343096186	6.31638113683227	6.26288854894658	6.28773202808663	6.44137646130532	6.36894243387424	6.51826286495982	6.69541152021861	6.46632767146589	6.21780761356196
AAMDC	7.46214335643255	8.02480118764496	7.19716822429496	7.34441496256381	6.98675779656531	6.80543290604115	7.73902657686732	7.49089009286013	7.08082387389708	7.13592406891923	7.33648121651703	7.52337405460901	6.97507065099087	8.36191537789382	8.37212982067599	8.08042099248047	7.81355816067927	7.73953869639023	7.88408656731212	8.1217585228185	8.30561605566405	8.58239922926549	8.47424967178027	7.70731190981377	7.63903727076843	8.54046583720641	7.90923372404767	8.12935594113535	7.57292720662841	7.18396024460493	7.0756672227133	8.05742831329143	7.46067070743045	8.32633096801806	8.00900731557237	6.99347345379618	8.7098999498703	7.52067672390136	8.52223891693788	7.45303344400149	8.25759839107461	7.61611281692814	8.09026702343376	7.53248132139556	7.4314908219018	7.52195911533665	7.54167934298646	7.06374030455094	8.03922774511711
AAMP	9.23322201760428	9.43575514914423	9.60055378096764	9.16081482898711	9.19692038090002	9.18041239086798	9.3236985895668	9.37214175847786	9.57716281269347	9.54108107030803	9.77673595217937	9.66062278816276	9.69727743854394	9.44952811429872	9.32594699832347	9.01671669712551	9.06807476683163	9.52978319367766	9.36563949718428	9.44457305407268	9.40511424730611	9.21058632841253	9.34675978829844	9.46569697888604	9.77362728044166	9.74196298279613	9.26885058512634	9.5000579036014	9.30781524108257	9.43913298868573	8.99727964611386	9.45215723421409	9.62338076064365	9.50844964043885	9.4800412617692	9.04566559034746	9.42352804614753	9.13889254355614	9.24632045063021	9.17237814846999	9.35347366179166	9.38978289734345	9.47526860256746	9.2875137867995	9.34847996534305	9.15826439278456	9.31197539401996	9.37894541902787	9.71963235372559
AANAT	3.96479037702494	5.5787731604693	3.81634030918925	3.85007920743295	4.52416253913541	3.65767556035643	5.32222814899048	4.16558591920481	4.10207242326964	3.84789892075633	4.18280636839294	4.68204227323235	3.17465752205578	4.50554226778746	5.44859068207938	4.06516631564194	3.94995930694151	4.22766240694971	4.52672017781621	4.39603643309409	5.93812937789715	4.83479563468289	2.99243361389508	4.92684245726788	5.27051065665596	4.10389671737672	4.09181948329757	4.36552417957607	4.82400976458242	4.29927737715426	4.43385672179196	4.14832636079226	3.62915575156202	3.31746073330013	4.30995377423946	4.22301096784815	4.30575172411988	4.05637407356241	4.60265748739075	4.69211945919078	3.68169813808171	4.61230069268684	4.17530523881107	3.16159458997089	4.44533876759531	4.48767972169817	4.25579867697247	4.49215727529023	5.12660075569463
AAR2	8.84444452342749	8.65687931769134	8.61562374533107	8.52306754141979	8.40871853189286	8.44995864036799	8.53374021853684	8.52454303094647	8.50191815848173	8.78986348381141	9.0380701967938	8.91511765356992	8.50487837372271	8.66714179070572	8.76431613781548	8.82068049695327	8.71493351262384	8.7311700159343	8.64059173467625	8.81910780880507	8.79361885783306	8.64969610948359	8.55478583304779	8.43354847624239	8.89301220617467	8.81509231141115	8.62861994600709	8.70788164489465	8.51382416268517	8.5740480404314	8.56596950414044	8.76339225039457	8.47196814611893	8.63766449165289	8.91462947599399	8.45389270379813	8.66454386480855	8.40216937749042	8.599779797093	8.65235933207045	8.67686826503022	9.07979390229399	8.79640157394639	8.71723295920143	8.66031116730926	8.91414273163644	8.64200448522817	8.43094871495466	8.90315767688581
AARS	9.94914734349215	9.74821589781976	9.9697195329175	9.84479940212852	9.6954182471837	9.65152458526263	10.0709093482462	9.93737076570206	10.3432861622764	9.77903208857199	9.95330028342446	9.8924256008381	10.5752357482277	9.69770858014695	10.0154037272141	9.71134302341001	9.92510995527042	10.129347976402	9.64619960392172	10.0369481939057	9.43576735031641	9.95849237096566	9.928305725512	10.0546966559496	9.93092578495627	9.90574793508992	9.77023052477813	9.50052142462131	10.1912579491608	10.0049962338511	9.86233737887475	9.69148651447403	9.87561983536079	9.81027428943104	10.109003230739	9.93301246920607	9.79881925108526	9.73923495219946	10.2837838917465	9.97009270725346	9.96551971814707	9.81121866982064	9.85526437745355	9.90524601405304	10.0526752643438	9.56011511652522	10.4078779225333	10.2133610139442	9.98521876984714
AASDHPPT	8.05730997467275	8.3288839135506	8.43190084725872	8.38211706647581	8.52005145427384	8.24883574496663	8.25431339559829	8.3684100543888	8.45469727529925	8.39150509166366	8.25286958918918	8.41250390528401	8.08801416734621	8.40528771864007	8.09546076904049	8.70083395043353	8.45232791553124	8.55224688757847	8.56402107423338	8.30493302755203	8.65586524581712	8.05107810921994	8.20297950684421	8.61751432582805	8.42647536462366	8.30772126325314	8.19145298544019	8.26052175934866	8.53936458072834	8.23431025904591	8.2979045581193	8.13045729865207	8.25833467234399	8.30072803355519	8.17475792510612	8.46205865817336	8.34844996570329	8.36559810957115	8.3684933583532	8.36134833888553	8.2443084118847	8.10498677528914	8.06164778881331	8.26357441233614	8.40766734783691	8.28521776201843	8.31008556927836	8.62263651982254	8.50523852611225
AASS	6.17394830407684	6.18516881122485	6.32711538899658	6.34505567690399	6.27133523866202	6.54585906477839	5.87273830853845	5.87823296991301	5.86085130080873	6.14215729479842	5.80779354247771	5.45300616020388	5.26525774674235	5.68228580991287	5.66803102310179	6.36852034441236	6.19820760786652	6.56815712820101	6.3636374025802	6.30943482688515	5.71974921091691	5.03791175929745	5.58525890305964	6.6194817209139	5.46382425275484	5.48012744586812	5.92304749418241	5.65350858099955	6.29649738734498	5.92591173008962	6.53726140819245	5.54442256547239	5.98657337892398	6.13760741875661	5.48484119821824	5.73338192893855	5.51597602565182	5.9159411581492	6.47198159233385	5.86625528674607	5.65767972374366	6.20794381517143	5.57440751480336	5.6485884115541	5.66206311239723	6.06401931481118	6.1903341728554	6.15458331000937	4.91488684277719
AATF	9.36846694957488	8.42657650004389	9.19203918034436	9.01046584447823	9.75624587697732	9.02421882772954	8.94670089503728	9.0497810838715	9.13683807485557	9.02745331155274	9.38730651038281	8.95517379597388	9.19449089918182	8.86726945050321	8.78009279921902	8.88284867330081	8.91462065532303	9.01594327817274	9.40532818051133	9.20122000032398	8.70205769111065	8.97313402116604	8.8905066068742	8.93896149572797	9.45914001436697	9.48327525610049	9.16716451402186	9.35756049194872	8.87085597672878	9.29125158100804	8.98439998478589	9.17141785902619	8.87685490766535	9.06430710426697	9.70146378033683	8.93542739525205	9.1971116605339	8.71248023950923	8.72523473084517	9.20675972641705	9.15250682887283	9.33298495286099	9.20996883041038	9.05629056664888	8.89835832359504	9.20007348100971	9.01232464059885	8.91815700173935	9.20675972641705
AATK	6.57350738982328	7.88791133384391	7.50310763383737	7.67385787828702	7.83322711158002	7.40938038199307	7.75336279926445	8.26417884529276	7.27414201236849	7.65849153182058	7.11286418582382	7.20417123320084	7.15676491839135	7.83965515259504	7.61780114164473	7.91582766989138	7.56456358117246	8.64077127816303	7.97437718422377	8.49505709893769	8.15438659090508	7.96442108752478	8.06825805608789	7.58449562029084	7.90884415092478	7.61465074592602	7.27627160287987	7.14460969882323	7.2447657940628	7.6677756875726	7.29372011528431	7.28402083014872	8.21777169311738	8.00994483122329	7.77784374672878	7.69043736842336	7.59820191580612	7.58055528818332	7.71812866606475	7.25055003501994	7.74036268900863	7.77947537340858	8.1239036936824	7.79490189854203	7.63294864084092	7.66466608138548	7.34525313896279	7.59185851653811	8.59121342234483
ABAT	5.83170387770471	6.51569573596445	6.32368976484851	6.24588042703568	6.01641346135161	6.34674459748837	6.23561274803737	6.62826074115123	6.26706157455519	6.07272617636496	6.27874071325367	6.2553664008627	6.25343337440442	6.44364480498076	6.41333117704297	6.5999198075437	6.35876200429416	6.45514346702371	6.78556013880352	5.89625363080731	6.10449278613271	6.09180980841752	6.66985684351031	6.60629759828072	6.43733270161354	6.07753606115247	6.64594302691953	6.25645412608595	6.02557098084347	6.34309944348104	6.19630108832773	6.30551200152074	6.16046584990764	6.35299916978044	6.07980331921749	6.14766924606334	6.27954057361744	6.78264538045062	6.4545686778428	6.09722898863893	6.54858392952958	6.09990910439993	6.6221995437082	6.09281160527979	6.453471300988	6.01627434366437	5.88429058165748	5.89796313589408	6.55661351216966
ABCA1	7.38079928647512	7.60223422096559	7.64500041648531	7.82737803112434	8.32163052667312	8.24768419794215	7.58774058133186	8.29425260509318	7.69053883719379	8.05384973450859	7.28775128494257	8.13698304767939	7.48722328054232	7.77387125869597	7.1682489481141	7.70326659319304	7.52993891597966	7.84219449304746	8.04513669692266	7.97421167817704	7.80031752873445	7.2015135122505	7.34672792701361	8.05177128493071	7.99041747446533	7.79205405146809	7.83613520197637	7.40771712688783	7.75441097316191	7.08363331164369	8.31777588053403	8.09147604457142	7.60900252179851	7.50942928587041	7.25125267651081	7.89444965535706	7.70740966460987	7.94326435693815	7.89962404295841	7.92905087423281	7.62299950525724	7.67690448119887	7.64013035238226	7.91249122393367	7.97233299529318	7.42607379242932	8.2291203526074	8.32260204487921	7.17455274751275
ABCA11P	6.72080290499185	7.18510486809076	6.95012544356346	7.14121199545235	7.36105002858344	6.83621012508133	6.96384971866719	6.76267116505344	6.91027568082502	6.52457962669089	6.57950784233278	6.22570532247895	6.74973866314704	6.71486815246302	6.8528011514253	7.26706178900521	7.26452614228977	7.29478419087904	6.86175579305565	6.62105033089748	6.51883401149267	6.72701235612454	6.98265125337472	7.41855142950062	6.56383654155044	6.93432616576657	6.97712789238467	6.89868372901244	6.7971302787632	6.43852635163578	7.29031075775853	7.05530687264271	6.55914676125967	7.60281792676283	6.34463655693532	6.40918142037341	7.06341735996316	7.23991520882735	7.09167381987107	7.16508533597123	6.67526929180108	6.36160319202532	7.42370037826958	6.64034264571269	7.07902666761052	6.23716660915993	6.93742525859573	6.7741103021646	6.82469821960356
ABCA12	6.48937098241642	6.19157911251174	8.36663755181773	8.18583836335102	7.8990708045522	8.15140950416371	8.2508904336735	8.35287123349205	8.03811058562858	7.44384465908269	8.55555552147483	8.13463345134622	7.6454211612848	8.15231747739326	8.63936001698781	8.31917910710702	8.29735204782859	8.25506275443342	8.67574827633203	8.43216940430704	8.55795147527209	8.97398969172694	8.73470415700248	8.33142830424591	8.73511306071482	7.80367945243005	8.66326066743201	7.70580608809825	8.27480785467045	7.46080205995928	8.14954542956721	9.13145085233046	8.76733725239905	8.25578911858555	7.28424235956698	7.28259137182962	7.46207270761983	6.95892968883956	6.89786759232953	8.05028784315912	8.08081990960368	7.98180795811778	7.92614058685043	8.60552574989378	8.94568107211768	8.20561671794982	7.70396079805972	8.84020631455525	8.63453309732794
ABCA2	5.95610176718212	5.75865824123517	6.07378251057886	5.99835304342432	6.31261593903929	6.09884811699673	5.95258508378766	5.89736483661034	6.03533183214936	6.14054988929294	5.55584450210874	5.89682779729611	6.3109286348972	6.08429700829396	6.22907073667581	5.6236678494021	6.06648566511439	6.22782670715077	6.00992503040453	6.17981847400348	5.6031839228805	6.33600590919491	5.97223080403688	5.97807813519269	6.06353116773654	6.12625580141018	5.65335844239373	5.99743071081147	5.93413795388197	6.21322730985878	6.0406992819299	6.18525737275286	6.03288054708223	6.02034639815077	6.1810273531663	5.90618743398631	5.76234087842975	5.86666343431848	6.09199922959173	5.77391736196924	5.89611980714427	5.63241467466938	6.07429727776074	6.16560354430204	6.10195171201937	6.02556626635071	6.01726235156061	6.16274506633489	6.49104895086439
ABCA3	6.76612366492212	6.90942022325184	7.2101182829766	6.33518374657776	7.09887052189743	7.19238517110731	6.75102756649915	6.83045700626945	7.08664568299671	7.03540330542372	7.4118847589915	6.98581063161353	7.64190827602123	6.61835068442327	4.84301695672781	6.33194846015102	7.17266296792077	6.905277095006	6.86634467060635	7.50225249718405	6.67576310301668	7.36004219537219	6.34030432556867	7.84460463516912	7.79195646835511	7.44606667852084	7.14930073445574	7.11425188713776	6.57913134126876	7.1005248116095	6.69993509660411	6.88145673118505	7.08682352077646	6.70362272071867	6.80011321309032	6.15391761914397	7.34474852681505	6.81421295551833	7.01586057646199	6.36249662192456	7.09270553549743	7.11450878308863	7.56493288537039	7.17964555260662	6.81841063930317	6.59424431276389	6.80264271501745	6.38665799383398	7.62805408841035
ABCA4	5.66860147877469	5.06121288275448	5.75015384462074	5.73520433542921	4.94004925052585	4.36400325979123	5.82795178566375	5.22870995579086	5.10983263492817	5.66494459298883	4.65075616079555	5.01945513417449	4.93688795297293	5.02996397145522	5.33702078878587	4.62985689884716	5.17597078963504	6.25734924941641	4.52975019657614	6.11847330989185	5.07833753597068	5.34842323623469	5.40688582467518	5.1907887809942	5.53797660346935	5.05490641859888	5.46606961112709	5.13545301393629	5.20954817890517	4.70799199855738	5.28251462105135	5.08098209884124	5.71924244772996	5.72849981969688	5.11641889147013	5.09322196175137	5.67358233499473	5.75660735475518	5.41451588032106	4.76538812291166	5.25678838060414	4.6938531079246	5.78604700412275	5.29601714076991	5.25089842142781	4.80033871303455	5.27435516340078	4.73951300543074	5.85048099661176
ABCA5	8.96824772889518	8.7975716398849	8.87779565922138	8.61194522715071	9.10429864736913	8.34239192343721	8.27604129027265	8.59687013554376	8.32632839260275	8.12764125816302	8.94713403496597	7.61972094441868	7.70365923444838	8.20210745199066	8.54588461657607	8.38502800515831	8.05373312125275	8.31926966535861	8.13772457041976	7.81960608855891	8.33402924748271	8.15543093919422	8.41866649870442	9.4123499235664	8.89143724727549	9.29165983537446	8.97156817287201	9.06022307109802	8.76412966376335	7.75116668292121	8.20171584823763	8.85746658145084	8.01060541718311	8.79810713847172	8.43197170687616	7.419747996531	8.84621118256161	8.86825474095934	8.35907877665787	8.48471783916155	8.4886224198746	8.35553864347238	8.80182218499004	7.55414129757401	8.43393354689475	8.58930776452316	8.66181080509034	8.50421288912363	8.22739135842839
ABCA6	6.63549136523395	7.16634433432613	7.087300268443	7.04608425537118	7.31931187500743	7.70841828330277	6.65943662393143	7.05182650927495	6.54652045233515	6.96728973480347	6.71536120918976	6.04516846098905	6.79230901720213	6.59517028990809	7.19310210951335	6.17513453578876	6.42853671016504	6.94302327203882	7.12665301073657	5.20823980543761	4.83619543836996	6.79973830559357	6.40674620509389	7.34150099159306	5.4776913884555	6.80573368764646	6.2721395195425	6.51054030891672	6.37877377407922	6.56633013433416	7.86543840505391	6.35301744653689	6.14848966660658	5.74301072151586	5.19039798719543	7.28193295435693	6.26790868324007	7.27131399196566	8.0442810129128	7.84912994956279	7.06593319636435	6.74377321972045	6.53022587672259	7.38330800806419	6.07802099978798	5.79606345946086	7.69387974152055	6.92759526355386	5.58444157419675
ABCA7	7.19760236441115	6.89139940017265	6.83336592632722	6.93848475569745	6.88271202819009	6.91504677653986	6.61338856831382	6.39036053563756	6.54507159698073	6.97897840594235	6.49167413221525	6.6390985549776	7.32736413203133	7.06061946879903	7.18987044473469	6.17595826741341	6.56541595524821	7.0194462910799	6.96573493258443	6.68335953265441	6.24894112744731	6.89868422379234	6.51816454323257	6.94427955683678	6.9633066936264	6.70707884543059	6.68998989976737	6.46604727979691	6.78047854336189	6.7901396067181	6.56886862425648	7.01065775173672	6.57356478407825	6.84852307218134	6.96196096767872	6.18776218214	6.85677437812296	6.88591873248511	6.42027249641988	6.81681311663803	6.65393190856216	6.55339387514006	6.7291506381871	6.84610660464276	7.46039606697267	6.88971576160202	6.8906503287873	6.96234532034824	7.64218581228814
ABCA8	6.87871272080802	7.60160576310751	6.82538289357359	8.00295588994008	7.90847894145824	7.40296037393173	7.16116634839032	7.4250511971616	7.32779907391586	8.05665044786605	6.74441718400214	7.52503129128415	6.88409970992154	7.68516421669271	7.64822931587761	7.7524795976852	7.4857136871047	7.59832652913638	8.02532508544543	7.30951478163213	7.35442695637002	7.339917811278	7.14519165170983	7.70367537442416	7.17751263907419	7.60865836926597	7.2214008751591	7.25944040918724	7.39871058514561	7.08246144730599	7.46297330613359	7.49394889717684	7.33034282614578	6.95011119466665	6.82161255587457	7.20032037308777	7.62126678776301	7.41989954889014	8.25428285834361	7.88007105788316	7.95139561580412	7.80654571245314	8.05692551781216	7.97011252765621	7.27711829053556	7.32595121814076	7.60235930270234	7.14073262204217	7.57192679142781
ABCB1	5.34131599890434	5.0235201822974	5.45446291775282	5.1885010762794	5.35228437888617	5.52290718844257	5.74521725061024	5.60798491401675	5.88479057599914	5.71875053022094	5.74426980587475	5.00290325209481	5.93445878943973	5.12765251661764	5.30735180201562	5.54518711860565	5.49587833105428	5.23821375397701	5.64463101963852	5.09486365456684	5.21965013967513	4.24181680029632	5.53467102432356	5.38353674357081	5.13355513837909	4.94457449983781	5.32182778355676	5.19496644009249	5.30360217595604	5.94910616580045	5.17250165832309	4.9685669174929	5.35217767796007	5.35798198270996	5.33723427559626	5.16882806446923	4.89425361269197	5.44818170908419	5.91554920969187	5.17359657022688	5.28431961356879	5.40896364482243	5.73368991722185	5.20047193048742	5.48271839554986	5.92382154914712	5.36648724142321	5.280901636173	4.63157921171186
ABCB11	4.96632901684679	3.81084871147102	4.52881577916806	4.2477806874581	4.74769639329055	4.45572449054879	4.81122701479553	4.47846025051827	4.81055594135547	4.22908996069397	4.92868037935837	4.31386666929748	4.83286748667025	3.92221124754915	4.70717133474622	3.90108530094119	4.19643499777821	4.0630520795922	5.0698519633578	4.37016556145735	4.01804338318404	4.11019776180852	4.7137150985206	4.32399854351301	5.05581490123233	5.14914394097412	4.66485176850955	4.52499724947594	4.49689616753493	4.41861265916763	4.17640893920177	4.29863053417477	4.60369978571288	4.72837450883253	4.25045605760233	4.27376158884975	4.64371550160176	4.78920617571718	4.41413577526026	4.30622289511182	4.49355364657751	4.4214404601255	4.5720913130705	4.08616817662284	4.78973950727915	4.36839185308672	4.59998389839454	4.63368153498133	5.40112106568654
ABCB4	5.4825984466491	6.29560126869112	6.10039382849767	6.39093614940209	5.21944626749222	5.39527339022675	6.26178001644811	5.58661327510612	5.86988801464726	5.10922918094531	5.8160657638979	5.49398866358873	6.60327604742389	6.06329925966128	6.22039116640907	6.31154801794139	6.33493861341835	6.28311606804845	5.9811677024272	6.13151378589793	6.29601921218905	5.88582215844634	6.67314289852018	6.03637703942329	6.3561111038456	5.93418789417407	6.80205497644494	6.14720283405591	5.44982332689975	6.53321033151882	5.79054600333388	5.95434832183691	6.11837002534724	5.68925440467332	6.23241444461695	6.24253710301189	5.7115945826739	5.5855918304949	5.6650052916789	5.91993315444925	6.3005473248275	6.49141931121386	6.42173896194667	6.11661622708304	5.76333543059977	6.6409204811169	5.5312722110483	5.14846590846556	5.77039157499601
ABCB6	6.7937954184701	6.55025198934424	6.77264991157698	6.61569774978642	6.69338428580952	6.35451973359599	6.26017730145679	6.56367758664276	6.54118961272174	6.30925148525477	7.00004908738353	6.56306717383902	6.71809001936956	6.75707727411005	6.68201690046799	6.66421165507919	6.72347467961251	7.0542088306237	6.94949195577953	6.86733746799663	6.85224685831702	6.66829367735243	6.80220624910018	6.30761472155752	6.68093454247297	6.86903697018778	6.63836859467032	6.48851357207846	6.45862950298342	6.26110117464424	6.70843895243885	6.78921902947634	6.50978809129388	6.66594644028237	7.01635080525923	6.66284096022831	6.57339569639589	6.59425487339111	6.77922842051409	6.63337736160557	6.77877719207927	6.67761436883746	6.47115609036315	6.5990747258145	6.79478132344351	6.74331291478503	6.4539927545705	6.51922315116132	7.09369593514502
ABCB7	8.46269199023141	8.46011720443269	8.63013561739355	8.34473608336391	8.46446422399222	8.21702782123949	8.41139066021009	8.03708457670647	8.27032608801038	8.05519202356497	8.4880972406183	7.77891621646338	8.57544061082182	8.71769122569906	8.75856623591322	8.74298826840444	8.30721920574921	8.59889354024046	8.50382244005908	8.38794575013323	8.56912400397232	8.71467403243151	8.5751022073713	8.3437670437077	8.71345570474244	8.42389535373943	8.51565500837094	8.58555544036837	8.38964109910559	8.54017726857451	8.14244690227817	8.77123363161399	8.48928932293461	9.04436905693272	8.46260253416365	8.14433239984481	8.56169264321935	8.6456543378691	8.24278291443637	8.37925073663606	8.39926756308787	8.41038287844116	8.55293666360872	7.96304814868724	8.54951963546127	8.35974260414769	7.66409217083766	8.30645649589821	8.73928719423308
ABCB8	4.88895673631994	4.43003090818945	5.47235246723529	5.22228137092713	4.76647133304899	4.50467329846938	4.7347701258511	4.95020235339523	5.43008138401894	4.71112321149639	4.89428055943203	4.58955324484983	6.33205048256433	5.02528450053288	4.89872745909595	4.61078075439581	5.62023107891928	4.46131319239004	4.38642696918803	5.63245912669488	5.18463683274167	5.98737547784656	5.03163386838492	5.17902179382913	5.98289449024052	5.31778173742335	4.94798445090405	4.94549640831912	5.29691803271775	4.27050495186339	4.93437406329793	5.3238242949911	5.32055023206575	5.17639572607242	5.29252818771847	5.3601927749253	4.7861369676564	4.72197693073943	4.7713270868101	4.97666242922541	5.05416361558123	5.3823220771817	5.0305425515214	5.18321458352907	5.48253154837669	4.20535167344357	4.97371875684981	5.56525976999638	5.74808728896001
ABCB9	5.16999181380512	5.17038208004145	5.57150040427145	4.97579411702967	4.55898532629915	4.44557276220601	5.05467703613054	5.07685864609711	4.50355447575464	5.19203618653085	5.52704728200353	5.10358430060644	4.96121443966106	4.84871014357634	5.48072179780273	5.00566954446862	4.87661431000424	4.79676346349445	4.90440902332475	5.0950783025381	4.84185719193644	6.01843087716785	5.21589301616715	5.2742067230034	5.36133604106272	5.43656701534297	5.18208979528064	5.07246494092856	4.44956777195418	4.67043766552103	4.63305021788125	5.24526663140674	4.66344498334515	4.91752267240028	5.05102909104225	4.65887455883015	5.24348391896162	5.2445851541842	4.82630019379613	5.05068153711133	5.16373977979966	5.41165436709251	5.07150502094817	5.16373977979966	5.00849498224331	4.90386110415835	4.97385087866884	4.91986112078911	5.49064463336748
ABCC1	9.26713592628505	8.92393939768689	8.79952107483014	8.6946622880911	8.59654113436329	8.6123178114437	8.55680317448051	8.90061911137687	8.55299221803626	8.30712538053203	9.01467983984933	8.19249445355483	8.35794018889592	8.63953936706656	8.25046771103508	8.52597346469502	8.289750795778	8.41939408681137	7.85102114629762	8.75424188501749	8.74454790478087	7.96390791383627	8.17441108113517	8.32621080080514	8.425404021882	7.88260549949266	8.41133365578746	8.2461590530002	8.26289348450175	8.78637461289244	8.94212837750864	8.26706763211587	9.02035767127054	8.05434658798139	8.35933071888729	8.78270739336328	7.90932281279631	8.48209123346294	8.24131117658032	8.32027798102621	8.14042441460554	8.52809018196645	8.45306067253158	9.07787608298419	8.66428406977316	8.68071841352841	8.57113756385546	8.45224393179604	8.63429325597206
ABCC10	7.90710379455868	7.82253965928612	8.12523234476246	7.81406334723322	7.89760531623637	7.99922918908617	7.84483187666357	7.86392537986209	8.00387626222436	7.88527620634289	8.31566307357046	8.30423785625435	7.74262949748804	8.09990723394944	8.00647379219695	8.10962178442762	7.93300630923156	7.79545664491294	7.97722555945249	7.82638558922409	8.06302418548361	7.62663828170892	7.89875457688241	8.05741621360453	7.95779405709179	7.96430356632089	7.77479300496415	7.55741382334385	8.10233231077137	7.93370898856036	8.26871977269666	8.0240746782349	7.88744040219052	7.72811982484257	7.76442651718447	8.30122965948192	7.70925264302858	7.872935778203	7.872935778203	8.03584924560446	7.86440748342072	7.78622480173487	7.85867676513642	8.33973812634198	8.23987674933282	7.71592891290778	8.35876803274849	8.04346833433124	7.95017795336594
ABCC2	5.64283423478415	5.43199458952579	5.82001859776009	5.83000075917612	5.69562466153651	3.96288787278128	5.03346598914312	6.16027165102977	5.69238485206238	5.48461128250773	5.57443872684458	4.93648956555702	5.5315277557185	6.02831860050655	6.25526888570047	4.56773984357697	4.53217991831763	5.20609385836366	5.91985357285697	4.00858497484214	4.99634061750098	5.8364709673529	4.16441718012105	4.8451284116666	6.05843555090031	5.44008119921826	5.36745668566773	5.60548079258685	5.32536861503192	5.40412318650511	5.31913071809933	4.83178773018031	5.9592056786248	6.2024623626374	5.76889373711378	5.23702724938448	4.99951102168921	5.01701119929	4.90604056687472	6.12914423049113	4.68759671493876	5.30418267052272	5.40027774680762	5.99827268021403	5.19893706604152	4.94922517043041	5.06661610598069	5.88695921036151	5.87857425331153
ABCC3	6.05103587179897	6.26739375178826	5.86130171335305	6.00417501565854	5.81026197355059	6.95449603233269	6.161860911424	5.91011941036091	6.83362339339225	6.30558966147506	5.75495728522539	5.81261562724193	6.17028700544863	5.96808477992656	5.92620169467116	5.86527858489561	6.13057169958095	6.25286786750791	6.94875314353082	5.93935205300115	7.42327597640781	5.94377617502183	5.73026714786103	6.67853472502106	6.80507736460005	6.81366918753023	6.56508585863928	6.15448643364111	5.80614811730162	5.69804198162816	5.77646304553776	6.83538888168574	6.25626627674692	6.43878226384069	5.82531574030368	5.65567097646632	6.08673775915078	5.79063256914452	6.0173386879412	5.94309955485103	6.31495119986224	6.44433949266099	6.04277493676926	5.8887371924723	6.63395852931511	5.79335105562647	5.53454483799496	5.99011304240158	7.2771694212825
ABCC4	6.36470475432551	6.28630356863259	5.77854463882456	6.71196489637104	6.81809694770918	6.40324249129813	5.84378847162624	5.52064896795001	5.97455827980937	6.14592766242651	6.56052785296934	5.75764607667022	6.00395903448631	6.63150378295507	5.80974748224196	5.52256807288678	5.99003817165601	6.135278789796	6.28567053998623	5.78441209086343	6.01018249688218	5.76616858731927	6.07377767527944	6.44061950413735	6.33043683687653	6.20538489377003	6.41711893220447	6.09746735820821	5.86609257653745	6.56493439268305	6.05589112964127	6.14465760193753	5.8655463304038	6.02662409913749	6.59711994631254	6.60089563178278	5.88472961633129	5.89903568749073	5.70261613985851	5.62893403885457	5.92729679765547	6.17334333957367	6.09035402908133	5.87228432623668	5.73219388888809	5.90164199533246	5.73582589969346	5.70507822234134	5.59228933196094
ABCC5	7.89322938370787	7.3835832338654	7.81246871816841	7.53943148735163	7.91003216625089	7.77290226007831	7.40454132310828	8.11850162018854	7.06474767726707	7.6957202694438	7.75894999674353	7.09347387892754	6.92563687131755	7.59708270969176	7.72198412914668	7.70275034808414	7.65049100007419	7.6182696779981	7.72703191522455	7.46029084614059	7.58387299323023	7.95549803561291	7.78114963951888	7.9220273090678	7.97888976555479	7.77068173903323	7.71822500352689	7.21604229738482	7.50353462541811	7.80087663262761	7.82530998254097	7.86350763472134	7.94367784902693	7.66832075626606	7.74802283066869	7.07697658232247	7.71150612220387	7.48934388244884	7.29932140574997	7.61286966935477	7.66037310205454	7.47231096933358	7.44533409832493	7.49465649597103	7.74468779262931	8.13449520047069	7.91650643380728	7.58494791580245	7.58494791580245
ABCC8	4.88423639473481	5.12637542504324	5.1329367803816	4.95930466537541	5.66297384925734	5.04403429077848	5.36501495100445	4.82979809644526	5.00384060694136	4.80314883432447	5.7276965783817	5.17983757254281	5.15752506584615	5.3378552923783	5.25899566789257	5.27531264538034	5.42642656499037	5.26414341481851	4.85255923609541	5.4709329939437	6.0733099046745	5.34678269150335	4.69255937280309	4.8876105678378	5.23836129283504	5.3200190840522	5.12325824460301	4.98897640124426	5.1587728156132	5.50845212652659	4.96832473082416	5.1915016432457	4.4640987587559	5.32929156955837	5.15243072597079	5.31716707188933	5.34915571155279	5.25939474999864	5.27726798133383	5.04906822879278	5.11651202336449	4.60018344687031	5.16719305508895	5.28176316484163	5.62809703112638	5.63268365574014	5.67124902563359	5.25558210552557	4.83898899324047
ABCC9	6.14164924835454	6.1619112190582	5.84441217278942	6.01522873621634	5.98569818039657	5.46120391469734	5.72130484712399	6.08643387876075	5.82971159496437	5.37436514639103	5.54468999082946	5.09242629651521	5.4208742645916	5.89202060188822	6.00100042991571	5.97360239857375	6.08752876244497	6.21318659964644	6.1340685716549	6.02100846914887	6.08545103972141	6.43009014740021	6.3569126333355	5.89400348633853	5.31151180243231	6.12374228459549	5.76538961523216	5.59962545795443	6.02372168547718	5.74983227186297	6.5499788632895	5.58661015362544	5.87588686167846	5.45464462019227	5.52387802465053	5.83748444621318	5.95519825098356	6.20047116107507	6.19564202725783	6.46229569716201	6.20066751612115	6.01486076740163	6.35310689403671	6.0337243061926	5.3191592202506	5.81229423124924	5.75743221814939	6.22509041403415	5.60144477366767
ABCD1	7.32655992132647	7.05650134343341	6.94783797402788	6.66253916734051	6.86159434437653	7.10225906179719	7.62482368000424	7.33142054929486	7.43909312224394	6.99338593197896	7.04291098141933	7.38402458546053	7.7168555669732	7.13829555461069	7.444771789638	7.18423130215536	7.14396674859547	7.2674434456941	7.28446586497121	7.44206068578307	7.12285338231704	7.11817057689867	6.97419123546702	6.71778181930505	7.09970297456707	7.04887070527044	6.51236598708867	6.73538775822585	7.24805221293416	7.23838917652848	7.23892949839777	6.8942804982402	7.32367268265525	7.05284908021739	7.08891978060403	7.84028571248824	6.89022395083824	6.95249815682087	7.34551653345919	7.20285577198062	7.08267488687231	7.79702177575538	6.94951244048607	7.70609346186888	7.55861473354152	7.196759625191	7.26354648689271	7.63231837738845	7.31774217814479
ABCD2	4.39965788995348	4.16631704353841	4.58324407980402	3.87011302787165	4.38524834088926	4.36787667004335	2.78781870943845	4.89105450713432	4.50838872280342	4.38097355313074	4.19929535227873	4.48516642218014	3.23480985497499	4.21739129414179	4.83589225821921	4.72609885762094	4.33082827401406	4.67850234770019	4.54146042439498	4.40869999911805	4.86064766474627	4.68911594988483	4.60608003031366	4.11669828141186	3.95648763007602	4.5182323839283	4.14106376977566	4.32622718868027	4.77033562865788	4.23405733351536	4.02499913382907	4.05003216728828	3.99857816824786	3.89004808694998	4.01530572762557	3.88362321285568	4.96807493887959	4.68497008274283	6.54328256015957	4.3095656025328	4.8047603255848	4.05818370823164	4.18710139168822	4.44990112870068	4.09663729887213	3.96250338831966	4.49262075507797	4.48143825955908	3.92828942564769
ABCD3	9.79653744532436	9.96914311427855	10.0579402301755	9.65411114016357	9.49867499141776	9.60227567955134	9.4905848260668	10.0579402301755	9.99872515091198	9.99942495473555	10.0216789289917	10.3385967502365	9.68119256761437	10.0412453620592	9.82430744060369	10.168134782879	9.84340026491799	9.96290277679054	10.0522837014555	9.61278896048177	10.1232417999953	9.7242171797237	9.80976844056309	10.0913682576956	10.1858722259155	9.83856767136485	10.3665533213503	10.0233823404667	9.99639504893128	9.39653656546353	9.50700537467337	10.1893460850967	10.0554918339053	10.0880068669094	9.47491536994003	9.0643098063871	9.87092573963791	9.94926946241587	9.40247633935097	9.75633024527263	9.8344656691974	9.85936034451684	10.0785299995357	9.50577037308594	10.2015927327158	10.0227461727195	9.68714146608067	9.78251336647905	10.2343189153415
ABCD4	6.34259808387675	6.48421555969895	6.58046011361862	6.15271402422587	6.19084788026414	6.47650060798411	6.59290255489465	6.01632926957786	6.68962552764237	6.6925980943456	6.23737380283313	6.59790957393783	6.70907092104734	6.45881178352707	6.30074866069805	6.43338873170297	6.72207616839945	6.53545750594075	6.70267866571653	6.48586942735619	6.61049892437456	6.75799645014967	7.01667746664308	6.78963742068724	6.61845041523181	6.50758628603883	6.59577753926754	6.22332155574949	6.50472559866785	6.08282647352494	6.52745713541707	6.59930596224627	6.81635696139119	6.26197622476233	6.49392311324188	6.51841858444142	6.33347966432517	6.41247030766992	6.52458804750711	6.11921188885777	6.4438052117288	6.68739735630208	6.18020087424063	6.4853394425151	6.35962162329073	6.70052786343393	6.73315979283738	6.51758986233458	6.38148449068925
ABCE1	9.28761330083563	9.25298445834543	9.21777201596632	9.60605685967579	9.64612667424574	9.69318403408404	9.19802691448172	9.39171364112481	9.57735721198194	9.67580695751946	9.61294353744429	9.61146660816234	9.39764559437028	9.1507790595077	9.13361674911272	9.34890295490739	9.20382776781814	8.99565138041156	9.29206413032827	9.01439106500397	9.25367843708136	9.08572916184138	9.44554551255671	9.30877215402558	9.24835216490088	9.16573237107821	9.19802245486424	9.34678499343007	9.80444312376895	9.32965517692808	9.40114523732535	9.41071266015523	9.30676057472507	9.21849102890969	9.54308629729885	9.34944333585555	9.05288609308967	9.03653171955167	9.20301272426876	9.43117898734938	9.09668630095474	9.39320605811692	9.41172440332669	9.06417370272676	9.17440001247877	9.63809350272885	8.9006452002368	9.636452679279	9.4646286368111
ABCF1	9.70884455605411	9.5275131950595	9.94664472268921	9.45682045433522	9.82925096034803	9.73669622529643	9.79672354537205	9.94293035767732	10.0642955227913	9.91024353119168	10.1328505565774	9.98882634383427	9.85807219696438	9.80031292573547	10.0068929552877	9.76460315295148	9.62285509256458	9.69492998033736	9.59626009636184	9.66114009706523	9.65345194063056	9.62036092824745	9.89611171799845	9.81351131951957	10.2037956927985	9.96943600931955	9.67432251115839	9.61924485840938	10.0961946674461	9.78777527673102	9.62357796845391	9.86733117983504	9.94229858629522	9.66654313715378	10.1509146715003	9.655181925798	9.7850378180398	9.33291340872655	9.71692291221721	9.77867213691382	9.84362878268586	9.40814743987097	9.66998501333568	9.90795493159757	9.64613137215908	9.75692462926303	10.0390098178066	9.90021444315773	9.98086120164489
ABCF2	7.6396271440636	7.44242222327156	7.75338656921421	7.41255086257261	7.51829055469743	7.44331881140533	7.65694350412243	7.76498603871083	7.66202320467542	7.4798069352536	8.00474199854115	7.29903407935197	7.57511309711146	7.65093654212829	7.65835349724024	7.56638490774498	7.5549295625617	7.51952074987808	7.65801341275158	7.60647130018062	7.40684183981405	7.41438065016681	7.65466420939531	7.47045619895338	7.77863610663066	7.53189158380968	7.3442074978694	7.33546734392721	7.797803496137	7.5430096151808	7.28710620377627	7.61638731815094	7.49070892729346	7.46799418242744	7.83005597405095	7.47795337876074	7.37863749277935	7.2091418037549	7.45565334053774	7.74306536133228	7.63064376264687	7.57309682546608	7.51473020834417	7.64721645974102	7.60615636777214	7.37443762531528	7.60574591356136	7.67412604002628	7.93781771022578
ABCF3	8.50852060537707	7.92710449202823	8.35212546546735	8.11334206458293	8.24306883405445	8.19758878326671	8.30803440515981	8.4401362310873	8.15191291734542	8.31235992393656	8.46230541587214	7.96701069187373	8.17957250043604	8.19209421064624	8.30692810119569	8.08591618914863	8.39893018384065	8.30629417982558	8.21564749679631	8.38925798475576	8.01055759255444	8.34536659075844	8.63483204576902	8.39108635156587	8.71062387055266	8.28165434341556	8.13239874881481	8.14607841286169	8.24541978957124	8.33520604281135	8.18914885473758	8.07408345912172	8.3937465706678	8.22643724047672	8.25608061150458	8.27324545198334	8.15274620618236	8.22403802204334	8.03979790712702	8.36393819450326	8.23917716814416	8.23871520844421	8.28286384337097	8.53747281169613	8.27483792243574	8.28319389465636	8.47714897066085	8.29932279816356	8.47807651279159
ABCG1	6.79040533176794	8.19728594076884	7.4924629166549	7.78491951163766	8.40933654258501	7.61004317656131	8.02245082158927	7.5803272469292	8.22100749876747	8.03459477512477	6.78701763261242	7.98146364611903	7.8716559672907	7.6062321517742	7.50791504445625	7.81879117430912	7.30593248098466	7.96945317886153	7.71648690604667	8.00343880231756	8.08877203738309	7.30098987816437	7.21513716501471	7.95392152610994	7.788500892905	6.94149269298705	8.26030571195918	7.58549408439844	6.81715162085329	7.14571855401637	8.20658841915127	7.83459306121937	7.94988845513387	7.91329150434385	7.15426720386971	7.84409882393366	7.22901927033367	7.32993511945496	7.87393709350078	7.8984907708578	7.49311141250415	7.57583102458444	6.95732414142731	8.18831667569375	7.75078927030987	8.21100237857959	7.63168542034559	8.4751431286008	7.23918188174188
ABCG2	6.50580659867066	6.62372901615212	6.18400491252551	6.45578906227781	6.56597493727391	6.4335574268331	6.38483844464812	6.44034104358728	6.82631463871858	6.64209187426846	6.81765300008272	6.87784623026504	6.34684288403702	6.09578493456847	5.82460626291938	6.2173215416291	6.46516708606953	6.85143722536114	6.02317804931675	5.64759250210815	6.6961108052345	5.11591726704012	5.66734177435966	5.81302692956275	5.97507466232395	5.71608921565293	5.72354026591051	5.78569032446086	5.51820113912528	6.35451241061678	6.22442886964421	5.80462828978525	6.94679992866647	6.18432359408402	6.13054370807867	6.09407938392899	6.32016953261438	6.61647884390293	7.04735242548604	7.02540402581234	6.61678391066314	5.70948583089824	6.17253396546107	7.00586779103801	7.29134057582193	6.09249773664733	6.85585330888719	6.11409723024066	6.48732612587131
ABCG4	6.22184034224257	5.30047700466503	6.00707450196895	6.36680089409223	5.86939545615048	6.00504345433963	5.99463373380405	6.41934635574672	6.0602307304218	4.58595761292637	6.63025309264993	5.68387318414665	6.6107427114042	5.906507143503	6.00867400757071	5.9934633253793	5.99373749069909	5.81853971185829	6.2028964359342	6.60827364868159	5.15411750774803	6.26950957390492	5.43123714862905	5.49775853213847	5.41193905105703	5.81060812087023	5.50857195465679	5.42543251201184	5.60145763383733	5.88127083266461	5.91422141408052	6.23498085243185	6.35746567950141	6.01926257515687	5.563143123606	6.72638800960723	6.11225610872583	5.81864165894992	5.63756650355547	5.76262866074642	5.71706922533162	5.68559389219634	5.62344289222204	6.25997371661143	6.04863409304007	6.00438258239818	5.73329744362071	6.2940328961976	5.98015360560285
ABCG5	5.29114559827761	5.03183058511962	5.15102568611402	4.81972573067712	3.39575044405724	4.09128959917512	5.03563683615005	4.07520495714211	4.7815406550453	4.77711775325369	4.41276277900692	2.79097143420637	4.26596389474114	3.4155037073774	4.95272466991632	4.77482173308911	4.02862625652924	4.18851498623752	5.05677802236135	4.52115410686253	3.96230932947302	5.19511408861219	3.83218411596969	4.68656681231437	4.75081720128371	4.37290399378766	4.53253167722382	4.83255908783464	4.30883867892151	3.63851791741507	4.64391077606324	4.29710050312702	4.0941608304362	4.25481883554996	3.99629435028048	3.9096867590559	4.87690037662238	4.57851993758722	5.1076229265778	4.48898888114174	4.89432958933297	4.62933822648322	4.34576777130868	4.80864525839048	4.50276030022378	4.05703941001698	4.64429213488695	4.61952333100922	4.10362935080706
ABHD10	8.49550208389783	8.55597753599865	8.56461452404953	8.26015565664993	8.60181504531852	8.44767329756204	8.46089583411743	8.87955403380944	8.50629336626447	8.58525924902863	8.46164751939774	8.72356235592868	8.61380248430539	8.86574569630278	9.04600875522191	9.10010325876071	8.68928437512392	8.57258873841073	8.95860794498838	8.75244788187541	8.64063105254457	8.73600040541653	9.08301991827405	8.75196014128514	8.85263757718467	8.90681871390498	8.74191243573699	8.73023206560848	8.4063410590765	8.98226167905724	8.7060995497939	8.49246829912817	8.83661493617335	8.94353903117537	8.07150555533728	8.43593879282192	8.94778969101824	8.57323117331532	8.85805245649747	8.56747456334441	8.59373054214334	8.70539041340978	8.8630490295119	8.40660385388627	8.73195202042455	8.25989456779843	8.7716198005238	8.47539519068657	8.71150609969508
ABHD11	7.27473003610471	7.08521341801126	6.9561078008591	7.06768536394091	6.87449469197517	6.78796557551551	7.18831965621122	7.29680392854318	7.05311629819118	6.92294738248217	7.40016975948828	6.88610867799599	7.11021588814691	7.23531016426974	7.34408081044909	6.97630891456012	7.15377739276736	7.30926695219314	6.76738230446079	7.5624805171707	7.0997278337988	7.24964639947104	7.36290848473481	7.0822514469722	7.2243573613599	7.06021045721759	6.92864328499762	7.2417610308016	7.35081200140615	7.19635633135094	6.8666605045959	7.23091642480386	7.18214165912311	7.27447853145608	7.37716857715995	7.11406229572304	7.122266554404	7.00741089375538	7.2253356190538	7.00655458819948	6.93422929109293	7.3909170370882	7.32906216362398	6.9294409317368	7.05066599142384	7.34886365029095	6.85248404008608	6.69358045814795	7.59018449987271
ABHD17A	10.4563937208438	10.3043546738469	10.0173834528042	10.2486181956921	10.0997388040964	10.1364836582761	10.141493049619	10.2375536522537	9.95185593417746	10.0633401896572	9.36570735589414	9.89877099854492	10.3516903941141	10.2368015592567	10.3208499217473	8.94027183898403	10.1691286395556	10.1776496564604	10.173326464725	10.4834499899543	9.66082130540562	10.5010652327885	10.0341587052126	10.3632472702181	10.3640167437982	10.6381644928024	10.3909666411343	10.2805032491911	9.92532082811718	9.97152668059775	9.57014993163581	10.4085566370674	10.0429305888352	9.98793946010652	10.4997947141001	9.5417886857718	9.95156655214667	9.79025978063368	10.0479248607214	10.0243639181898	10.0717395340648	10.3966570639684	10.3220617407236	10.4331228760163	10.1215131795628	10.2805032491911	10.2513060045541	9.89571339079752	10.4734962840374
ABHD17B	7.541594378487	7.66356041962785	7.27077250816599	7.52218065955295	7.43953328249582	7.33052781579031	7.33935866035239	7.73101714107936	7.52055649586151	7.197153561446	6.76261024368787	6.99922780943358	7.21508823480297	7.48676464385255	7.57123281881439	7.23749987357241	7.48597404201213	7.6639420548464	7.68516208494648	7.58518638209122	7.62695592889675	7.86048826698082	8.04590964956731	7.23618407078136	7.82720635344919	7.08484618884482	7.71537819822252	7.38147305883693	7.2716243838413	7.39157756502757	7.04560647297159	7.72833406131378	7.78607329186345	7.69228147833362	6.90651587208381	7.6576316494237	7.4946095952768	7.21313334120483	6.96652517539219	7.27684007311591	7.41664031768775	7.4070194670812	7.46813181596996	7.24449052420588	7.77799470918328	8.01817019061355	7.23100824260851	7.55273755649991	7.57169091586545
ABHD2	7.58718168660593	7.64009486374754	7.31984345041056	8.05991669928347	7.70786832709453	8.43564994952354	7.19099930991417	7.3905983906579	7.72431742549478	7.7602014082981	6.97669091443604	7.14862417886991	7.42758881810882	6.71176244182869	6.92543000566505	6.46549820269621	7.10886336121551	7.3938293831555	7.09275688083136	6.82295518585114	6.71211032723386	7.24617076802551	6.99104335256263	7.39929427553522	8.00087509921864	8.03971895124202	8.27920708676331	7.49993477643706	7.06619410876611	7.01853781665235	6.58612717969859	7.45326804046988	7.22566593313492	7.13148281771014	7.39561801263432	7.01826082005623	7.46248736072775	7.45209042414767	6.94515935515934	7.26209956068805	8.12530253197983	7.4040793951948	7.68687078462773	7.17092453769903	6.73314675788728	7.29036888022762	7.38956095973686	7.47670037395874	7.94007886638331
ABHD3	7.42776494672482	8.15169612722735	8.97848762050017	8.77033894297363	8.61181490395555	8.56135524433228	7.95280220829347	8.15539578935914	8.3628209865445	8.70672783392761	8.11533682797987	8.37143267205757	7.65438424594035	8.27166138696785	7.9748872824204	8.73355067428077	7.52025179140958	8.22227571408	8.41418956610738	7.16855220503469	8.32358148380658	6.91793002989844	8.46968406944374	9.11034660996272	7.82835801064813	7.2309220610701	8.13472408163699	7.19016567598847	8.86260309989085	9.03402087207055	8.82666751031904	7.38859117120522	8.68723870217553	8.24858097409465	7.27470815098909	8.52186416484759	7.8216004364181	8.78672671358799	8.36071086027827	7.91059049790143	8.00769362963501	7.44654314397254	7.4626246490394	7.78106841447345	8.70380386779895	7.86207057298986	8.88383684885316	7.7841320218231	8.24589258720306
ABHD4	7.67079953949216	7.50229454887297	7.69457282390588	7.31443253314939	7.21381419495697	7.37718087999844	7.29706659368234	7.49330166543362	7.47760196803557	7.05086016155054	7.42100566405128	7.38495271023588	7.61112046146092	7.50881989597585	7.5183038027087	7.09315010307316	7.47808677304586	7.14979862802984	7.37698021791014	7.51008603318395	7.3865240232808	7.04828838283946	7.28314844627694	7.14052831601556	7.33568688430345	7.42386286220682	7.24738529306085	7.33886373415464	7.33203834607539	7.30848124633607	7.23959949717122	7.12842492415051	7.22139329761083	7.17877390882153	7.61027652829466	7.42151292345558	7.33870304229261	6.99329629390192	7.44049085051751	7.32213328680881	7.43194433409744	7.65946036061835	7.19490918643215	7.47234005442233	7.10404877189196	7.24645841436855	7.58554869835102	7.76876402124543	7.51971726845054
ABHD5	8.18454244212057	8.22992899544045	8.02741629879536	7.95641950414146	7.76980706573127	8.07803192045411	7.74606717397048	8.09288232100792	8.11618336924243	7.98322864157739	8.06091858174127	7.79777022666016	7.48078673705239	7.87404527013023	7.74964021831585	8.5893757569933	8.35058754586604	8.08950551846138	8.3246384314588	8.18404335882977	8.40273787020345	8.17216508284658	8.06941106863102	8.44525404448673	9.1891595963519	8.02502622130143	8.68988591246384	7.75884037938037	8.39676673250419	7.12868181099266	7.49839968980411	8.02534187872794	8.7324930881374	8.49756846878785	7.32819567393791	6.95736929302907	8.16431987080359	8.98025650750923	7.66987831504365	7.67816688348378	8.2095017305251	7.41427690055611	7.83637413040242	7.43876630138431	9.02021713814766	7.81177354328717	7.44928856727717	7.37765093963432	9.25735155517337
ABHD6	7.11565463814536	7.14070909406618	7.53549409064104	6.74093068631379	7.55550644540547	7.32295220722608	7.09692555641519	7.59444757436693	6.68519934821566	7.17499684238855	8.03673701088371	7.16596452104483	6.85911942431582	6.82761099637574	7.21337877249874	6.89046840323819	6.47442153535753	6.58374058935335	6.94906341163819	7.25139442512167	7.30233080991343	6.91456937755584	7.09692555641519	7.42568957598919	7.72562958139359	7.57180759057388	7.66251194302738	7.00282238775439	7.65195160550823	6.4458509085182	6.90810392623264	7.40619436453798	7.73383900306682	7.70992266840987	6.96256410730555	6.2416338338774	7.28508020969339	7.47326317185074	6.91700806950341	7.08538380372276	7.41698473635129	6.76054322155556	7.04638319128664	6.90947388169132	8.02488694881248	6.22584678213557	7.03309425667633	6.76335637354468	7.92279916532365
ABHD8	6.28056921976423	4.53666316216661	6.48058468408161	5.94891709031016	6.06049952767839	5.44522044845279	6.24606264372126	5.46993080742569	5.83167827900183	5.78072129622585	5.85792458738177	4.35569817132163	6.13082479320349	5.70041013178408	6.45800718017368	5.35138053088481	5.97049756633464	6.19615930628894	6.57057139785556	6.16662345133245	4.54878148353175	4.52770811918982	6.31749471113757	5.60334875899835	5.89542486834963	5.56642857849319	6.50877478355893	5.76388418165473	4.72877401596361	5.97329321178286	5.15580543753412	5.78617671977052	5.83509773552083	6.15760887777786	5.76863683699131	5.2787996263183	5.63116630412585	5.25414611658711	5.39271227739237	5.99296631956126	5.54846290642374	5.30134245948984	6.12572002378198	5.32908901514628	6.01308899453726	5.86771959822208	5.56753765681078	5.0659347097263	6.82998396858912
ABI1	8.12265547872462	8.38013374756966	8.46354554074663	8.56947210184567	8.64802387327859	8.79342552444823	8.15963909798603	8.30095526271621	8.75988408611659	8.60774934776332	8.40243596482768	8.31707022900435	7.93421004933671	8.40052054166375	7.90748643357415	8.62855573975866	8.43532991720307	8.32258203013875	8.56440612243853	8.09538318787407	8.63341441932802	7.89524228415923	8.24472155536907	8.6072950968564	8.13005224049193	8.16772745285665	8.33361470620618	8.39418260428399	8.42086560609239	8.56161328615384	8.48317408777568	8.42840030357588	8.23024236920259	8.69000181479995	8.21193775575735	8.60276873936894	8.20602409344994	8.37729102612225	7.9076650098695	8.54338292530021	8.19738268257038	8.23244172489704	8.5691178609469	8.44021047454831	8.36232977576655	8.86101254488629	8.43851536246968	8.77853131588412	8.01005248183612
ABI2	6.92430834340652	7.47027433291265	7.53455957325268	7.57013105399427	7.29042776651311	7.38816934871816	7.41263552514576	7.9242259813666	7.60247588050265	7.36877032319696	7.15886858655857	7.40296550270972	7.46137543595434	7.57955946669513	7.09548126686792	7.34664035107529	7.62982455313629	7.41780325742947	7.50838014487065	7.53930173614536	7.02461137327599	7.56866269657541	7.31239819100715	7.63395393406469	7.59159857574711	7.50007483064475	7.54264157565298	7.39154706141877	7.61216072992884	7.15666793256776	7.41285814644248	7.5703557642944	7.50591930655219	7.41860550256535	7.16010494631865	7.19847777938462	7.5002681884519	7.66050528333999	7.50591930655219	7.28250679952934	7.6614278583104	7.33829627409161	7.87487538416899	7.38017126107528	7.16366124986978	7.55747718959303	7.86780365303312	7.16366124986978	7.16010494631865
ABI3BP	6.91846995133425	6.28529204605957	6.70773777333912	6.54739525743038	5.9199915068766	5.34934859132677	4.62691695315564	4.20558437172683	4.90177807025056	5.97573263469691	6.87431154905203	5.88530621445709	4.86717938054023	5.65465223337344	5.19292714461749	4.98338229726422	6.52380366876479	7.10310396813767	5.39434017017894	4.53385948942389	5.20343161861704	5.25728491510646	7.04375199020999	6.07897214455608	4.89831822921453	6.12561919587003	5.54653520840826	5.46289727786205	6.14254300626154	5.94716942269187	7.29047940129548	5.57606117321535	4.81166355874289	5.19038627585333	5.21719929217315	8.49578369067166	5.54733744930013	5.89976326023513	6.72235294226884	5.77779885211394	5.47024318357596	6.0162416010183	5.26919773944672	6.37943368130942	5.15858614689655	5.6824892490019	6.1150843297896	5.74732756955832	4.31349026862018
ABL1	9.35821455586198	9.37928260116246	9.37043722583115	9.59767563480599	9.55728258246161	9.46415798570572	9.3636656137976	9.17535162736342	9.26696118775451	8.96987354709214	8.62657841999343	9.11578975157116	9.49218873644915	9.2252486179289	8.82675487872972	8.03698683014231	9.37786811143984	9.24119628984583	9.10704505894929	9.14143533839392	8.42259826092596	9.33192251921498	8.95261505872271	8.80657390959808	8.59680515316404	8.82519336603348	8.8866049044255	9.1041871164553	8.93193203868406	8.93482448498528	9.78186127854874	9.20945180719804	9.23077972716001	8.43546501855347	8.80657390959808	9.88837379023518	8.8145211364811	9.48286557487072	9.40012536044163	9.70430331086243	9.32284989481571	9.10693166906652	9.03281719141557	9.72721273741246	9.10316733316216	8.94282246340936	9.69278469574016	9.57890550133506	8.57976731132743
ABL2	6.32686243035403	7.3320444242205	6.29201277813383	6.97551376167813	6.78610044819328	7.06752361979753	6.66880766176432	6.34126400353984	7.40546266649588	7.15419678499615	7.50971126602327	7.41352810522556	7.09771434652585	7.19544484450352	7.14540644863072	7.08065825381532	6.83793762222207	7.18608774708509	7.26021441376298	7.38967957098208	6.96431094525704	7.11907895606067	6.28678532501027	6.62528623430579	6.72587765264436	6.62667431542241	6.89277324259051	7.1631167110388	7.7260486744172	7.28742452245252	7.29147859240824	6.95358026788418	7.36825493718555	6.41107047041686	7.47757492955775	8.38454148530376	6.87839761143345	6.90243451031361	7.0019811714882	7.01414393008836	6.73171553167169	6.76506728007784	6.59358188909076	7.25844480429565	6.52004125519915	7.23651051312275	7.4362429570016	7.19958317470216	6.73171553167169
ABLIM1	11.1564529088147	10.2733586494367	10.995927064032	9.8008281822978	10.3990839289126	10.9158187820839	10.267647056015	10.3528433448756	10.8870880360244	10.6092027971367	10.3784327373708	10.1964921065937	10.427025491363	10.7275333106842	9.35373274014718	10.489928154253	10.8859277778294	9.41822262843695	9.97098694443186	10.5081006853402	10.2769429676622	10.3741856028084	10.6153911442574	10.8233584470806	10.9568981622731	10.9944434524669	11.3289273259864	10.511979813624	9.60249749551186	9.67710282923275	9.38134028758225	10.8697441767054	10.1917666330394	10.2403785988252	10.9771853308464	9.70435944492898	10.4244458985546	9.87400607710344	10.0973253881266	10.3349159503028	10.6526925084935	10.8018176445039	10.0761172525782	10.3099196841013	10.4688508219487	10.6085429078965	10.6697569284025	11.0497781794544	10.6115084265182
ABLIM3	7.48331840701914	7.0567933058686	8.05407508681247	7.26553934297276	8.14387860648759	8.77418061709841	7.60614761300919	7.59400210597143	7.71180475017371	7.91370412088736	7.85237486985288	7.7710758795497	8.4356207784732	7.65112630249152	7.41337008208103	7.50640448972221	7.12607310974784	7.22137463124923	7.14732139120551	7.50717093854854	7.7727647288765	8.17847866898301	7.96187470056059	7.22570157608929	6.63948096941687	8.05951064324583	7.39657066348366	8.22982396387885	7.3454075007419	7.80165925486171	7.17524194403452	7.46047153305553	7.4838828502192	7.2276345085418	7.61879603768704	7.64414817849181	8.1026760806738	7.6131099764612	8.79723664353881	7.65774972635669	8.29737726157426	7.61861894578999	7.90483260576806	8.30398731853582	7.32867923687282	7.34155291058548	7.95558715254579	7.80930440868181	6.88387348716753
ABO	5.87345863766155	6.3618344037929	6.03040132743424	5.81484804584897	5.88013964823501	5.87447480618262	6.16042690941963	6.21743333337912	5.69980493608516	5.79479692060591	5.47712979324985	6.01684092552681	5.35315881879	6.39314914217226	6.51620439350355	6.50527838924351	6.2056492320078	6.22186612021015	6.36393738222733	6.21478392580216	5.90774887597507	6.29811878630047	6.3839114504784	5.72601654494885	5.79747712766943	5.93244383881112	5.4998163783213	6.16071928264964	6.1392772718598	6.17890232595272	6.29229444176141	6.20003131459321	5.84769806073618	5.96515281786984	6.64335507464352	5.92753850697825	5.84809940817577	6.14863529578528	6.17212139878861	6.11399173911385	5.99496474801841	6.18299411707086	6.2116878055071	5.89828460923798	6.87765364119085	6.48633879270548	6.09516275030551	6.21815942026133	6.891088436942
ABR	7.69047388468974	7.96327116512084	8.12121343648281	7.82381557061013	7.82343321670808	8.13535169420138	8.25447820978862	8.10674806006448	8.29879234664639	8.30351457527842	7.66907091512645	8.47891317730506	8.09503676521958	8.33295937749612	8.0392240420908	8.06415081259513	8.53218915884775	8.45338290171817	7.94497403048034	8.6030290639382	7.83153010045089	8.57769137824002	8.25602400471794	8.2386370677501	8.09710902559083	8.18378619999171	7.78315901725355	7.96511860739067	7.8685038154816	8.08305830643955	8.15934544070333	8.06646582549788	8.25324572910298	8.5280037419659	8.75918788205011	8.21274950783866	8.06937552650454	8.10668612461405	7.93659131590365	8.51401338885054	8.11829463269853	8.28903088296967	8.17196344248899	8.39311270508891	8.15660412576908	7.76878618996779	8.69349829415541	8.22590078596034	7.69272985657946
ABT1	8.17153067549699	8.49200157054582	8.54174012046814	8.34673408496072	8.74978579524134	8.30280231103875	7.76098111993489	7.9272270448107	8.49085627996174	8.48529560493734	8.62957505712382	8.44060810935633	8.65209405853381	8.62339209999992	5.99655158238955	8.65633525403473	8.45434464211333	8.10743335745106	8.60800707325551	8.54400104556166	8.53647761370634	8.63759860147832	8.94329047417769	8.37509781507884	8.31593136488929	8.29360688936369	8.4558712489924	8.51086420161253	8.31476785594459	8.52457194581178	7.85967860145112	8.61987740751388	8.63757295574844	8.73224834590309	8.35438800654804	8.21588978674366	8.37203053141825	7.91711745853919	7.70388525294547	8.83454539144035	8.22455944209316	8.95544323187773	8.8180455138633	8.35498415307644	8.52523626523721	8.95544323187773	8.30347189251182	8.25660110106446	8.72301254506694
ABTB2	7.1236531882674	6.88529758593853	6.95694103910782	6.7663811654798	6.29165367936652	6.70993247388126	7.28060582638469	6.87614677945031	7.1271581197347	6.44517674731703	6.92092849705219	6.6199868372144	7.26198930084295	7.32584873441436	6.26951822805223	6.58492594526711	6.97837121619243	6.89692072415511	7.18285894996698	6.99537910848137	6.78927418901414	7.14484052297889	7.19761971774588	6.93545977882796	7.39066775960497	7.25571059273874	7.08986797659084	6.68058510558462	6.75547143117622	6.55878411673191	6.71912066777978	6.61055859425155	7.03616394297043	6.82839977258455	6.84106844863583	6.74073121112278	7.04351040613989	6.79294010146559	6.83423907459604	7.16139319996294	7.05991880864702	6.86093546900603	7.11237121357864	6.90578311784679	7.37234935292937	7.0341344768007	6.6967894328921	6.81938081089524	7.88929744026402
AC003989.4	5.88007286522461	4.54866665113588	5.96067475217573	5.19886648371818	5.86642684640011	5.72537147341368	6.03957146136947	6.13103381050016	4.69828657706032	5.05834592242174	4.6461991600343	5.16441349693233	5.29344348120292	6.14014466629811	5.26913010034292	5.79190428867988	5.05641863317732	4.86460848510951	5.67729534709004	5.89157131902471	5.68319761804042	5.80649955452938	6.3546864032667	4.86514336170432	5.52219315274288	6.34173156636378	4.89231712627513	5.35907226997714	4.68278999205358	5.05180222691559	5.47578591104246	5.65547552268115	4.78011030850314	6.04959219694109	4.96970729550088	5.74149646591483	5.40675573893627	5.62896999718139	5.47110264816433	5.89867964392526	5.78922997523513	5.97337042833828	5.54157892949414	5.17176169177714	5.71448380314002	5.05401016432903	5.17927505175705	5.79399989551971	6.6026553447877
AC004692.5	8.03443770914732	7.74360319060609	7.71446847394519	7.42879756464326	7.48123310203448	7.60238155785515	8.40858284881891	8.15648628474693	8.41030720955557	7.65939851907892	8.68235247891025	8.06973145458977	7.94747545436556	8.38415677976336	8.29053934588821	7.50636697323536	8.71628454047036	8.38374694794327	8.61112366393471	8.42141209866928	7.87437156954259	8.31216801930167	8.13685191661027	7.68573666942139	8.13225291119273	8.23646174017962	7.75207014808918	8.3806103346179	7.55032146299059	7.76536551301685	7.77466612720261	8.44079812569071	7.38052220489008	8.35156453412202	8.17064126402404	7.3670302268623	7.98287651566119	7.65223179441461	7.90358287834541	7.6189636472598	8.51259740370384	8.08201871996465	8.16808001782569	7.44252130255469	7.92895613146023	8.67426708749845	7.80191549226097	8.08041015428528	8.41910798669672
AC004941.5	7.42130888735397	7.40664235552327	7.78086109662012	7.41451076834093	7.73399909511138	7.63998444808152	7.50718474134439	8.06265064803404	7.9018017336071	7.09712739999426	7.18172320889611	7.24406495393273	7.38150987828813	7.26929285270626	7.56493224109618	8.02598841487453	7.91328641671816	7.67643569813808	7.48995109357632	7.35324236367592	7.62132787975129	6.9192852942148	7.75653540473242	8.03532925276578	7.56562407299949	7.96337791763466	7.62596280160683	7.7535605658497	7.94735285581767	7.6242456575562	7.80863516506145	7.85748514765919	6.98984261980605	7.04629970950961	7.98326105464786	8.18437827704269	7.62245327651495	7.83265837932191	7.30479243077719	7.34085130498782	7.41941985572165	7.77421434255453	7.56462473011917	7.87894011919296	7.51509029230604	7.1898635687579	7.9325417996676	7.8804740043481	7.80200297398891
AC005838.2	4.46526014696199	4.56383714733052	5.45143661948351	4.58580518711282	5.09960190592535	4.74094644131288	4.63502431177928	5.35366687340792	4.44732157722498	4.02015376116578	5.2474683005537	5.00116097105097	5.28020904813011	5.3039707788183	4.51390769300534	5.30543114785886	5.55377018598528	4.80694496606212	4.13264792208019	4.00136358409215	4.1355728538937	5.54547697138509	3.95785654883285	4.96372856345927	4.99913135182446	4.63830542998761	4.55489419046425	4.86651181524626	4.33385272470104	4.86808325360983	5.65301489599327	4.73577727661653	4.83420425668479	5.25772517816604	4.96067297696658	4.86044352449198	5.2364188124028	4.99590180052536	4.62362048757745	5.22297049503131	4.61735946769466	4.71578074619286	4.78311677032328	4.28754767782358	4.81309736556954	5.23688280777966	4.66297293821602	4.699597174201	4.2285614825778
AC007292.3	5.44634892609025	4.93697269438396	5.27075057369671	6.34822744581032	5.51386741594342	6.15992190604186	5.54635626746366	5.40541363535591	6.66163190500971	6.67956307700448	6.01555290007231	6.04679587257155	5.82203878306436	4.93649893746024	5.19318016454236	5.67058993548644	5.75095308320252	5.23215470826562	6.19346384528875	5.25075667503295	4.75616441115197	6.43348800234579	5.25892626094994	6.06790062802735	7.40276469002127	6.10023893808473	5.94115448157894	5.61617219109681	6.19891844892728	5.471026012345	5.50769556279636	6.2481864349315	5.95900530023266	6.10165215391553	5.94245005515082	5.00348508077642	5.82424047789734	5.7286801293243	5.3760272145806	4.64501441256936	6.16985567367446	5.80645480173471	5.53735949763136	5.18548961052694	5.83378680344873	6.34043267120597	5.59044157553455	5.8215973657233	5.77492430822116
AC007389.3	6.99809515291035	5.92389376804238	5.9881286506431	5.65270185607611	5.47084744260342	5.63126579654225	6.7534220732879	5.85118208939184	6.46792809758977	6.1288650130734	5.9076866717931	5.38134822810069	6.47549852595528	5.60525128579721	7.3048150303968	5.22674697981054	5.88935799231727	6.72381256428309	5.58317353542148	6.65844992168072	5.61127294287451	5.49813908206519	5.39276059974729	5.55020916427532	6.30027702821406	5.65885609964052	5.74896923894564	5.81681650978605	5.25216735905013	5.6264273935954	5.30818967545355	5.55786772414502	5.45497108433257	5.72680257357282	5.5179546301776	6.07603899178562	5.93117296698177	5.9648560357497	6.08455560935675	5.94246671304516	6.5014535589694	7.03250808829003	6.10497967585554	5.47781432967427	5.80500782425025	6.11367983436706	5.05256640880272	5.61880764570932	7.29740445950597
AC012065.7	6.93134945898452	5.66130915525798	5.35888224237592	5.87860639420532	5.55802519708994	6.15149948017424	5.47891264312785	6.76461600505431	5.63728991119859	5.57088742563582	6.90436631543973	4.88261093537495	6.24178644483857	5.79903710605714	5.69267027999471	6.7940484052134	6.29838257882632	5.96247902912664	5.72901995091414	5.39944573732252	6.24701329992029	6.13731231733938	6.68184261203605	6.11782308729183	6.79569907496271	6.88234138578509	6.5916037668532	6.74459970220212	5.75605977408495	5.35787491559029	4.85418441452145	6.64938537863173	5.91944766586224	6.64009317384119	6.34785307844079	5.15022575787396	6.20889510059256	5.44369162060838	6.2880738113962	6.35614581875334	5.83515021817733	6.55342003972281	6.33399880294726	5.57488088601821	6.29974190959481	6.51677346526894	6.03180782993679	5.41845272252843	6.25709311916976
AC068039.4	6.38645643471953	6.02484936236873	6.27916993440709	6.26664686194388	6.39578926346045	5.26426849007545	5.96161023995058	6.18713694401184	6.23618602503185	6.00378184989132	6.89706409683167	6.28761567350896	4.61735975877923	5.01913096360028	5.7702802695097	6.17519432690105	5.87617718258158	6.28868505274288	5.85595185590647	6.34303316427127	6.05818677851809	4.9977394871713	6.29051087761383	6.30955849956913	6.38753293357313	6.6850281614751	5.87818112598096	6.03376042611018	6.28070155981924	5.72950682450247	6.47867234050418	5.80442099750381	5.46194150568807	5.83557190221909	5.41326117577255	5.36726650520197	5.74242908815502	6.68291185387198	6.1051239779747	5.75560101249104	5.84011969098977	6.18191672776733	5.67535468470614	6.11919842383762	5.7318355833903	5.69331273710343	7.39290457606602	5.98113610275198	5.62226697710595
AC074212.6	4.67888718404489	4.26969921152906	4.61975635127043	4.40145744682423	4.33112349884286	4.21225235232554	4.48263264011442	5.18536940668995	4.51131012085855	4.2067688814863	4.31842836170398	4.3839689559165	5.22109720928389	4.60110663580661	4.71880763983086	4.40499390781143	4.52558682358979	4.86503994340142	4.8659334230719	5.04804245424333	4.28168307915511	5.93691695966306	5.73131456921693	4.45284895045655	5.18737535820655	4.75367846820276	4.37680444959325	5.17769611233919	4.32697908982123	4.76679157213618	4.48284855472935	4.53417702003814	4.90730295890556	4.66096173068269	5.04966308077903	4.50107933660978	4.43975178840735	4.40431405052095	4.45970534071271	4.25776197450235	4.39956075170061	5.38473107842925	5.26167082022675	4.70460599365512	5.25073977954066	4.16935290065418	4.4701951481139	4.87866519604029	4.83022411528299
AC084219.3	3.4073541475941	5.2555066929206	4.69425093847732	5.14095051040151	3.76900191838829	4.68197091300261	3.24602451515146	4.54953012824324	5.19882050475854	4.00250013413751	5.02971018613188	4.59784581338814	3.21360240229891	5.08883131254209	3.23161653195232	3.99460155037117	4.70079781109244	3.53692658777616	5.14995850148593	3.79695512282922	4.16578349969356	4.15970403660883	3.56988999103328	4.40232478684092	3.40212514213809	3.61452039891072	4.17766163664165	4.26500666680149	3.7126811413843	4.31208388971954	4.71041703217514	3.92302588953524	3.24032408406177	4.83422465934481	4.64945107031319	4.53043890847021	4.55753040172154	5.18381219806608	4.43259910880871	4.37808038437081	4.21464810828226	4.43133490530399	4.18485550279853	4.63634758650976	3.85225916081038	3.94482276500267	4.44574354169504	4.81367553775051	4.61248451640832
ACAA1	9.16176085823008	9.12029430091219	9.28644160997655	8.859464276068	8.78841847225574	9.24959031821659	9.29077088061093	9.41578197982186	8.89243185836352	9.10960499739669	9.1707294036483	9.04633245222533	9.42742398120538	9.34528243923882	9.48677734849403	9.04846459970296	9.41537355278582	9.0473701952061	9.1006212817224	9.53892051699517	9.18604615926604	9.9420252012718	9.24108343881907	9.24303952698422	9.76389973303847	9.07845632770957	9.26911221076245	8.9328244898739	9.33730892842396	9.10434679648832	9.01550590168359	8.95553282868943	9.49740503373411	9.31688901952934	8.87538160338091	9.07656624626985	9.13515770327213	9.66605560701384	9.1216367380772	8.7690439587262	9.29320789108524	9.06614742388759	8.93039551083279	9.06130352449659	9.82622873278836	8.87433612049266	8.930143814909	8.77657302090356	10.1498825371005
ACAA2	8.27818096317692	7.92910530409431	8.2240736485637	7.93635765694281	7.97083344324473	8.14153894765513	7.89677164179003	8.41179377292718	7.85638240618203	8.22507707649955	8.27992009255904	8.19967406301358	8.58814246714169	8.3340688675335	8.56287375251313	8.1803839269664	7.94568099292092	8.31065657469307	7.91971701057654	8.77061452303222	8.36204656526092	8.39403743051739	8.95488718505204	8.08066104747792	8.89411121377727	8.15889503871272	8.41204954077442	7.85107902474978	8.26608674228425	8.23341836150645	7.78361743409451	7.88505856494091	8.39408102887316	8.20971636397295	7.83352013170941	8.28504982119243	8.43571306288845	8.6206144785486	8.40057530258536	7.99011461758727	8.39306729289767	8.09053084692681	8.14539752178455	8.15475392283377	8.77254100633741	7.87319327782926	8.02038928323666	7.74017092757906	9.15476680230799
ACACA	6.46236320397154	7.51341455206119	6.61750159694599	7.45117496791431	7.61586053654042	7.94169981281065	7.415422088394	8.31779578396897	7.87635761346014	7.69409325821981	7.59489353570216	7.80491718761797	7.65167599302102	7.47930451738583	7.08792163989987	7.01387369613292	7.09937917740639	7.21485251036134	6.78546845163831	7.67877678774106	6.8049409433588	7.73218772785799	7.92493665702238	7.66737203925218	7.93375044555205	7.23620244954426	7.7290677812737	7.26529267345153	7.91259223758977	6.82336785694909	6.87385195730173	7.31341682731378	8.26907897289412	7.71166563234434	7.25998337143368	6.82354208392293	7.38735102215926	7.88015015579279	7.83257336274163	7.04676749942862	7.46134737879712	7.23343268913843	7.02199414971047	7.06311393074631	7.89431540673661	7.41860247595696	6.92274155467783	6.97423738101075	8.18691748679472
ACACB	9.28601600939084	7.69003973272647	8.1618775859854	7.28981601541901	7.63769102709055	8.16489900830715	8.15743650396427	8.47917002961401	7.39133969692	7.69565923740383	9.35926789637018	7.57338027464492	8.2687393182464	8.03851865313987	8.2286093728447	8.10751244219142	8.52550939391003	7.79330804634488	8.49000253435128	8.38066555497169	8.35791614757993	8.38506807505612	8.34045372754605	7.93761140011854	8.01985602938977	8.5627060816184	7.87978464401266	8.1261295055551	8.67411686408289	7.42750590509505	7.96381285154422	7.47656697290701	8.10180501590839	7.88960679448907	7.26621770212324	7.08894028075955	8.74067693526873	8.20426948514991	10.6135636992637	8.19917883148837	8.76558519905259	7.58900937526897	7.92244363980502	8.38518755316402	8.28611188457319	7.57903686050519	8.28093762782016	7.83023960154242	8.87177266614135
ACAD10	6.83911468213052	6.53790224213549	6.39508618217295	6.49300047075286	6.39016512722029	6.37510852854187	6.54564405969255	5.92430586466702	6.18605492265699	6.06564419964888	6.32208065803111	5.89658372707259	6.55857998150492	6.54520132789429	6.97201368642618	6.30806888789672	6.4025553769553	6.28706894295636	6.24951360145201	7.00350708263875	6.47456944952826	7.17015371865566	7.12511832869902	6.46160373743214	6.92897348565117	6.80423328981118	6.5530002862405	6.53218090261215	6.23049386174871	6.38729103295258	6.54161143642736	6.60592275132572	6.5983247036397	6.91901676201928	6.76687662862932	5.9578356254413	6.61176378071124	6.79227818409399	6.22040735322656	6.45769428466008	6.57864911652752	6.72663149057832	6.47817789986005	6.49485029298495	6.76346615340647	6.28505381320752	6.21611198493289	6.27638971527033	6.77323836668762
ACAD8	8.49130285178862	9.28686061809499	9.48174605471956	9.17873820458712	9.56343764789392	9.38228133037834	8.66750168088907	9.13860332358705	8.90801274371798	9.29438154524186	9.39131985774626	8.95046495509916	8.68975300325994	9.12756030130375	9.22628676995293	9.40188127161256	8.98649701192774	8.91718312781611	8.94594324611871	9.11126688461199	9.59515456682976	9.15209917528437	9.27650698328212	9.44981929563295	10.1261118929195	9.00800341204239	9.73490063632192	8.66458811360354	9.30605178757349	8.42814189058019	8.9156380696115	9.12942748792539	9.91256395182174	9.6260178836109	8.42936128950561	7.94367115683688	9.15795190078343	9.88954512602073	8.79053572650085	8.60621463809555	9.36027505896552	8.41900967075562	8.8643870252213	8.59653386920685	9.8936793707092	8.37925549847935	8.77881958535457	8.56875393248436	10.1172367029636
ACADL	6.20591492347151	6.33582298231753	6.11292564913409	6.53933024120771	6.31913513244056	6.08835082479768	6.00922197021876	6.70611969945478	6.0377699344635	5.80658553961054	6.1015505894601	5.2424816338855	6.13481089764259	6.37333722615076	6.22884771835408	6.35520688638363	6.3090554973354	6.26221314736569	6.79213203650617	5.55242267317357	6.63461593905327	6.34467886887264	6.77383366519741	6.46833429083493	6.26495582871181	6.99467234081073	6.76817236434989	6.5396153843926	6.47640669256683	6.04725543248646	6.15229597045256	6.81397639725762	5.81311058882158	6.2788797669019	6.46966271184887	5.2666579986955	7.0844497098526	6.06499764281158	7.59351153286614	6.6826796637409	6.65744731753772	6.35809612189572	6.73407156953254	6.13664982727321	5.43636296194447	6.37930079204625	5.75535183124303	5.74197828032616	5.94204274651446
ACADM	10.6534988134609	10.9026513293706	10.9489509064315	10.9551492347382	10.4182665925348	10.3597819756602	10.5031941418572	11.135676708794	9.84704080878365	10.5200859162579	9.94890314431239	10.2070988521263	9.61306973419791	11.1787403131727	11.0055625132634	11.2666375158989	11.2623961554354	11.0380060420039	11.3672137531389	11.0874402153452	11.4838929555948	10.8163977979187	11.1016132075018	11.5870282062699	11.7263645670088	10.5396747844527	11.6256984030486	10.1027502785664	11.2484057626964	9.60964346695611	10.1234539152511	10.1852641401702	11.8977985239597	11.5280874341931	9.79374934042294	9.78408187252383	10.8603190336361	11.6577869844875	10.9319065115761	10.28251160953	11.0956391063685	9.47484204289488	10.0287438786808	10.0807311624808	12.217532398493	9.81602876485464	10.3023554012645	10.0003001921895	12.1813694467569
ACADS	8.17388926131538	7.29993823809674	7.80652940779386	7.27868776714077	7.615205825606	7.33254671479491	7.60306151984264	7.55168763370978	7.07725576806349	7.08265447167	7.3353856613994	7.07763531168851	8.01655018282503	7.59409261701756	7.88054134763832	6.71860971267879	7.68176237043779	7.27133952321174	6.99420454579819	8.23258720265919	7.40165776789924	8.57268709230495	8.20689030657483	7.16290153122862	7.85604943641434	7.78223805902511	7.26229748572087	7.51193023513127	7.15597728109862	7.57198382536582	7.31976175966079	6.93394893088561	7.73137149163873	7.1939498420618	7.78674806600673	7.83235744309727	8.02652683882035	7.61838076608395	9.04433492207412	7.77960572678048	7.6988917350843	7.90484049896542	6.94379968177786	7.42091163198224	7.53453817536939	6.8316074164379	7.50255858003684	7.71597597102458	7.62426240557058
ACADSB	6.75629653189792	7.53035631572548	7.7530541105949	7.03777451852806	5.98108295942241	6.1417081675109	6.32076707327836	6.66442037096124	6.80457356546857	6.98438920964661	6.54957784425344	6.11906935431208	5.93804703341657	7.57667225162373	7.56804316272975	7.68270863776104	7.4900058954301	7.6745139671556	7.30331857039262	7.14543262323803	7.55226031322852	6.87202386035666	6.81313906417439	7.17315807721086	6.2987431510812	6.55135789715476	7.89804370534733	7.75859115696604	7.27086103927571	6.4046771838182	6.9902529377804	6.67983606708901	6.67529464877984	7.6830782978838	7.51130745232868	6.30559966848787	6.96380140027805	6.96380140027805	7.03929556069764	6.5004106154365	7.07842925682594	6.76058067553815	7.22929260982025	5.76351520529454	6.47387277879959	8.26338366477817	6.53676707951638	7.33838299541745	6.43294447619818
ACADVL	11.4256884928015	10.8190184223345	11.1728357451927	10.8985727762476	11.199580826595	11.1728357451927	11.1892422430917	11.1428435247845	10.3465765468013	11.042036302499	10.7677438186467	10.839663109368	11.1785108722015	11.2780086256249	11.4365914321798	10.4306724033194	10.9363893359193	11.0316397823586	10.7431230225085	11.4256884928015	10.8521375185512	10.8437467876213	11.2146375348174	11.5378306657796	11.4244465818797	10.8349367783769	11.5446593463346	10.4996793276118	11.1774483829619	10.7978037261093	10.9148890501462	10.9686739755678	11.5285946309437	11.3453835422474	10.7358441434938	10.350137943465	11.1820614446759	11.3836589029007	10.9843984148144	10.7314958113849	11.2476869254346	10.6899041346503	10.8843844940777	11.0777272958881	11.3844702596904	10.525501749514	10.9408369296058	10.7149770342792	12.0179107576597
ACAN	6.16377526066348	5.96811597986895	5.9716899932761	5.8962974854029	5.62678092171391	5.90380853166041	6.20305693204325	6.34177474690606	5.80440277242037	5.82423169918723	5.98224787612813	5.54448422530346	6.31162976232055	6.07769568079781	5.98964076159371	6.19812263598326	6.26014717682	6.04164084085848	5.95117095889753	6.21743629630194	6.12139122282867	6.61778405360856	6.30704919018248	5.63157054487769	5.95301242780712	5.76278966902925	6.11761695063409	6.10171554652485	5.74237103403745	6.09021741826527	6.29976567262293	6.05246544134116	5.91801887866739	5.89014102001589	5.95591741503141	6.13705233371549	5.7901294074049	6.15008665434632	6.15065397872699	5.79958720037658	6.33007940511026	6.14696353452892	6.14562163414148	5.95093118624235	5.94275913093105	6.1232184929743	6.01492359026085	6.03239307259392	6.01220037164326
ACAP1	5.13956685604897	5.67871025023637	5.81636844390249	4.80603504372264	6.58772554143313	6.5482131746968	5.93138895072604	5.43777175157379	6.20441983380163	5.92447219615444	5.46551918609945	4.95498569438299	5.90321220784034	5.98990558777391	5.79341482329594	6.61964377759273	5.6735559246898	5.48782369771077	5.24798654424194	6.83875851853808	5.42320156741921	6.98087025520535	5.82796398076171	6.45079477185683	5.99043832119418	5.78929131734396	5.71562891369492	5.17302530797237	5.8775503625384	7.87879658087003	5.96374185267468	5.54287957596535	6.14771043038825	5.59165140613826	5.90435746344496	6.2813717826245	5.29774330438488	5.84527914182777	5.46166696120032	5.84037566533307	5.33955898216239	5.93741318355301	5.82933507972703	6.25690292459429	5.76829502896934	5.82040850475081	5.83466595584016	5.74323564392867	6.19388739401406
ACAP2	6.900525112266	7.451125732432	7.25347238002267	7.55825661520423	7.50125399176811	7.52979548477386	7.42596667916709	7.23371594022078	7.30999979693793	7.59471492698797	7.34435269127244	7.7574865834411	7.51956752222508	7.18697894081993	6.50032323816985	7.52088247636281	7.27950326351387	7.62867009952453	7.49023674949482	6.99747828454922	7.15133199735689	6.97971411863793	6.94876629749899	7.16198124829483	7.31024334849607	6.96152615954516	7.50399970404432	7.20936672274243	7.35112680711206	7.12638337618249	7.54505020054145	7.46669012706274	7.02915740162436	7.19855855835121	7.04891842897002	7.7364777015931	7.17089152570234	7.25563433399225	7.13340522018281	7.6050998965105	7.31206889635659	7.54717291372675	7.17686206679603	7.19485957241178	7.39715173705103	7.68198885716078	7.18242231081452	7.84254508173478	6.51359890073231
ACAT1	8.53654507140986	8.5905023895612	8.67083856439763	8.54860867488156	8.10806956445449	8.0470279206721	8.5174577742911	8.5842169026684	8.13539965085658	8.31798987247281	7.95633215248416	8.11809201746526	7.97079504963615	8.60908952842395	8.69187521543943	8.55799090265736	8.5330703558183	8.42317133979624	8.4190563919421	8.72379325727869	8.74414462799612	8.5174577742911	8.5330703558183	8.31522660800599	8.80980506914463	8.71843984880887	8.59567763432532	8.76226891944251	8.24569505182963	8.24719406245264	8.17138342664364	8.51194773509	8.18063496794883	8.35493101140471	8.39140492768842	8.15470348244387	8.72660781188733	8.53104059354324	8.49844823078823	8.14820522887326	8.49139370513998	8.52416075674121	8.46986200363948	7.97147366535289	8.33941963756412	8.39237697756198	8.28123382836009	8.0918260980004	8.52064773271954
ACAT2	8.67818827153168	8.74976204772963	8.07891779156697	8.96370571320256	8.88779057010387	8.82134355727413	9.00523300265167	9.33242112517008	8.48485543901065	9.25267634287895	9.32684240162716	8.88020747953878	8.76760502838218	8.9116218073246	7.89974385092913	9.15092212928321	8.99305684105332	9.85449051866418	9.33013235880041	7.92834783494472	8.7376206532045	8.89294601115306	8.71354259529513	9.12772700824162	10.0506352805714	8.55599954197818	9.80889426556935	8.46618414207694	9.38614223512914	8.0660446281503	7.88686044886391	8.99307626789925	9.86014439758962	9.77686068822275	8.31590039586838	7.91995254700001	8.77229379870267	9.86492281548889	8.32022771240424	8.13257736024968	9.15533890664209	8.45664541489947	8.54302482523433	7.84363981879366	10.0121524673372	8.55513081329764	7.86254383436816	7.66001117704031	10.4738923148511
ACBD3	9.28902752191957	9.30784242151814	9.16757533805785	9.05284009135235	9.20358182184781	9.20358182184781	9.05745858872002	9.00999245743594	9.39026882884259	9.03450042734855	9.59040476564861	9.26010414638504	8.99446117433007	9.28223630077252	9.22331300588864	9.49459650185089	9.26235629312927	9.46086315282847	9.23361231826127	9.31725094747582	9.27043522633334	8.91082524883118	9.08517315565662	9.39935358945046	9.44685550422374	9.44685550422374	9.37477905328962	9.66191538760333	9.62920797154571	8.99208082207044	9.25193535386273	9.4938946140268	8.87449743121506	8.97330950344815	9.30976142812734	9.41612986186314	9.35250885773489	9.13924696147064	9.09091385304843	9.46225190424923	9.21217674729588	9.42423308758243	9.40607296714514	9.34019153791323	9.17730641119056	9.42574725496252	9.12510325421101	9.30941684230337	9.04604674609547
ACBD4	7.35966685883818	7.37536855324344	7.43276003598595	6.90781951664381	6.98060295215536	7.16876107279399	6.94380082706504	7.40967582949225	6.37446605898965	6.28130636172611	6.73269580724909	5.5067637423889	6.88653716875904	7.06247999260792	5.85639809964183	7.69955215858922	7.09995204239668	7.08648116242866	6.65607604587958	6.18927598970867	6.12147987000957	7.06051365500443	7.15010256131139	6.60569518574858	6.94660517042103	6.87929085499861	6.5140565137148	7.03557681752037	6.90028893590759	6.97405116198467	6.87317446235914	6.59605769468103	6.18453129724755	6.54228269518103	7.14574986143696	6.14946098278181	6.00572510516218	7.32087564286174	7.80004042149741	6.17604525935328	6.68428567966024	7.2191129552487	7.82381246100448	6.64830531713268	6.70905667358045	6.90238424426778	6.20995200780596	6.58921363265519	8.07847256786991
ACD	6.53668216788501	6.42467233583561	7.81004872533358	5.9732116070066	7.30813211397301	7.65263244058023	7.59234201359326	6.90058647235625	7.79247205359341	7.64777409913146	7.2225656064169	7.51682669251534	8.03141676122867	7.24407219033336	7.24361860612969	6.80776703715081	7.51697270517803	6.6919563492406	6.46120043594597	7.33392791880144	7.40007589566225	7.4544666190574	7.21503018116092	6.7700527783761	7.7609070431912	7.30530481921118	7.18667527928085	6.74326820265965	7.08509941496484	7.91552914974829	6.98427163278318	6.55298113178736	6.95521259245919	7.31428387365896	7.64592921811028	7.37102256920284	7.33154157167355	7.12226349273986	6.46909596836654	7.21480721716802	7.82829506977179	7.6553479221231	7.79472128003721	7.02293781722691	6.941516857045	7.14705993949361	7.39368349346479	7.12307203329207	7.47062282761393
ACE	4.38719706292319	4.41963197145259	4.46556518471579	6.14656858860839	6.22084161509115	6.18759082924705	6.12533403492633	5.14872405110113	5.69227100804325	5.10249230844326	4.03746522074675	4.11388693098231	5.04831812751307	5.9560599744901	5.08696190426318	5.09613426856288	6.2721563038105	5.67555186035635	4.95011659179386	6.19963318751015	5.58585579278236	6.36708748224216	5.0718051945054	4.88221439945316	4.67504510742527	5.2237030427405	5.15969996644406	5.0016820042969	5.14279651050375	5.70717759170545	6.27567577656094	5.41159612331634	5.43268678423383	4.97527185356441	5.3455200876282	6.66221039417914	4.79404952713446	5.99582202419982	5.4610586359409	4.90806634741939	5.34953039972635	6.3578865807129	5.4726398393253	6.46235004945009	5.94511640726046	5.07381448448595	5.04529527798971	6.09641902410686	4.44846157017927
ACE2	6.02891898095448	4.57922167324563	5.9313407519325	5.95663970155723	6.02691568186256	5.65188272807148	5.38890575397049	4.79534507117097	5.7867944053985	5.42425993657113	5.16742807645111	5.53286417738503	6.09339451190126	4.3236331486114	6.24823188684138	5.52344994709407	5.41220678161015	6.08538487186853	4.55877978415342	5.46576737364315	5.18275833190321	5.63027156862685	5.77800658259649	5.23944865558599	5.24044462348833	4.68604618372302	4.82391878162818	4.60786846966472	6.62657965982713	5.49723956272042	6.91373466098836	4.72807067611508	5.69876185515791	4.99449125443056	6.14155574213685	7.12484874778086	4.57286437110143	5.68388949352561	5.0330339543215	6.43279829767272	4.44156149774705	5.18551394067074	4.36118532709438	6.04851700617483	6.36720625913659	5.47710119640964	6.02398866824194	5.45868815832528	4.74015873496475
ACHE	6.40634293699405	6.56714387952456	6.61582806322871	6.46911717569751	6.03579459895681	5.88688617044888	7.07464633328267	6.65823778013459	6.65527923339874	6.2487129198599	5.40179973947585	6.46442684916245	7.02266882285858	6.37201814457677	6.49527075738115	5.91315222820278	7.12282453038887	6.79052518139455	6.81225089624483	6.99832841408302	6.36737104391187	7.06270551621211	6.23275688090203	6.04941526975091	6.72323767592715	6.60209252010474	5.99290403731002	6.69152843392129	6.44958190723986	6.85792676067206	6.26140464735346	6.2693107320272	6.49045007187568	6.36107035251475	6.43181778433423	6.60839422598549	6.21023489078748	6.34768183484301	6.51349835357678	6.37954695815256	6.14947073692804	6.84979549126542	6.62860256538265	6.69670542064819	7.01825623401342	6.64974907167613	6.057089236411	6.61878539237757	6.94503238707654
ACIN1	7.82900767270056	7.78635925644153	7.77495490690179	7.84143427697798	8.01380582968267	8.0125667832241	8.01380582968267	7.63415278373819	7.59851846143645	7.63316534796648	8.18724634477936	7.79146277900245	8.19513197422114	7.49807548101451	8.19543952594659	7.67783174480048	7.78696985854224	7.5889019569938	7.62171044916174	8.27078820786969	7.70010370960567	7.87599663896841	8.1692625349283	8.28452246845686	8.16626693243932	8.07599206244535	8.13773285161944	7.86817293922301	8.126553754932	8.18197050732869	8.12413827959646	7.70855877348527	7.80436136588172	8.14053679225514	7.74663490555486	7.78801407029594	7.56874291131159	7.9534324181825	7.78184957483448	7.54765252120983	8.00792042272227	7.87234015625362	7.94431785412723	8.08302501258644	8.1570240579701	7.66862843880164	8.02161042770727	7.62290765660505	8.00753041796487
ACKR1	9.56888734223608	7.40359988232844	8.94871976865621	10.5588844813766	9.28357607652226	10.2353130812017	9.26871313254467	10.2216030421313	9.94485857742568	10.5041264064118	9.2015645148154	10.3651651952121	9.74415808983041	7.5127554433918	6.11222811067949	7.21898444040365	8.54747125430632	6.84615735466491	9.04403413785269	9.03621722458309	6.78606376481191	9.25462104889216	8.89330569863999	7.44990380546961	6.57638723786737	7.36707735304414	8.18864816598204	9.7289646253062	8.96630066032523	9.20227523090791	9.47421759544521	10.2378603309689	9.37948411083206	7.82110056652888	8.43090950117041	8.66998291849735	9.67925795814673	9.80219564150981	11.1829754064491	7.94105833950691	10.0013980613582	9.45721996342523	8.4628471549543	9.19740015170258	8.34312311403065	9.12844348116845	9.94735216563508	5.60807595628495	8.00269682663025
ACKR2	5.78756082196721	5.63442801453241	5.34811425702989	5.31737035495062	5.0097703564238	5.29910211867014	5.73487439838689	5.78447412670976	5.33395213182934	5.61360495635206	5.48484886321085	5.15291438082864	5.56537943332789	5.77013410660345	5.4630533669335	5.1648724376543	5.82700251892875	6.02467414867539	5.96802764871939	5.47671633061515	5.48671273857907	5.70408002908065	5.36780893608904	5.33034330222303	5.62293840865186	5.60010276995075	5.38919157682892	5.56759110354529	5.27383295896699	5.31632740702368	5.6261841522372	5.53874053991061	5.22243886292397	5.37867330000507	5.96994709980098	5.8683987154267	5.3479474763089	5.52349377332968	5.4569539669073	5.33110865566267	5.55981837003501	5.26452105068391	5.12801345437524	5.76616475597978	5.49452698335227	5.60465770392431	5.54946040665057	6.03531073383055	5.41434954433566
ACKR3	6.67942149700404	7.96711228451168	7.67873385651041	7.88393838196632	7.54442245699379	7.21632091239	7.46341663021051	7.66644179594826	6.81966198087571	8.09143064677012	7.73384546721817	7.59791669995456	7.25112643895227	8.15651053321439	7.71104198321427	8.19094066564807	7.94102493593652	7.85863526369552	8.32947974748757	7.82896757928341	8.14823989674567	7.47180488293311	7.37804804975275	7.28081877881474	6.27610144797935	7.73497155391255	7.48832611517096	7.39670356099808	7.74218582724605	7.73064809875678	8.05236672193983	7.79692071370346	7.73706120627487	7.66466525881027	7.84589985686883	8.86802275023061	7.88396676738529	7.88158735127575	7.43928872667916	7.5338298263258	7.8558485772332	8.59437241053316	7.75608782535926	8.2127637731441	7.13788817990913	8.04407424614269	7.45797829707397	8.15040986684991	6.9384910888987
ACKR4	8.44001984286553	5.64794940299836	7.51900538828689	7.52500402834646	6.65032645676703	5.32439411852466	6.20273536180348	6.85416222950611	7.34539910955226	6.98708538567966	7.53039479348991	6.50863455258529	6.99670906718374	7.27795767421636	7.32395361381693	7.44890029131738	7.03006289433547	7.41710609566246	7.48276231153801	7.58959054674231	7.04750351254033	7.32303493519246	4.32485270118526	6.50945356117264	4.28191376805338	6.20439455427129	5.27886010845126	7.43155581498422	8.00936763750799	7.06533613178836	7.91645486735629	7.03896946679233	6.2451845073214	5.92580880885182	8.01366437524941	8.55829137005804	6.69055769437165	7.19102409880062	7.06668859708128	8.49818586417448	6.86747885804072	8.8040836786334	6.54185916668062	7.44910107842121	7.1616163167321	7.25356572719837	7.36824266266335	7.61082052166667	5.22683862225136
ACLY	8.90587103493184	9.15150193146984	9.01419942304726	9.34005549413163	9.45265775452499	9.40856933309379	9.0595994677826	9.66814040794913	9.3752520342955	10.0429041536881	9.07470539792612	9.72361415229427	9.42806278698957	8.97433557222711	8.75997256645789	9.05435764998773	8.96136834262233	9.02149529878754	8.76872597985523	9.3295616162247	8.91506050828682	8.8754261903761	8.77571832617717	9.30451622448465	9.7511436831394	8.79546395581063	9.23738399897784	8.99789052490566	9.34459862442871	9.02283125725629	9.01145880791973	8.8950055606168	9.80631338743425	9.55254336355541	8.73629325727902	9.0389380830391	8.76955016153719	9.9323946458523	9.66952537864903	8.83708433401551	9.08893766241662	8.93908606612347	8.8576553047901	8.904019768596	9.93433212373571	8.7915632828198	8.87952304953417	8.73804071456615	9.78920300816819
ACN9	6.16873679343307	7.10094236886125	5.67369520997177	6.55191670024719	6.04277159520931	5.67415031201634	6.07669653401873	6.18826461880546	5.92187317888791	6.07491944584669	5.04437633686032	6.69130011834912	5.70964213166801	6.69919488499188	6.23574782629793	7.16538174044826	6.52480242151917	6.47190825122883	6.53333043499854	5.98888521522106	6.83911609765223	5.31596896013267	6.28695908015926	5.69629513340626	5.91414984753948	5.76165428216416	5.75227479691939	5.94920815972852	5.72604448815549	5.97367531662942	5.46837984209182	6.09773885154799	6.16584061000132	6.47493133500973	6.08985243793922	5.6848429332525	5.95819006629484	5.76857348205067	6.57819480627514	6.4338550426772	5.82605595925266	6.26832624311493	6.22223893335648	5.57878226840347	6.17280035741205	6.64120894176115	5.59948961397608	6.5708386691068	5.08007433807284
ACO1	8.12390065362353	8.08830764326878	7.55706791277451	7.47249074069182	8.01225029763374	7.44902453710925	7.58492695238748	8.4718374386684	7.17406061674236	7.46524609722366	7.3489945051364	7.58957168009344	7.08949471372595	8.10165008850765	7.75356328189011	8.10813422836381	7.88794246099112	7.92372906062373	8.00905137572406	7.96777451928233	7.57554078333873	7.84678154522711	7.55555835783476	8.53955144539066	8.57542304823951	7.99199551279589	8.33369203171141	7.77444788351315	8.10922817265201	6.60810172958785	7.35343253576564	7.63724483585576	8.09891131576185	8.17617037156441	7.32406564961369	6.64042775247304	7.99667530546392	8.49215210470529	8.09802345497568	7.56008605296146	8.15876926364773	7.05907404439255	7.48891318462193	7.15940786358862	7.99028060385103	7.24526480064843	7.32535458415732	7.19875290067376	8.97770102800311
ACO2	9.3397409566071	8.60489049436542	8.72638521216851	8.58933106883417	8.73964118551098	8.81489379413093	8.84175561867697	9.07858934828324	8.66581276994181	8.3348514639407	8.33002059093625	8.49402383003951	8.95886886799145	9.07110986222003	9.39587620702678	8.61674966017407	9.0364593039001	8.90326343925244	9.0081119179271	9.13387255254086	8.44627873817062	8.86719185042796	8.7299755022616	8.64388659015706	8.81550842675979	8.71628774871941	8.91695293476896	8.61205819518736	8.81222527935983	8.50204658551823	8.77307627361778	8.82149609767185	8.7994004176212	8.88149268383014	8.38536541643891	8.37501816024294	9.04488744010936	8.66326076171627	9.00143507055045	8.73381741587067	8.98357188478665	8.27482419038964	8.29823711231867	8.7547678883453	9.10310471844048	8.74894414026489	8.61059051008208	9.02180827387134	9.23016496303402
ACOT11	5.72676375770212	5.8081640436577	5.94503485937948	6.1321844501329	5.91381910399615	5.70226504469194	6.24913862600335	6.18055610922897	5.90592618330291	6.18643159872819	6.02370735364009	6.06249141452566	6.01717091812042	6.63423135890565	6.62857373796191	6.17781043745523	6.72799437291814	6.48237496959779	6.21866371178263	6.44532885891963	6.48382340171449	6.5671544272969	6.64326251292741	6.28540026295236	6.71044790918966	6.3936222873733	6.18546503512524	6.28073752182026	5.69798561327102	6.0988228167258	6.14449252314981	6.06110554608368	6.19680198957551	5.86157511237679	6.17371813485938	6.13786359891516	6.11007242162534	6.0725511235702	5.70643200523386	6.27387304127816	6.1964824671303	6.45903836591957	6.30458036673395	6.04249487291765	6.88638949720811	6.19107455693208	5.74240734892383	6.06408812413582	6.37412754829859
ACOT13	9.65319776659557	9.13656598010939	9.49895772250667	9.04609262705226	9.16464049113662	9.08492318501519	9.36819318140499	9.61130124805831	9.21810258800189	8.81097728554814	9.82308135613045	9.22712269561059	9.62248891880653	9.39060659051	9.53892837585951	9.59670972147106	9.27311363681111	8.9866789464606	9.40783937732955	9.56389108586209	9.71574944480018	9.75212061750321	9.5223624387419	9.31723140242174	9.62332563085002	9.22013684827798	9.73120125102882	8.94892680605585	9.10258403363333	9.89342959288777	9.16875670465212	8.80858735756956	10.0816801235172	9.85225516629533	9.1000150444622	9.81900211351423	9.12465642217005	9.66662657472789	9.23827445137282	9.57726835414866	9.08618983365685	9.36748715236715	9.15216149225447	9.33804499403743	9.67265082390648	9.2788936150393	8.96432517650675	9.28123632068132	9.5838210974577
ACOT7	7.90302349039464	6.78285227347243	7.75795303391203	7.83714898559228	7.74333451408124	7.88696116706393	8.31565589388002	7.21024864013833	7.99368317626983	8.18585013490703	7.50415637384069	8.039957773499	8.07606083288394	7.95684718954725	7.452723848327	6.89175969882233	7.50820555456859	7.5650811935528	6.76623287407401	7.41934996309579	7.40515716496352	7.89058742126837	7.94160347513827	7.36017343678534	7.94836578579694	7.08531385061326	7.48627301983002	6.90346460996361	7.1878875883545	7.88549411449682	7.73956617886895	7.38390297386812	8.02601966780505	7.32871544379905	7.79771843965921	8.41178894919596	7.03862527994634	7.18167664195059	7.12226571427525	7.58689232990698	7.076568952437	8.19256150761349	7.58797648224235	8.14463646568804	8.50344070284172	7.53604910553526	7.51866716027211	7.72426015647953	8.03315846542712
ACOT8	7.78343106564548	7.6899699059601	7.26341836237247	7.37361529715882	7.19044588214885	5.91070200812231	7.20540413502165	6.84775270011205	7.43824357836696	7.1778394342968	7.40304156149064	7.09066506450993	7.72129884644462	7.58138216170383	7.40339871639092	6.26712289626087	7.53915742017384	7.67807459348726	7.48414471371594	8.19291536380558	7.12469109206875	7.60818717986601	7.71381014933409	7.05598523410098	7.52805129918585	7.03243246815312	7.85471496469807	6.97834907000201	7.72997732087838	6.89892472702345	6.92202513238265	7.92328992239882	7.96675367688522	7.89129609992932	7.5131236086351	6.69989156142584	7.4692693414477	6.78223620667438	6.78729954556236	7.58716887727487	7.7150803140652	7.124466762014	7.08284490905732	7.31757376787141	8.1035067297857	7.49526114077682	7.0821742323181	7.35124232920771	7.9625737539245
ACOT9	9.55670832493682	8.86692311300529	9.0985544543575	9.7286902775325	9.44724988959023	9.8985046846528	9.35302635570843	9.26780898187593	9.66037512594327	9.12702973046096	9.14274947950307	9.81008732764063	9.24380413721218	9.13866478693557	9.29273587174484	8.60023776894549	9.12578586708363	9.00073925752365	8.69898177154378	9.02133928690959	8.9347103020811	8.89913649068467	9.11138384303995	8.86423562523132	8.36709930914254	8.67807978771111	9.0556348970766	9.18937281278689	9.70223416190372	9.9590664329379	9.71757068668065	8.82134335205862	9.25792397956621	8.81729294406799	9.39713631026406	10.3127673864406	9.13664989660793	9.23154460161774	9.36053097191953	9.47269991132751	9.07232748017013	9.71052251461175	8.90634996450286	9.80067347210391	9.07678623261529	9.33474299009094	9.46113059349328	9.29421214252265	8.50408107609588
ACOX1	7.2695696889707	7.18251210968007	6.97555734252652	7.13575602447253	7.45056390236126	7.02686675113369	6.78637600738422	7.49168514824613	6.64505025184662	6.81850039910286	7.01622670735076	6.8055111947797	6.84018670755659	7.11409384081436	6.99387337761193	7.35124513687511	7.13081959570692	7.02860521325983	7.21992064656644	7.08174193572908	7.20777832065173	6.94288937536385	7.18545814527695	7.38688001223057	7.37995609038209	7.29717478900467	7.23383909571721	6.88564633464649	7.09197035841312	6.52473235255255	6.8738658127738	7.19396202593206	7.19070833069552	7.22877922229255	6.92070322795617	6.41451639548267	7.26171428158302	7.10325731545545	7.17697763784708	7.04915586486334	7.39990099435863	6.70086736605066	7.10486711542015	6.99276875263697	7.2247161832664	6.80786094721079	7.01081900524494	7.19847346414039	7.58760275685488
ACOX2	7.69047571208234	7.43506623673431	6.52273404772037	7.31236882334638	7.31763656339396	7.20942594012941	7.94142673234543	7.28523111720417	7.31236882334638	7.67780214462733	6.4020739758515	7.07671714502611	7.26998811750066	8.09510289445601	8.71282765444199	8.16228109573513	7.88925669535	7.24611601127744	7.99001000013606	8.04964556686892	7.96302249336502	8.33637048380386	7.94142673234543	7.87169058320484	9.1442498828374	7.56422290361798	8.29901798163353	7.02783407264132	7.75844342335519	6.79469447581503	7.18299238027732	6.69292906898353	8.74557312873769	8.30206174224996	6.32666594527179	7.13804770425726	6.7913400385746	8.64650722292719	7.48953052436306	6.73904578069253	7.47120988916143	7.2387089605226	7.42585343256491	7.21580783196534	8.93015844908686	6.89568834824384	7.18736853549885	6.52989173561121	9.35143034344466
ACOX3	7.16880364842384	7.31661177733438	7.44554966915545	7.48118466101809	7.04650331517495	7.17976647737304	7.54572754909764	6.64471363849286	7.34073397402468	7.3852094654824	6.60579260651365	7.44446229803154	7.46755063338478	7.31661177733438	7.08379211050924	7.00003213020107	7.37380270185308	7.39886649622184	7.23320965813646	7.58668055133455	7.8320050218431	6.42313516453127	6.66177174467138	7.01543834148936	7.52377818972274	6.90130305111663	7.53530329716206	7.00994019728067	7.56981267848355	6.68867563810519	6.724610448433	7.35328864464119	7.54177391882224	6.99921012097264	7.88487751729985	7.04526469408941	7.17766590843894	7.30065955686463	7.06825514308891	7.13948850742484	7.30468278587034	7.23875826855669	6.5902868238396	7.32320939236424	7.60409235031234	7.17999596168446	6.9872579438805	6.73248257813218	7.94309547600891
ACOXL	4.93910552429236	3.68765705551381	2.92662305970431	3.95375315466439	3.62742819897039	3.3523246725975	3.52199660446738	4.34105132176001	3.78430768650865	3.42646260680354	3.06709917881043	3.8270758688078	3.38491851704199	3.24960452013165	3.59690233787741	3.20298786511352	3.66762393471136	4.03627071172494	3.82190806952658	4.95855094553131	4.74830622662693	3.8068052188482	3.48977684817355	3.36212328463977	3.77555409880702	4.13627152740658	3.62018631467338	3.77718235008852	3.46973113183976	3.60243356179056	3.55325389954552	3.70811528232009	3.43414455830378	4.04835760530455	3.73499767831308	3.72071536508034	3.94127064409984	3.79115227030149	3.76372938951159	3.69677506595903	3.82416176639733	3.74832532534025	3.82381258438124	3.68904056717168	3.86607868686779	3.38503616442827	3.44397385223614	3.82638722021983	4.6119878940351
ACP1	9.1303466489397	9.00172573422524	8.92620906152867	8.79852675384203	8.658693786652	8.58458930489624	8.88003354782535	9.06399540116463	8.87664637124081	8.68651581109766	8.8605107597184	8.5838256504218	8.66346904650081	9.13309958527877	8.75342287291556	9.1530316249967	9.11292432490723	9.14486062379559	9.18631903905949	9.0079019867588	9.17884478459798	9.1179729642383	9.15187755697197	9.00133309902553	8.87407378246519	8.91824054211118	9.17610890467239	8.86459200861089	8.95686025547283	9.30597581423811	9.04038554882085	8.68080369831849	8.92057599241508	8.88083819779077	8.88778561138795	9.03530540310615	8.6554840050692	8.85506821231199	8.68925033507876	9.15630217717049	8.62373242556015	9.08627982664137	9.05076765633704	8.90737615180424	9.04101892292097	9.60642653980617	8.60588238903403	8.94702064991366	9.09761794477189
ACP2	8.9304433971538	8.4143816808378	8.64015491493006	8.39528920061676	8.45682811796233	9.0674494170087	8.61176326694665	8.46128517491637	9.04039273489103	8.8503644065667	9.43240107861395	9.12821910506413	8.56933155964447	8.09205088845107	8.8716261338644	8.32151554554425	8.19825118233337	8.04450282991717	8.49681094438934	8.73106419291626	8.5247609398162	8.2582927713847	8.43094158944036	8.21729644051061	8.03601774844894	8.10341473132504	8.00130797110475	8.07854725687281	9.09918973492834	9.22734205953055	9.30072044557864	8.1319840477236	8.64789136611855	7.95370423624921	8.67480161105422	9.29108215251103	8.36035221452566	8.35107455482949	8.99660962041811	8.61848456759114	8.28394943719581	8.56773514123903	8.14200698104604	9.26313114048072	8.39057109267529	8.00782675413492	9.04509058561773	8.97082901889393	8.40289742100623
ACP5	8.57791120830037	8.24480443211182	8.59353069638238	8.12583661097249	8.51560877178412	9.5052483459627	8.04518321583539	8.33112919548889	8.51649158149437	8.607220938771	8.64983469013593	9.05742486841935	8.38925220711096	8.0143840726371	7.98321085580619	7.94803177856515	7.99643678998426	7.92942305408311	7.55876018552086	7.66605219785058	7.98818005064719	6.40103253146848	6.58993580031675	7.86452855136286	8.01419437281101	7.0079435213541	7.52995499395497	7.20119449437007	7.60800527584697	8.88717699722109	8.91302784627265	7.08280348949154	8.87946639484194	7.55474215622098	7.62383440187442	7.82453325628402	7.28238617375273	7.89427500429175	7.80625255163393	7.6513833144602	7.39926291747475	8.12206297499759	7.3876689195453	9.06117159489412	8.20928681226941	7.58861090354812	9.05003245738475	8.49911860701367	8.62252363955022
ACP6	7.50956220115104	7.17871713705008	7.21951473915532	7.20819212148709	7.54000913224169	6.7541698609375	6.94237532277966	7.2680446787862	7.41239673859443	6.72716744296302	7.33702100821176	6.98003818072839	7.1103984012619	6.98306717376641	7.35325843289844	7.12317344546179	7.36042107808808	7.57528942451358	6.91871154160338	7.08420389676131	7.04854643631863	7.24584100855129	6.27582972526143	7.046819970404	7.78765029412835	7.23586682933973	7.71685579809752	7.02841655953592	7.42264038146632	6.81024076486357	6.83073523083907	7.51782234448748	7.70377416589265	7.55256386122004	6.93220192137749	6.49247204336029	7.25109822399138	7.99972416529047	6.93086084257072	6.78218997438423	7.44570908821735	7.02116992439595	7.13386981704303	6.66489663987103	7.57919322604969	7.02312790108359	6.70388955850074	6.28936594463917	8.12769834226633
ACPP	6.55636467427743	6.77192247863322	7.1676740083885	6.41345677164322	6.04373701826116	5.87016120819939	6.72536757564571	5.65902167453973	6.43800368900719	7.06276935207012	7.29899987426152	6.57391276875394	5.30164762454379	6.17125597872215	6.41987310462365	6.79506538850978	5.89402204307371	6.56142044183183	6.41382181711762	5.86135500828845	6.48429021600592	6.65234332491569	6.71733636575564	6.43228389815975	7.26696503279106	6.20588137088061	6.63475223804099	5.97361817801136	6.49739590020917	5.77864680546333	6.67740711767223	6.98838825527041	6.68222868248918	6.24906275990526	6.62169450216947	5.25788418628741	6.12334211099957	6.07600425003807	5.86422539007021	6.39286870298647	6.13388182232332	6.76660254999182	6.16120353721826	6.24597638013067	7.10003457960304	6.59137007621868	6.10742970217	6.31104680024965	6.90619790955122
ACR	6.73845262228032	5.69912101480752	5.01998832352212	5.39635181219513	5.10951355131469	5.54650432659899	6.08075894497074	5.87932747093267	5.36530462695512	5.7290401126295	4.73336383219922	5.54121050440653	4.97172192794495	6.31640432247711	6.16703440765549	5.91867374858655	5.7827387094338	5.78121938343017	4.33475085561985	5.89054246728445	5.45842795329721	6.17277323828728	5.93659366897176	5.33468471367212	5.6770657180766	5.56993878581545	5.87203519577106	5.57811358240759	6.06448218364989	5.76269481173842	5.20829883137543	5.43133107055569	5.79358983666287	5.87969693795669	5.75964396272984	5.58426235747324	5.63454572313152	5.49860096952564	5.7410939920955	5.30224212569184	5.41784655711956	5.65235468109077	5.84540932831177	6.11485581195559	5.02360365850284	5.27330896083264	5.66039871074025	5.42757608272955	7.88166356383469
ACRV1	6.11813094159099	5.79604251110366	5.71254984224505	5.83575845772338	5.50477449981521	5.54119079220148	5.63005412875662	6.01485103325341	5.80680230826873	5.49141232889594	5.93954510231716	5.51444989924995	5.62160692150411	5.6584055695072	6.14444115816874	5.58975581555893	5.90156281362929	6.20123509707148	5.79579166599137	6.04576201770552	5.48565137385708	5.91045554829139	5.62382245911808	5.52749563939102	5.69738163346593	5.5996039188125	5.53173359418755	5.74991635163484	5.78041915359829	5.61259691847579	5.92442503629316	5.640012261364	5.78735012143483	5.60313015114433	5.71838896225428	6.03298978713208	5.63823429864072	5.70278727999631	5.68956534591868	5.69479620797836	5.57679896935918	5.67779097617761	5.68156650070319	5.69138804826766	5.68761164894494	5.76267251871523	5.78562424663333	5.69972546497468	6.073679801869
ACSBG1	7.41830050841684	6.74679183448268	6.12396402797589	6.23304279185555	6.90883830979231	6.39511813958033	6.05555958158099	6.90528963815607	6.08080272510593	6.1487018732055	7.10802707944211	7.0463859877126	6.6004346697685	6.00918294885413	7.71548876652146	7.31010108281516	6.65977294444687	7.04232995868624	6.89809499075544	7.95964867158173	7.05516949721791	7.07233157767967	6.93838419392487	7.37959538819583	8.67071267078697	7.1546688999163	7.94383588364363	6.32943046273727	7.46047629981835	5.18694535732494	6.12812452472896	6.89287716970395	8.2061057802764	7.50973473053644	5.74470368229246	4.73799130402575	7.07967179975244	8.22549194721079	5.85068634969486	5.89926681262622	7.50061415784505	5.81164088486755	6.4958141143189	6.15172841472584	8.37771045527808	6.20516694572278	6.16851376739687	5.25231347209744	8.46980435857334
ACSBG2	4.46148334080413	5.55209081018647	5.53585403210969	5.29531331422561	5.44561948514125	5.49218202275677	5.43704456356997	5.67896910693801	5.32519090205506	5.48902110771667	5.0766182214938	5.42439597076125	5.0890589330496	5.51054268123905	5.76399822691045	4.82491899957093	4.95018225931791	5.71572088004083	5.56098480234622	5.25461605600655	5.3760157339482	5.37396491985653	4.40059956046468	5.07021980169148	5.69476481374131	5.41773789463035	5.32507470192211	4.99199834218782	4.8862645567224	5.19793857017993	5.48226739059669	5.37191405415166	5.42599692943653	5.47972133010822	5.50317855753829	5.10160867263753	5.37861304617533	5.04704524400484	5.01764395013223	5.4811575939981	5.56680637841823	5.28601294411197	5.37706593937744	4.81169658886862	5.51079212367301	5.47204641044656	5.2848191375334	5.52535977944766	6.48555755584413
ACSF2	7.55622276943079	7.81951805540934	7.66958389461065	7.36462971300983	7.84423555669115	7.52259163957864	7.51116988547476	8.25344721893549	6.85788752490311	7.7137872388873	7.83995005590213	7.58328620794725	7.83198061680306	8.08599085947706	7.99863883675904	7.98295289959793	8.08482662904405	8.05739718840476	7.96403710898862	8.21468383325605	8.07670976364426	8.56838799743195	8.48668333771815	8.19997883219756	8.57212169476227	8.20190452544023	8.10716533885219	7.81873092715244	7.97032286732398	7.39745698297176	7.48138309046575	7.8364153081984	8.22746606565532	8.55658750413402	7.76551373817631	7.04545084249986	8.50183113927846	8.13629720925838	8.40606087559972	7.40433860407293	8.36421219684253	7.42957698416798	8.01617526993527	7.46862778415815	8.08810845792846	7.73257966958307	7.48458980056312	7.06985534412821	8.62686344524201
ACSL1	12.49835558309	11.5980312467089	11.9807416700448	11.9609423727008	11.8801645068694	12.3291590101467	11.4691865005814	12.2073519407739	11.4270086872118	11.7207118470818	13.0374256029138	11.5178879935787	11.8185494511283	12.0554379326395	12.2368115409968	11.6955839613672	11.7328151138822	11.7497151393604	11.6492997359362	12.5101279112926	11.9772803709666	11.7580755879687	12.1484626642416	12.2764577398736	12.9151636985374	11.8884145172485	12.6536362800407	11.7631787045392	12.4499779439265	10.9145150697854	11.2194144390345	11.4992590530275	12.5383046987504	12.4783180502456	11.4298625097829	10.8303604841226	12.0056281630642	12.6536362800407	12.8380888545975	11.4423865280446	12.0939124205379	11.3969941141555	11.4643403150212	11.4838338987136	12.8076145218839	11.7709495653372	11.4912691142016	11.1843465324157	12.8155683634533
ACSL3	8.96842005636097	9.3461291234753	9.1095789325205	9.44547210504071	9.28660991843469	9.1174881464685	9.57698284281878	9.47832548970398	9.81732767571844	9.38667761645026	8.90390650226395	9.503875153324	9.89943421574551	9.64079156225763	9.36337067569293	9.37517368256703	9.53217154050788	9.35080118600803	9.63904541401401	9.20754234417475	9.5956833049968	9.04553858976349	9.59288337410161	9.77570797990945	9.54166870606405	9.28484229783322	9.60720997066352	9.16763544286169	9.60858882574075	9.18705448482944	9.44681589143471	8.91610251606908	9.3746875717196	9.10603268418268	9.16243077342911	9.13143499010665	9.6251559057291	9.60401607718569	9.93020890238274	9.21232832659057	9.52661875042217	8.7590379132568	9.30194114654106	9.38380351919406	9.53109417706029	9.02812247935961	9.54442752912688	9.50843490241333	9.92005012140234
ACSL4	6.46177895125711	6.69200756445771	6.69176685084226	6.75136882537542	6.8934220908124	6.49780381601167	6.43426907903897	4.23259063545879	6.60883466570516	6.72367155300125	6.79879625941346	7.14044513713387	6.10003188356831	6.06152943973242	5.80704199700237	7.4390704292824	6.48720645780994	6.2487674240052	6.53936558574433	5.4535144488533	6.98991595778074	6.04485585799996	5.75851937266556	6.42997233865078	5.84917814337942	5.69710950433971	5.83489558923239	6.56463178056342	7.58057379399844	6.87694861473065	7.64487242452971	5.89338760108305	6.25692359817379	5.65264048387654	5.90440768802095	7.57613316700353	5.82046351652874	6.90008914670712	6.35945353193803	6.6298354396861	6.08022058444678	5.6951020474122	5.60845690411562	7.03815188778961	6.14827473393047	6.39312972975272	7.66554252220127	6.83403671903932	5.08572746886655
ACSL5	7.94893248481742	7.19401465371922	7.70562552805259	7.36612630133055	8.34989600024416	7.60806930642099	7.88290154513311	7.86209914140369	7.28344686621879	7.82020962933929	7.82897256429021	8.32573773517872	7.17082294982598	7.42002922954263	7.86569418486902	8.58167052116461	7.29982658302734	7.77119708985187	7.63627640423387	8.19803177826806	7.03023193666687	7.86387282005621	7.62554376904319	7.72446073436308	8.06911275825215	6.86586450940342	7.70918156169288	6.80616427354607	8.493193575683	8.36369653671985	8.46482821974666	7.0131815926491	8.24826601716346	7.1373466042586	7.08560285175605	8.20080399271568	6.96193885829757	8.26588642378991	7.98645933221147	7.83947804149435	7.63537330140016	7.65502647806514	6.57870915469441	8.06776092530326	8.58844859272188	7.09922744215884	7.80862386753093	7.49644492430958	8.35709808909498
ACSL6	4.9887996339862	5.19656977686703	5.27120932735557	5.04663916518067	4.92349130224117	4.91569759814775	5.23751509574608	5.29475756229294	5.00213559207351	4.97808731012711	5.14920313506438	4.90764623971173	5.16529288086526	5.32142875680487	5.2304704593455	5.18843776334557	5.17583224089665	5.45374416320109	5.32180014680649	5.13333225541215	5.03810355500084	5.34019180446216	5.20185441842971	5.12538444139694	5.34632060958205	4.96104512566876	5.15850716803818	5.17250104934896	5.26717315298597	5.49269244345532	5.12485784669358	4.94294659663972	5.21159596624005	5.08075522750612	5.04820192249051	5.03197048687179	4.91269186226624	5.1185129178596	5.40336279787036	5.01299777534707	5.05574449738361	5.14900289554467	5.12843262753913	5.39906242951335	4.96028030420529	5.26749449926337	5.17145417972027	5.17166433640025	5.2143475558955
ACSM1	4.30865116227542	4.59057124334244	5.84725756575301	4.18165880335687	4.83197822351162	4.13994221369444	4.40184232192177	4.64612101812295	4.3167131817746	4.48432126316393	4.77654887781644	4.86033221920043	4.47783529369045	4.50373615606092	4.65319860460812	4.51364785629417	5.25733564521551	4.20350100206777	4.79982476964029	5.65980564783662	5.22211024471371	5.02860275335086	4.41536136602228	4.81222643649566	4.49536249620938	4.64302701003376	4.45553675997745	4.92181001685779	4.9450828393844	4.52128365385111	4.71791228157649	4.76060935455982	4.29632534346394	4.8703205379611	4.79786523281693	4.36583608912535	4.30070684255038	4.24021995104227	5.16999699578657	4.48249247119458	4.39418396447194	5.46332570384274	4.65908860825157	4.47371622400126	5.30403064052849	4.29364350442931	4.74819355342517	4.76822302139593	4.48741254719967
ACSM3	6.51697071411946	6.40231278344246	6.45839741515979	6.11406087984716	6.3800283091561	6.15131806085289	5.96927368777928	6.68066386873292	6.2829536940583	5.17712616674198	5.78757502245893	5.98289220017932	5.79505791514871	6.16036684561522	5.92567611871635	6.16592768877984	6.39562083662466	6.40729437974187	6.53864956570935	3.55421616319727	5.97445300122496	4.09283203632868	5.1592492738136	6.0144310080718	7.53791249971615	5.69986185664804	7.43236524216767	5.03251018545145	6.69427997544053	4.63354300925905	4.96559645146115	5.36261387208891	7.24795418267825	7.23530494113233	5.3952959736401	4.59100415318768	6.40681303842669	7.74619546774226	5.22087955023401	4.91275331971562	6.91324683321692	4.56949942608434	5.17452087796026	4.92639037394126	7.23241170426783	5.18908708671541	5.03335440399504	4.68494468655696	8.61586618983802
ACSM5	6.65207231694867	7.14521045029824	6.13268363628636	6.44755084604977	6.51109878699944	5.57418944189147	6.78511693103863	6.51218309843942	6.85371830031251	6.26902144060668	6.19353738061912	6.15152580661126	6.50305866692571	6.78791211956818	6.31784940736541	6.93751687467995	6.74448770334435	6.381789174668	6.32965004297094	6.71983385967191	7.01079292228054	6.98102158145743	6.91098018895192	6.31649494786411	6.21052250391225	6.56385972518556	6.07816613758494	6.36050700611381	6.81959279956782	6.99962920550847	6.99675718971317	5.86563364308646	6.24179405230237	5.97614340475191	6.42497085989574	6.45469680898002	6.78911292025882	6.62221639092655	8.67025827219153	6.51774966950859	6.35056551307931	6.81494875132816	6.44911963808027	7.08132321238047	6.78851147401776	6.22142629647313	7.05555383226959	6.51655688823074	6.46218021558093
ACSS3	6.75388030607315	7.07458707772928	6.98604411602922	6.63117234193285	6.88209092980201	6.77789270106568	6.4587702284665	7.23070225535569	6.61374843627909	6.70397289141857	7.11399138208467	6.62167427560891	6.36792032835909	6.78352834349173	7.36342273596158	7.35807606052472	6.50337763946683	7.06052049142383	6.91912139255752	6.90908842363164	7.05135195695143	6.97510301414924	6.83459817723268	7.04065858697614	6.89556916014246	7.23810111474031	6.61810971126039	6.71249626672892	7.43121364386092	6.60675070057669	6.55817054866684	6.54887783925669	7.01921658008334	6.69405879592269	6.27372765454427	6.24347254231545	7.13076642896394	7.38572298400361	8.22854802376344	6.98718306590596	7.31110408067359	6.17341796444587	6.63406719548837	6.58978136323785	6.78981856002956	6.14006443591581	6.73328411988802	6.72345734237127	7.15592753320507
ACTA1	8.56826069439091	8.85793258224163	8.71566050629676	8.71566050629676	8.43537895522818	8.68014746496449	8.85793258224163	8.63014307047167	8.71566050629676	8.71566050629676	8.33250351801881	8.63014307047167	8.85793258224163	8.78540796484922	8.78540796484922	8.71566050629676	8.78540796484922	8.71566050629676	8.71566050629676	8.71566050629676	8.60035691079391	8.68014746496449	8.60035691079391	7.48526583971051	8.73303445373831	9.84969795338361	7.66093789807413	8.93683980045789	7.57573154149186	10.6555148149257	7.54634466959344	9.15661369415529	9.08374116696387	9.15920330622295	9.19245122376159	7.48584588655921	8.56839810360713	8.06560033794008	7.58208804299798	8.26313371883044	8.2715442565358	9.57058696127601	7.75704290164506	9.61673173796997	7.48793323226401	7.46145124244708	8.47045147336464	9.79879414876009	8.65001903633935
ACTA2	8.19091695529025	8.48854378092819	8.45512537479948	8.64435578895036	9.2418863838871	8.85923713055159	8.14151996881326	8.46517543679273	7.83833386877458	8.19605486689555	7.92675636039372	8.78360855323363	8.61572934184172	8.95122123105095	8.94713267224253	8.60164516198291	8.64435578895036	8.54693061150739	8.64809070929134	8.76081795649447	8.70450891722117	8.60977581389128	8.81280890818191	8.40244282126239	7.82650958868251	9.17633047745982	8.18735041603296	8.86994871113249	8.4624043496754	8.64152695416819	8.50217030083558	8.72564519597311	8.37013574011478	8.29487658243175	8.52143399973103	8.58086199912272	8.51794534476787	8.41770480420428	8.7624786806835	8.10478043610958	8.73384399178088	8.57969080889319	8.28117271754872	8.78543213078688	7.52626756231976	8.48033370783954	8.70888165194176	8.82498139718084	8.26418541778056
ACTB	13.2483854274113	13.5873943789575	13.2099806697427	13.8913516463948	14.0553281487704	14.0811250787451	13.7156674742045	13.465131774044	13.8112616167188	14.0037480120441	13.1965501547128	13.8913516463948	13.883851801302	13.4796481767039	13.5921981422853	13.1290247789822	13.4178120130373	13.5649554144848	13.3265943601045	13.6153975442781	13.3578287505603	13.4796481767039	13.5212174663556	13.6555328222493	13.2362971363087	13.1839931445926	13.5293391309585	13.4450459861262	13.7218654365368	13.9770341692938	14.05775033074	13.5031074764316	13.5293391309585	13.2362971363087	14.0089217337703	14.0089217337703	13.3582747834824	13.7218654365368	13.5293391309585	13.5293391309585	13.4174024344254	13.9380860787907	13.3083756918886	13.8353070375905	13.3582747834824	13.5293391309585	13.6924434190981	13.8353070375905	13.2882182925655
ACTC1	7.02298839787482	7.21985840090442	9.71499419038686	9.63465943336475	7.58176725313927	10.0081418027693	9.02133902392953	8.81110698495784	9.87821047426383	10.1304634917481	9.22464095252409	10.0542911135737	9.71499419038686	7.28749753668774	8.13962786545881	7.39491044968673	8.11256961344372	8.29689967048331	7.20799096127057	7.36504221029371	7.12662044397605	8.71145238722271	9.91503487939565	6.50976743372637	8.53442052514173	11.1978752703416	7.32784672442735	9.25039393503506	7.88082876021228	9.50283595716744	7.75655312053798	8.69258974914298	8.45890675796177	10.2057008089866	8.68210515902908	8.15180825004607	7.71484568593192	7.9907629670023	7.22880977495845	6.83518883720042	7.84523151172608	9.31561687542076	8.25497126843305	8.87994843369454	7.01983066802918	7.26348670593561	7.5687545308792	9.33537426382287	8.01910339191567
ACTG2	7.74281611819321	7.7224196169343	7.69292207492859	7.39628468524579	7.76608811323442	7.99858335597912	7.24055099584514	7.40553237814719	7.3717197263425	8.14992546277548	7.50703410273241	8.14427707751643	7.46087475994357	7.22261716562346	7.96615118756379	7.78985273852425	7.14371133298949	7.12295783347035	6.54875508239675	7.42011420826365	7.88824630098334	7.34376593528344	7.55620690812618	7.28778917072136	7.42617680646518	8.6832976288658	7.19677335159595	7.73125622408496	7.04036872033123	7.64989760950017	6.86047190036462	7.81955399725403	7.65268791475081	7.52500325909959	7.60187808291123	7.12819600875887	7.52530151206394	7.39040538072219	6.97833852658569	7.37486072698772	7.65085550593902	7.87222786310148	7.28134389369322	7.9019707346648	5.83738890768754	7.18744888399056	7.43688522199142	8.14377195288244	7.45742283873876
ACTL6A	7.5742157757341	8.10970047265411	8.47670117444741	8.7123964430353	8.48152546640376	8.00218182832332	8.3291883235453	7.66826296115383	8.46075624504087	8.44301651606826	8.28338883953299	8.47859159717691	7.74162622153914	8.40218732261233	8.07139220773398	8.57822214857846	8.43948468441417	8.23687899606338	8.01024878746972	7.71672667521363	8.44845157232358	7.44365814683351	7.87558735409694	7.82316873681962	7.82501859314158	8.08698035176202	7.91166931432816	8.50532591242046	8.12432079945284	7.89639800525585	8.17503764402159	8.52052837474438	7.47000237389636	8.06057443664818	8.647739921029	8.1222355470261	7.81065650813619	8.17570304797707	8.09723009326613	8.23342492356221	8.53547999474722	8.5608658777064	8.06083239375041	7.51742760067494	7.92502361306615	7.97178789254584	7.52390017363704	8.61210957314132	7.90720467013973
ACTL6B	4.41900205837902	4.98339543658759	3.95849432781236	4.52783600688347	4.31977746536172	4.16563703237299	4.41778887132186	4.72660224856149	4.26583428403223	4.11233533868801	4.33418268663871	4.25008795170721	4.35193991442007	4.51314544053345	4.54614964555636	4.90202979503781	4.62555174440236	4.26316075981134	4.41338954467193	4.38440877123694	4.24149824041501	4.57383796446825	4.63466378837224	4.16274797272707	4.01908896517382	4.33209554042925	4.10837706413087	4.47081650640258	4.40611078065065	4.48323856571065	4.21753509754551	4.07501206079302	4.45966569722787	4.45412321467487	4.57265978598852	4.56885671033367	4.38400682629434	4.18204820855357	4.33952181898781	4.52164563997391	4.75165842705953	4.37751628469736	4.22947638148566	4.66892826226518	4.7310184118713	4.25431163742755	4.54910373681876	4.56831953013931	4.51088579334182
ACTL7A	4.87351261172066	5.13635848263265	5.53334262159919	4.56391578421528	3.8807706290803	4.21534009756122	5.77105636900126	5.85137988787241	4.73005232236974	4.24307314183199	4.24159901892803	4.35680164757163	5.36721490912256	5.15230211042779	5.19151028411135	4.45232143582024	5.37666041146535	4.8264032992181	5.23848435738508	4.8534276441496	4.81967980489987	5.93249810256551	6.4371170090313	4.91283945252365	5.44101880121496	5.37380404499672	4.23477412472316	5.34995783951109	5.29406062674188	4.48868900769841	4.25639006093808	4.72135561252737	5.46977820320787	5.84071485493633	4.99271807177374	4.8413961497591	4.46401613922746	4.84429079704875	4.87519590613585	4.77910110114423	5.27971865180218	4.39169952886065	4.75218461291985	4.38799635663906	5.50507608619346	4.47455421145903	5.12524656301274	5.65594614361105	4.9592319970262
ACTL7B	4.16169316726693	3.73436235581114	4.5450529909341	4.25981567788592	5.01388958089537	4.07741357226431	4.20378602540015	4.50649685432477	3.61129339071153	3.94022773016512	4.32366044589046	5.07242907043637	5.29126985693272	4.04175275601167	4.37549629092217	4.51952150706863	3.94344580747963	5.68218472150642	4.43631454187717	4.53256310253293	4.17132006825708	4.65462018374038	5.16921231112307	4.24999896006119	3.39013079075528	5.15431707701465	5.10528550022598	4.35021622464758	4.42468216941739	3.73659535377268	4.21776754969633	5.19293501025737	4.4931094458439	4.36634022156509	4.40063228009455	4.2973772214813	4.48204713912901	4.29018213388344	4.36659773706942	4.46047676162469	4.65322117298806	5.40036726067143	4.24613274727357	4.12403496703618	4.45637944947988	4.0743747069105	4.38157959203095	4.96284305171212	3.99555605197635
ACTL8	5.37887048832862	5.83009514209593	5.22104022038876	5.73785779305601	5.41184778980996	5.45900513636222	5.5835681234153	5.28649262665804	5.61441491163896	5.7524867544008	5.14362822539823	5.56047870413183	6.15542329491569	6.09948684860243	5.21129513574684	5.43370320650468	5.4771702459322	5.41839065810465	5.29053641055002	5.80823078664443	6.25982119704628	6.12462528820308	6.08686692945436	5.2486626844604	5.81339047669904	5.81243949674514	5.64646770584371	5.5913677543052	5.33938313588412	5.75898590594273	5.55203296531231	6.19031839852746	5.17574966654476	5.55500631548793	4.96544247617994	5.16678232467754	5.84444674324295	5.7934917786475	5.7291970039907	5.624470949761	5.7793781299847	6.28400319372624	5.34328889611559	5.90958980631744	5.9339972910897	5.39794380457248	5.18465137929729	5.52728178267703	6.4834991751471
ACTN1	8.64756068577362	8.59307120742903	8.68276880495696	8.91498957204142	9.27255686885894	9.23286033103426	8.6974838451348	8.89596714301659	8.66562146496357	9.57375653299532	8.1348641252136	9.41374269538753	8.92884321111183	8.63193929692834	8.77497355949288	8.2163404777427	8.61091457303723	8.64652799779206	8.56356529028119	8.85992245516126	8.45044680162011	8.79184981129466	8.71090348851485	8.62888166774755	8.82179734667375	8.36727571090699	8.86626688732714	8.80061133850723	8.79010589533816	8.57301261399178	8.74945086044741	8.44154339788403	9.10011811823846	8.46785728717267	8.50029604259328	8.90214742973503	8.77580688738726	9.0583100765249	8.92727908687602	8.0852642129301	8.92151673750311	8.42653866098213	8.73192159754109	8.75751697339717	8.59186857368735	8.50029604259328	8.94620784140959	8.68693088471248	9.46771798718149
ACTN2	7.40575815468077	7.09674477800357	7.54056181692063	7.35023888525794	7.07760839652693	7.48777902945426	7.3167745308986	7.76966472269029	7.3866776410735	7.57771735404383	7.22780950685504	7.39215768103381	7.50375477547402	7.40575815468077	7.59600386040097	7.42372625197888	7.56429735195789	7.6530959815425	7.33061193488979	7.70365713960659	7.52050448559777	7.75063564221105	7.76966472269029	7.09800620079452	7.26929897996231	7.53677344792641	7.17148647152126	7.30281800428072	7.36565095916228	7.85349000211551	7.52611906975906	7.24165106529922	7.37126604361716	7.45593865945558	7.25484946879246	7.8402578250852	7.24480601353644	7.73716350714607	7.32653112884073	7.545804286665	7.26239132392476	7.84144301348242	7.18755357490121	7.33389188860097	7.38319035804783	7.56169471663503	7.48629454529381	7.70472214704933	7.3220709455466
ACTN3	7.74982355412808	6.35666477545628	7.25105384557865	7.14102787982654	5.089758234823	7.34605085804318	8.33178858234392	7.33785597469141	6.63155895897005	7.69267573308985	5.75424199929828	8.05940669307515	5.84612962972906	8.58676165086515	8.21203445715408	8.55663067174661	5.8968341567743	7.84214322760777	8.85817434681214	6.16494117973845	8.19183890818217	7.87235402954822	8.23723790614967	6.53869364371774	6.91574510133696	7.26918190957064	7.17915073086283	6.9877861390524	7.21538408608421	6.94057966729645	7.16773293044503	6.41049031258816	8.45871208083861	8.34956872816826	7.14279233811068	7.53381297503829	6.72932487507868	7.79196805037741	7.25296927758502	6.94383255102582	6.39999397403874	8.40872360919869	7.14581596365355	7.80578479973685	7.61409190775029	7.69388418212732	7.63399175001627	7.15717778677896	8.40325630057852
ACTN4	9.60970181738973	9.52143511765585	9.39979283888872	9.62052060374854	10.0934153876089	9.89832689771992	9.87587995568029	9.77934214973138	9.68199103633608	9.7806491798324	9.18535858136032	10.2553180781829	10.1647416401265	9.77419638089049	10.0405817050555	9.08430882517921	9.56416716454678	9.49091603637238	9.26360598279051	10.0681534265561	9.1411799690364	10.184198479542	10.180302221892	9.89453328305645	10.1849227449928	10.3371939902321	9.96880322373546	10.1096695956569	9.63612440108769	9.31122736066731	9.27949200647318	10.0261825963724	9.4607652341555	9.71408539629728	10.4771773568167	9.4985026532039	9.99001100938049	9.51061562576012	10.0269486133831	9.4822778735167	9.76526296884024	10.1391551762971	10.4080701166712	9.89575697968118	9.37391182136192	10.1235417888768	9.86196657067282	9.78147971706033	9.83212911296329
ACTR10	10.6570261742497	11.227083476835	11.0963366672374	11.4104464953437	11.3736558983148	11.000380989789	10.9421292897403	11.1836340151622	11.0606471772957	11.2420372368247	10.648126392327	11.274768035557	11.0590352189126	11.2106420992899	10.9763330155879	11.1629885975135	11.1016575009621	11.0648430033526	11.1016575009621	11.0180429458809	10.8626110235856	10.8942466066598	11.1536170411491	11.2481624439563	10.8856662797753	11.2552168656885	11.1617133055477	11.2755788887975	11.0984766589419	10.815523746085	11.1279339561823	11.1087015149087	10.883015805357	11.199901105577	11.2755788887975	11.2603621580064	11.1967006911759	11.1768172375436	11.1651139925212	11.2270582536025	11.1264602349248	10.8790561843507	11.1306916508079	10.815523746085	10.8636567136922	11.1050503354215	10.890969454987	10.9028929593594	10.6101794783213
ACTR1A	9.76778146009044	9.59601376724878	9.75337104541514	9.23898883251053	9.6520386680279	9.48885392592202	9.54939028708263	9.6061952329765	9.704455213376	9.22858051079204	9.61678918457407	9.10000485467462	9.65654370012208	9.41859738336431	9.50017623129909	8.87460325196147	9.43128655043579	9.54136966857299	9.29480929293782	9.50322294017685	9.22390356236921	9.46334285631201	9.12180559629418	8.99503978325206	9.50378498842541	9.07104376498039	9.41365537169585	9.28637530435793	9.04571033981218	9.5009227652382	9.08644108737331	9.60091751480332	9.33872461049558	9.25500097506717	9.68173960146498	9.39408598725353	9.36116005166182	9.15342839271747	9.38274801244322	9.35993507400525	9.6288027315606	9.6197966080118	9.28996038262217	9.76836904357359	9.67759822185515	9.3203207485261	9.43294281436634	9.39083230479926	9.91343587249194
ACTR1B	9.14651907932816	9.46080323433943	9.17245833586774	9.12367872662723	9.2218676710281	8.8467329515771	9.20637336165198	9.19390128056094	8.94972184191769	9.00663397087205	8.83327049411052	8.85500293092521	9.02466773722352	9.4724286504382	9.55362142075297	8.83063758441002	9.26546151092306	9.62603436937795	9.16722608259154	9.34892946655263	8.85533015729856	9.36273918872752	9.1961074681323	9.58983680842986	9.50503534892633	9.47113029273016	9.48557480627102	9.521318929412	9.02315226051301	9.03267574843613	8.83795481911991	9.31708261762972	9.32278785799924	9.44812833686718	9.4335232457395	8.60637463013278	9.45719999268394	8.76364724039871	9.17703511679909	8.73698961737085	9.41323499218784	8.86368307138373	9.06255028364074	8.84656508828716	9.06989985970544	8.999365194528	9.01991021906314	9.01275689402128	9.36279473290151
ACTR2	9.05535461880001	8.88629651108842	9.23777457328189	9.27950481371171	9.3574198338658	9.49438394688705	8.97960577079749	9.08388310254063	9.49719870445295	9.27301104794395	9.19131704543807	8.77177805917108	9.34373025092909	8.9775360000159	9.0981027145213	9.16407674858242	9.08188000034871	9.08719285542584	9.0754008062224	9.06424832130219	9.13229511003973	9.0498453437505	9.17942892884992	9.01605763821224	9.14327485714754	9.16123746832326	9.21829924328644	9.23217591142463	9.37922308236004	9.49259869648788	9.3470570095268	9.26302003661207	9.13235396771236	9.00633766785449	8.87903169827677	9.38895695243378	9.03913384294102	9.0233444482653	8.62806615436182	9.34768266059402	9.25105784271636	9.20475756103457	9.09050479017284	9.15027067432503	9.19237640949087	9.28329980417584	9.03673771213516	9.18753807946874	8.938904793205
ACTR3	9.98903630595902	10.2148265584289	10.3190719569035	10.806269493178	10.6508849940539	10.8723217161669	10.332612708616	10.2494936570529	10.6115780170574	10.6491811032358	10.4337654355123	10.7797901689294	10.3524453508091	10.0457926511799	10.0463968269983	10.4177949877456	10.1371190583298	10.1122857750029	10.1346650261764	10.1784150967057	10.2039971967776	9.75541561190582	10.0286447612991	10.6161492063072	10.2054173018662	10.4840859925309	10.1894585145715	10.5053946235967	10.6642710295043	10.0770801229521	10.4479633690346	10.9854880444971	10.1373834351239	10.3783179633071	10.6755255815275	10.9412021670266	10.3363297821981	10.1172898721208	10.3070679783588	10.3920447870957	10.2362157211755	10.3408457110629	10.1325790766479	10.249881242478	10.2362157211755	10.3806467979381	10.1692029602986	10.423935685206	9.54426455302526
ACTR3B	6.95109610443352	7.00964354170834	7.02228518773966	7.0354334051315	7.0581933822053	6.97418574017804	7.19314296394654	6.39424493478487	7.11016641387848	6.9556262832602	7.02354249011162	6.35916023161781	7.13174493452938	6.77283346605379	6.76799671448963	7.0441232385911	6.93915600996432	7.18419457539308	6.61202644407713	6.73010813612967	7.40971024627374	6.72679050487999	6.66642914178496	7.68587931639546	7.27681245042082	7.12172439053824	7.26747824805821	6.99387502586007	6.81732518477802	6.85080852132546	6.46675994953159	6.64293930839617	6.94278976864063	6.90014562788822	6.6241987198225	6.26022329475157	7.05811892788437	7.09530500047488	6.84629380006358	6.65723604880108	6.91932941790672	6.48608195961996	7.49778258876824	6.38000770204294	6.67294711264035	6.82029360246937	6.76207238106951	6.59824013409386	7.45217870715537
ACTR5	7.11087610900405	7.30405794271695	7.0458741357887	6.97481012916567	7.11926603676345	6.89676241045742	6.87430194850335	7.22737921101866	7.0385512865647	6.9955737088082	7.29944619572289	6.73696424812226	7.19156424414668	7.17662997004563	7.10431957634855	7.25539721020373	7.05345738017252	7.11397725313828	7.02295599069464	6.94289115832979	6.52917259208018	7.04188451688381	7.40619583090092	7.15534254546401	7.26997486964227	7.19406852457237	7.14245798719032	7.12745685076605	6.83738911203714	7.4046094589313	6.99176347950413	7.25692024905611	7.02209481837747	7.24752529208731	6.92675761554456	7.09696476408115	6.82791904505622	6.9119947256016	6.94255351776251	6.93454355251297	6.82621621021148	7.52873131322671	7.07004368263654	6.9107056087859	6.90761888176271	7.37509394142629	6.87387817014866	7.16280845286372	7.04760678139693
ACTR6	6.61220591465413	7.31087425963615	7.46371596455933	7.40616236249644	7.21648146616076	7.12978997481944	7.13244309512127	7.32316569434488	7.12436741183571	7.23250241557122	7.01292268860887	7.22026424507787	6.7329897205962	7.36604296436112	7.08430235857194	7.65374497527413	7.41522909855355	7.40351611824209	7.3199474631218	7.08791520326696	7.46046711119075	6.77886737615264	6.5525760269433	7.22802319098772	7.04915756492479	7.17226990366312	6.95269536327175	7.03623916685956	7.30190783265229	7.23854205771361	7.36504164275713	6.98343229721039	7.06397107313652	7.25569271799141	7.03866325518459	6.87846357512768	6.87725030149816	7.3288359101665	6.91621154465742	7.19737914651668	7.02624298538241	7.01212661731642	6.78274070375125	7.10911393079781	7.59342620397902	7.29874177716746	7.35607915184091	7.1423734236622	7.35768266800386
ACTR8	7.56301427160847	7.42311354143046	7.35858684723174	7.28881256147975	7.32044861201896	7.2515496418065	7.0213702816506	7.09154764462199	7.29992678106784	6.99300390615487	7.41082098164428	7.09428595074662	7.29960978735362	7.34437041088449	7.03518641371521	7.48624669499822	7.37581502535594	7.64282050484387	7.40404283518215	6.63919667405892	7.4467753770947	7.32525864760996	7.25754128040892	7.08026237568014	7.74508694885529	7.69222145271192	7.13032043207626	7.24735376623525	7.00346466956397	7.19897846940777	7.43528914102503	7.37417084763792	7.05594584931956	7.25616188555977	7.35414873850721	7.43366375974865	7.3226102677871	7.15058812554988	7.16840718398855	7.48889555242108	7.50981252657034	6.63227688147622	7.22790549254736	7.38107402078929	7.18858032801535	6.74970989417446	7.1686112380023	7.61547998257418	7.33524336587849
ACVR1	9.42127564917834	9.7703329443289	9.04862369837666	9.18072414920777	8.65960776606779	8.83405026390672	9.1349118612736	8.52020098067229	8.70487173600134	9.00698630246163	8.86638890067803	9.25559828854466	8.19042900849338	8.99239155178185	9.09971492890794	9.41918908657916	9.18470362251946	9.36929524457148	9.61899675851477	8.47681389043982	9.73477296107973	8.58362400378667	8.97219634383055	8.52357579391334	8.3117612523791	8.38738495989061	8.85490415488712	8.89307942273947	8.59385250633444	8.76520848216718	9.33918085522845	8.82702803816067	8.83249003012584	8.66279918929756	8.70451167922921	9.61529457022403	8.93149277854195	9.04890925522581	9.31437176367243	9.06970269257911	9.06337187137493	8.55449731837197	9.40504466305337	9.40848072172623	8.70919024000239	8.95564074030326	9.35477299310261	9.34080812798782	7.86404330649499
ACVR1B	7.28260564308893	7.36417573163358	7.07361162143828	6.98642972411719	7.07650421405942	6.87504932440669	6.93733790839471	6.94635366440767	7.0402297771505	6.93194771052626	7.18788464749666	6.86451740757671	6.80584001938608	7.2956421259696	6.9917121670035	7.34694078703145	6.83753644536398	7.38989674163183	7.30460804342521	6.77224622486474	7.20442528196661	7.007368851289	6.8180482453684	7.26887444828924	7.49682641417304	7.79853111452041	7.55331366101938	7.33403283725396	6.89305638173375	6.64028651782177	6.95198079748991	7.4893958650646	6.83602487313074	7.29774892965724	7.17273709916407	6.63033813668752	7.47755640526814	7.03333719725112	6.91152097847269	6.85029384503121	7.17654424586469	7.09476592181884	7.27515512420392	6.77942012669466	7.08179072153984	7.22234245846497	7.04629121751005	7.2006082723153	7.17584545757672
ACVR2A	9.0205493111418	9.08606307836638	8.32286237371902	8.3915293764061	8.44634709806978	8.7285318052892	8.99240433468312	8.92374690467365	8.98870511715708	8.85256024928532	8.67895779292884	9.1337674725559	8.9829338327464	8.93994689542835	8.94969493829861	8.60684925804769	8.68329612108937	9.11905310973675	8.61131839289901	8.85117131225736	9.32849553257556	9.01448459967465	8.67330338158431	9.24157943650546	9.23949795988653	9.38131675927239	8.85963523930778	9.33853143145585	8.50397342598166	8.35186080110433	8.54885847625454	9.38945893035882	8.57413244384357	9.23352580513485	8.5650610314128	7.99779061300175	9.38066001554336	8.8171522738468	8.99147441697077	9.01931181829876	9.184373918378	8.65420055736538	9.32585899114271	8.54374687491207	9.0317119835068	8.61385759838354	8.86039050668911	8.79857783721938	9.00841423553188
ACVR2B	6.97603454420387	6.74397749046102	6.74372843057011	6.48465938830626	6.89321420828404	6.55938390597258	5.95753452592204	6.49474795089757	6.18757238034985	6.12954344610161	6.18295150407179	6.33367994217035	6.35097984824091	6.36434343299763	5.92476335448658	5.61998412450775	6.59250085181044	6.48964383863405	6.5588414142506	6.36245307091081	4.87061175919275	6.40394436620145	6.27960717553577	6.57824614874046	6.91742575807094	6.27573199361976	6.44670276952378	6.38910140480788	6.09699694774572	5.91929510067877	6.14401212267658	6.48964618900498	6.23629306185613	6.23690856947963	5.69718842091245	5.89439433654845	6.8602782075407	6.11159241131718	6.51461795962466	5.83696592208826	6.79553855311333	5.51711272597421	6.51530965946261	6.15292258966814	6.12375872948056	5.99377526696249	6.44504766314954	6.19897779834862	7.35571904325183
ACVR2B-AS1	6.26860207139606	6.32864375500379	5.95963221713481	6.10705209963759	5.53420536525867	5.71667571705374	6.25445471431282	6.33786252093828	6.1099374408996	5.9621734839025	6.36866618255088	5.82204636248343	5.54076916753496	6.38624777195448	6.41962788210371	6.37842334086131	6.47444536844704	6.57903714793765	6.3453463833498	5.77293097827458	5.98491260890242	5.99486643472342	6.18172406164679	6.03715051663945	6.32133151062861	6.38222718768665	6.2203576230142	5.93286133871169	5.7253499801632	5.89048107764379	5.83517356968388	6.37503904810123	6.01525057525521	6.4503666726471	6.34817211068695	6.01032015534764	6.0165894651574	6.66019600513875	5.98541133824501	6.01911627490647	6.09709580368033	6.74298614592055	6.04463679063538	6.04252948369275	5.76524871772161	6.15319734948217	5.97513925988447	5.93956809703534	6.21655966164112
ACVRL1	7.24416138657831	6.85737210095169	7.1844760516585	6.35610169838784	6.57055039671014	7.34314122770776	7.63156373644713	8.16660251216728	7.65450133886842	7.74475770140965	7.85340378233374	7.70075035748732	7.3828267349001	7.8377841038784	7.73633567339558	7.52317008640386	7.04640715620343	7.81485168874235	7.62600453876621	8.12547404048722	7.60308765577141	7.6872848919546	7.55026503554314	7.04770477841078	5.88042101147636	6.9591684247928	6.77538089913158	7.48574374286452	7.28703007688128	7.80522246877014	8.16957154564605	7.18674309620351	7.38233913122669	6.62220393765447	7.46799091808019	8.45677887568969	7.18747319399943	7.58061080558163	8.21885317104385	7.80013515951135	7.3866235939786	8.01357393087572	7.41784574771625	7.98359822277924	7.26151369918084	7.3161768436932	7.97455134827627	7.85439326086017	6.77053278192957
ACYP1	6.6458923733729	7.37550970599951	7.83163527917861	7.38544497492997	7.63060567324454	7.49485729161152	7.66608641923565	7.51836674852235	7.92375522705485	7.60176180290773	8.11549818344447	7.96551519356299	7.74790005687117	7.91386406745229	7.03108589195886	8.0679314852183	7.8008987987269	7.98037616805603	8.12838909754264	8.19550680306663	8.31660345339536	7.93159241570669	7.89073489370094	8.2992215178232	7.16014547610491	7.52210261516715	7.79100894779133	7.71487587080911	7.72594689383201	7.61680105731171	8.25234249880135	7.03589483678596	8.0358864067141	8.37410848650115	7.71069526516423	8.20538571494244	7.80305247866928	7.88936207968831	7.695269858658	8.32874124519552	8.02778617400059	7.14267257404141	7.66237253977325	7.43056120035546	7.84740789586681	7.90236313757317	7.93769601699007	8.61169069265551	7.20122542914663
ADA	7.59979063544499	7.54186859841959	7.4654433407606	7.72768262207395	7.6625233711673	7.66669843453983	7.70895677282802	7.34619720224065	7.43324586923613	7.3567673338018	7.4177402431139	7.96314118281708	7.50427645060537	7.41903201722885	7.73136856311934	7.84354025006144	7.29780073798505	6.95534912716893	7.20637114722171	7.25114694461009	7.97411747340198	6.8567625497378	7.48944545927012	7.25460632101651	6.46453102395697	7.81903046094073	6.78013937273751	6.58078336224126	7.93754941741375	7.63620246717234	7.74672261049595	6.59923689638388	7.62356734280662	7.19871386553937	7.28231011279829	8.15180708182079	6.98952021797087	8.13466719341873	7.97985020373781	7.77086871588668	7.35952594952489	7.51846739538078	7.21993512043703	7.92116211361952	7.86652736973834	7.03471009593868	8.36459826110202	7.89285766358554	7.0238115184498
ADAM10	8.71567174995091	8.62259469764893	9.05818454731745	9.32609682444424	9.05544664199254	9.24432550925501	8.72520234111725	8.71291419389967	8.92086070413546	9.14406810275689	8.84543669700641	9.11850316008104	8.51398305460181	8.74567360223179	8.5430950863083	8.96790058306227	8.90039645176437	8.60985180299293	8.7763896483989	8.43720364695397	8.45692727210011	8.53363587753721	8.561720442148	8.71270491376911	8.40557374122116	8.37203771029395	8.73384502177204	8.48561350152039	9.00426321739155	9.22190345599004	9.20169290514704	8.71745530154716	9.26645180098101	9.05608034279223	8.51924220045214	9.18955845981928	8.66953666619978	8.84807858478973	8.49642809892122	9.28666579529955	8.54192905196923	8.73822679908633	8.46785015171773	9.04853453250997	8.80032301613267	8.56982460200049	8.97681068634648	9.19808596646511	8.33820146267043
ADAM11	5.85248438054676	5.72288404047709	5.9508895376427	5.60222259829633	5.43232890086359	5.2408619716831	5.95167732060791	5.85442167654507	5.3147096356283	5.281722002899	5.33531088888943	5.38391988501279	5.69166215323976	6.13524326817032	5.6617814734404	5.56067640635294	5.97160597531732	5.76794863332418	6.30361604576134	5.90281495696953	5.31245700695235	6.92747836095966	6.28927093120416	5.27462139565791	6.12740213168964	5.66651961857751	5.447655121924	6.04963496470273	5.81007374406995	5.28831079281828	5.46334489968184	5.59810656134834	5.56738771775726	6.1629915952732	5.9023560848011	5.81491018618159	5.68911214971778	5.42041956646726	5.72833004410736	5.1591050992469	5.67773626419048	5.57775585441602	5.72908247876655	5.48674133628196	6.04502768210913	5.63452302539213	5.66504434893576	5.93977809926884	6.26009541962703
ADAM12	5.93987859735546	5.73287775661007	5.42029705631017	5.56649879634498	5.38136247907846	5.36581745928972	5.58749205934807	5.05945653758938	5.54411340791422	5.78809157854065	5.74045291623731	6.10949649349909	5.26563962145388	5.17785944276937	5.52609265761337	5.59383153997905	5.40222869150215	4.90163505602537	5.07649246708057	4.89330022330759	5.09503633604097	5.80320218936451	5.40035129347915	5.25461131038798	5.42395329271545	5.25511255305466	5.54625487679475	5.29549421745408	5.27417341345414	5.45918332597667	5.40978502404103	5.14575059062309	5.49062138120131	5.27226080328548	5.25411557382791	5.88799838577929	5.53548102469308	5.37326714142169	5.7620507495111	5.16521577125563	5.55033168600705	5.19209015217679	5.26374735284749	5.53991365552872	5.33360354250197	5.46581187439544	5.38099820121933	5.40572327482492	5.21671768636568
ADAM15	8.15030432694516	7.01443964992065	7.10664716065602	8.64327239829224	9.35623380978692	9.18012166203934	7.15546108475992	9.03565666108483	8.12951010896319	7.36887588414423	6.15711666091151	7.25674190253914	8.69649827324749	8.06748626657979	7.80005377334511	6.21727007608649	8.41123653511304	8.6250227560948	6.84837670552211	6.39589235035286	6.47689389973751	9.3087190250714	7.59555061481354	6.6401231957364	8.94050772974784	8.13831807461716	7.3762331154524	7.91794844588201	6.77640484956543	8.15934244920814	6.19089774130484	8.16741132412163	7.96189333614721	8.14621434791502	8.47021989534735	6.97240055913456	7.80743853663676	7.13017167431318	7.6467562802693	7.34649224133444	8.0978870749136	8.12887186593656	7.97515441203659	7.59361898294758	8.25002168885226	7.62112561848888	6.52023300490528	6.78051323387082	9.15407203707785
ADAM17	7.84316422176538	7.89344053586094	8.02162618036012	8.23182614849043	7.9080215048617	7.99947072430051	8.24106153593345	7.94075697067275	8.4064627786537	8.24348733332746	8.42340767720972	8.18682175328388	8.48952953036949	7.94720560885722	7.99736585301033	8.18097072589666	8.12072530524451	7.97413741796492	7.84855975961898	7.93646312567265	8.04627118753088	7.92710184874343	7.98826415110415	7.48181540409605	7.6675342962597	7.77876172041684	7.87762342853159	7.9944892816141	8.39745223876916	8.01833481702814	8.38061060690507	8.15327126870437	8.11559475337377	8.02683053424864	7.97321966996155	8.30248986878184	7.69528159331091	8.15448963134244	7.67209271033097	8.24457459402687	7.98362131436812	8.30067662847807	8.25485238224846	8.19404597908905	8.14151673214006	8.24612801430392	8.24978456621587	8.53923776634521	8.03341856352905
ADAM18	4.18396916436516	5.23425795651859	5.08705465735984	4.88528007931287	4.43941821192569	4.62067231432897	4.47924565761118	5.10802982213721	4.48636631200288	4.01277064541621	5.17012772235557	4.68302292798862	4.878407008593	4.64449548661762	5.16250348208398	4.89144581499427	4.81613117996752	4.86012799249388	3.44424105298615	5.5362472520855	4.83320814551177	4.67018596415682	4.02773238929118	4.2855134750195	4.82651186081864	4.56672994731807	4.67544904100998	4.28719130077053	4.42644341396637	4.98473564889134	4.39047351918458	4.66573826700363	5.13338431682821	4.55283938297107	4.87838046049745	4.94555900114226	4.99547315164538	4.31614054351818	4.17874345542655	4.80931295158424	4.5375403703379	5.13617127927148	4.32010497443041	4.64811199462328	4.84575778339564	5.1781821069888	4.66303089133203	4.31343316784658	5.11267637337695
ADAM19	6.26720902095823	6.6164035946711	6.06785993483872	6.25840204947838	6.15143627696237	5.96153866614882	6.48758771307277	6.11459705896026	5.96921833772243	6.21644425070279	5.66009474106919	6.4181302414303	6.0667101040438	6.75586436302229	6.73657849462158	6.48881022370534	6.63332191194194	6.77043813055147	6.79265506991794	6.58698102534267	6.47460149710965	6.4486635686111	6.32551583751119	6.41789986520804	6.02212447794289	6.14951819854488	6.30558086984168	6.04130661775197	6.49108136003523	6.54355324715877	7.14881540712499	5.97022041984508	6.59236909993149	6.23967971554205	6.5196516527163	7.13275963762903	5.809402397551	6.5205660602128	5.93564202888716	6.23931257834337	5.96734214366355	6.32791364013121	6.11044015983863	6.69684029480303	6.29965318289345	6.62011097574043	6.68291350424043	6.63282074171278	6.26557587565083
ADAM2	3.45982437460952	4.19144642116502	3.28523325530378	2.95323705666574	4.21636463243369	3.16349526945561	2.78816061537056	4.55027185985301	2.78406828266514	3.97716719079899	4.65831852236145	2.231622630497	4.62149834381059	3.16985801627677	3.36739406005642	2.99609712053131	3.19836817166183	2.96823001850405	3.19370329026612	3.1862162009758	4.40882415526631	4.19747957618957	3.84830068404972	3.27926881771599	3.14845985986922	3.09672450067749	3.06327369309051	3.58535196353323	4.28635420979671	3.70882587506676	3.52895687849649	3.62109425774546	3.65447419497738	3.59605342258204	3.63956774971679	3.50911909675514	3.15015483071595	3.96539130140755	3.42196333650385	3.0268108954136	3.37158929052724	3.6898916549172	3.68540910495983	3.35826268722158	4.25530718291255	3.70141400528863	3.52895687849649	3.3559800948259	3.33195504446152
ADAM20	5.7113038200026	5.66772180586164	5.2896902014617	5.29443391763803	5.17323924510681	5.15476641590407	5.52155081130054	5.43146256857305	5.24357448082114	5.03269035172892	5.36953569386676	5.24049045080553	5.12564252542917	5.66437490514875	5.38546626292898	5.58355566610838	5.52603528045031	5.80104340661126	4.99222182481036	5.51692319312059	5.63242396288971	5.85301811845524	5.60740797933707	4.83636448750582	5.67898415320048	5.58109643957078	4.99145071875672	5.57484061545237	5.42063239659155	5.67898415320048	5.4091898948772	5.47725930552717	5.43953936306612	5.41384771076727	5.47034026126309	5.43971937618657	5.34472720399794	5.18423663296812	5.88119519112463	5.24280160009004	5.27639974433212	5.23654785290086	5.35368341373478	5.49195354204499	5.57966350945363	5.80554644264702	5.39471862615247	5.05356555443205	5.88220346473958
ADAM21	5.48971514528495	5.31016329920145	5.59021578743027	5.55105272669028	5.36496755849628	5.22787897344463	5.2922773177236	5.70911521412204	5.41033696187728	5.33242886955805	5.72459973970211	5.28596590897221	4.91153591446967	5.57476672738837	5.60159502937075	5.98230525426726	5.43816073361549	5.6609413742924	5.48343940089774	5.3161506450348	5.60781067573085	5.33405232581136	4.88077853616359	5.03430686014407	5.59764122485831	5.53040700908633	5.64694359507543	5.32574411172985	5.21929423019019	5.18145945764368	5.23056357306175	5.10997597023886	5.32836102635745	5.47418552202262	5.1440394994213	5.4534073959668	5.51236994615654	5.4354071686882	5.33047494381717	5.32806811594081	5.23132165319909	5.51441381149927	5.28905681234751	5.4656192234307	5.45598502155313	6.18842970325721	5.4514113456309	5.27654581049229	5.49491200508708
ADAM22	5.26438146616615	5.06136795791437	4.8788354855906	5.0080168112496	4.76215685154636	4.8587496856482	4.92889805930912	5.21829066493025	5.02660682491763	5.01447304534233	5.07577710125105	4.99116434084485	4.72649278163419	4.96811544275544	5.33611497491885	5.42210615349875	4.98624861358116	4.54679086729024	4.58572778878879	4.69537269036109	5.15827624742004	4.10087093744524	4.55240700214974	5.00939404025504	4.69696950002177	5.10145031783026	4.97116024332835	4.98179471986526	4.85864937555404	5.43939719224157	4.67407530203798	4.96400635033959	4.55563354446827	4.79891243672005	4.97219149321674	4.82660988607022	5.13575532193536	4.83703064930007	4.72427074793562	5.0511222417102	5.2074819612115	4.73018459185528	5.3885256956502	4.8271678441653	4.70022638844373	4.8261913663101	4.82958521040942	4.62603244823339	4.84446280469295
ADAM23	5.58237618092551	6.06409804785767	5.54247071049358	5.3142869738658	5.31069977676767	5.32933517318923	5.69542897389644	5.46716647584844	5.48850373840684	5.73568373593986	5.52680382917933	5.73711725027705	5.49034986683874	5.8811860367585	6.27885560259045	6.02647700413245	5.84609801901884	5.98425832361239	6.0664371404751	5.87329985593396	6.05465938552399	6.1907226101187	6.15682364906572	5.70467426131632	5.50842740526848	5.4854761216223	5.74173181445452	5.66242364263807	5.51172369459451	5.75342742336725	5.70049851607	5.49127778110765	5.69943398533965	5.71964255433678	5.23795540440766	5.92479850370159	5.75976496392681	5.81660632961202	5.39530611239849	5.78977309426363	5.76626867587465	5.61363535459251	6.02938461981113	5.8798014721776	5.50159102059344	5.96678384206973	5.73245002814797	5.64072475536475	5.24147600517336
ADAM28	4.57709289321675	5.068953505884	5.56658267514843	4.73422382579752	4.83529378941803	5.60298081281546	4.84414659546237	5.21765711905247	5.73208422139393	5.23728435889988	5.3348230239375	4.76475919322986	4.45444162164811	5.23489208922416	4.84461120693936	5.17263665643282	5.21730044442833	4.89081650302052	5.65520075670748	4.84917423386988	5.13165850904883	5.05869355350515	4.95379863280632	5.44432514155946	4.97754005614557	5.10712583661457	5.0325174960782	4.53392014675045	4.71859173846365	6.14133737285916	4.67343778939881	5.12324169333229	5.42216677605086	5.37320882820144	4.59762101293345	5.43209816802168	4.63516208601561	5.30753357990015	4.5391954515442	5.25370355458417	4.80232883676078	5.40936471396719	5.01253772425363	5.40303297990785	5.06091557583628	5.09660595515468	5.38498176838006	4.70686380899682	4.82984877857367
ADAM30	5.43392584681502	5.29487477154157	4.61579230221269	4.83263263820481	4.87056417248646	4.10933494548022	4.72136809385365	5.36157543474689	4.54984418407628	4.90400113052467	4.971029024343	4.94759472653548	4.7743017494389	5.24022583024404	4.42951000948406	4.9636382843673	4.52220093417781	4.98416678206649	4.78294832713627	5.38559018426201	5.11437697517388	5.04824283864975	4.89533415259117	4.70667215101809	5.11872044583237	5.06474363158021	4.84521569039157	4.65265365570995	5.2553501300522	4.71742703829406	4.59407798053517	4.77287658319077	5.19860612275281	4.69023341837093	4.97878651633178	4.80105302811153	5.17454506915315	5.10651402599791	4.66310372472422	4.61010850955629	5.33717093683195	4.49500885299955	4.77287658319077	5.40981693102333	5.3220576975207	5.08274918372621	4.82055143631393	4.84109529325737	4.7592783429969
ADAM3A	2.24613136750718	4.56419446198431	3.921668214347	2.76726528050751	3.67416227447521	4.17153896719234	4.5406644104234	4.5577129476043	3.13507889420166	3.33121184075918	3.32589234983234	4.4455405398732	3.30686718557133	3.20603578068385	4.43079256728081	4.64293319775008	4.55031620864761	4.91848963544997	4.43864595395695	3.7249838328719	2.93162703528988	3.49517414809159	2.91236015430096	4.08103653172681	4.09902088720355	3.60720453035789	3.70879344923675	3.53902545535813	3.8702257640587	3.38901059225875	3.6011400383948	3.69175888382027	3.31643423778471	3.50836899539048	3.76466055994938	3.66533707735276	3.44033804734959	3.60401837175273	4.29781019369092	3.53249044246686	4.15691238806959	3.94509951538469	3.41833394444997	3.93799816956292	3.71784083476402	3.55657417816219	3.99720542121113	4.02238989705116	3.07262304915183
ADAM5	5.58992020007812	5.24220427409898	5.08481295049627	4.82461291665508	5.05628667873535	4.93489658839793	4.71903383573517	5.45365664740109	5.17108716604713	5.62247612005538	5.722700170143	5.59862965052018	4.39850138622209	5.13033379126934	5.41956777734381	5.68755944894736	4.98503092620431	5.42333638399979	5.43280990935701	4.78322577263296	5.66535931166383	5.12774848917596	4.66919636741545	4.99324649137662	5.20674974037706	5.05292250239634	5.05790990882296	5.3436560505084	4.84354225451161	5.08621643340621	4.92191633269574	5.09595987700479	5.42894701704861	5.18208155842014	4.82541271033362	4.98637224598513	5.08958966646729	5.24649328262576	5.25955215437785	5.2139216885237	5.34415659412553	5.46703671051851	4.95936730438078	5.27653457787091	5.14841251894629	5.71507505017251	4.71745039970007	5.13623628174904	5.57028061452604
ADAM7	4.39278840404011	4.76013053130142	5.11952531444268	4.05011566542955	4.24100172728763	4.29572999010457	3.83870070919695	4.31231602997314	4.08588560254365	4.42606233453887	4.99248270496799	4.93929140123011	3.35759238869244	4.32088135554495	4.94800503842275	5.39255483319774	4.2545416397612	4.35921132426531	4.55353163606966	4.55110097020942	5.08515371820243	4.51393913721953	3.36319811592186	4.65565792514957	4.50534353348583	4.41569432668327	4.38101666678402	4.49202688343022	4.22722927272842	4.44243629467042	4.06690418429963	4.37030503714757	4.19419008370987	4.31517063169719	4.3351294892644	4.83619323276496	4.37606199903579	4.38101666678402	4.50451265761711	4.46512101821162	4.50610771865416	4.54360655277324	4.44427727318805	4.68862247215974	4.03907460631898	5.04087967136259	4.25307940481889	4.49140367280363	4.68087291965145
ADAM8	5.2850479811889	5.32529598955771	5.47268816791379	4.8473675954007	5.12948183943292	5.38613858547681	6.28960740129421	5.68475864067919	5.40784785243443	5.45685216637798	6.09597485027973	5.9016767880558	5.98037657668161	5.17772291219965	5.97638936784672	5.92594640277027	5.91434372270311	5.37890333694989	4.76618082633304	5.5379753540279	6.21711898410747	5.65057131809132	5.73495804084666	5.60637534287895	5.23657925102243	5.09164724260442	5.49684292312465	5.42074131018022	5.97923013989317	6.27284662431682	6.4626650872632	5.51831218741234	6.00292424030768	5.27747383803819	5.54032815978055	6.67452563041969	5.16041036261142	5.48898839850455	5.1400754543144	5.57739577757742	5.11282018351931	5.77043872984479	5.07854988873442	6.35331156254191	5.66045056816004	5.64063891771036	5.3592789197562	6.09009841300059	5.51123579797157
ADAM9	7.7136696427375	8.29779020663728	8.36124675306615	7.94857303164342	8.23272376897052	8.20841532085338	8.08568017212834	8.21650475037385	8.23664247383619	8.81885122868511	8.02897784296855	8.32386663786405	7.50075945592605	8.16362558938783	8.25535876496475	8.63111689405875	8.56704761788047	8.20291641167226	8.28291021842368	8.39738956296154	8.28132896803727	7.57096749497325	7.80449952448834	7.78380765856838	7.33570401012352	7.66304025178902	8.1390573101108	8.18608685654095	8.07531762825638	8.34933001249177	8.718034214813	7.96940487710355	8.28051540725269	8.02082534126777	8.26398123711455	8.81818167314328	7.82501576040906	7.80647161252211	7.92412165898208	8.39092734410097	7.91751275242473	8.55312623001362	7.7680512912913	8.44562438266321	7.94088877000315	8.24777726754324	8.03262525958521	8.31181315802733	7.73119179337182
ADAMDEC1	7.1328762868561	6.14036714237127	6.25657888240746	6.8346049548109	5.65254728777479	7.39861023310585	7.14573402906239	6.06014249931938	7.41440781229364	7.32046259184746	6.04247774837998	7.6964319628892	6.29849815244405	5.69520720327464	6.59563514641769	4.73184976178563	6.53225236283312	5.9314540306294	6.73781644677419	5.91750992921406	6.20838061062983	6.18292663801311	6.75130305358752	5.57031814077231	4.0657389137043	4.48073000864915	4.28691904973031	4.58316476927401	5.14656931271505	9.50141617780168	8.2811475173275	4.73844383595633	7.62366701043122	6.64428716779985	5.6819995778716	7.19978568703402	4.14688640616279	8.45238282208252	5.05546997202985	7.33605944850911	3.9722498151931	5.5966800615852	4.11178864780012	7.74358785908019	7.65715176403528	7.3780573297719	8.84799000069013	6.88176782092447	5.12505536463052
ADAMTS1	6.98008271596273	7.35516364297605	7.58888536822861	8.85862119251571	8.79448874502085	8.5104153892189	8.73624049833625	8.35285750037788	7.84014414486776	8.36718680234091	7.56192138529487	8.50937847211056	8.1004342651532	7.49220711890103	7.41322408331369	7.77316352551832	7.57928620656305	7.48621236735406	7.55462764954622	8.05416569062412	8.32092528703211	7.77769773129763	8.05236469434959	6.92412436333146	6.4408580181024	7.45093961760553	7.2714325413781	8.87286028457174	8.51885178736662	7.65644055437785	8.74421365619003	8.11072530896562	8.22679029538637	8.00796566756576	8.46761288112452	8.35662553425059	8.37272482017442	8.41283367940826	8.8267011706184	8.63668661398988	8.15225698215889	7.43518623383293	7.43670331243833	7.95991478125788	7.43613675954025	8.43733124644239	8.01342243360128	8.71152128988011	7.06176607015515
ADAMTS12	6.70370746111828	6.40014736439539	5.91517344348075	6.12750765949676	5.95488221710973	6.01299652317369	6.34044662855078	5.93770022874774	6.28541815364229	6.33369553607446	6.15699582052925	6.2655855926023	6.01128352411878	6.41020274846873	6.5050154688848	6.63984467046245	6.71018972714661	6.64247646380868	6.57004666882231	6.63220847417741	6.33506423917997	6.18324848477167	6.40174907822977	5.85883449611655	5.73398223794584	6.04751048621885	6.35742654455163	6.26700600468079	6.23186962082288	6.41071032217047	6.07611747274137	6.00832609161717	6.59277432703892	6.13552756165432	6.32049396711039	6.55601949520245	6.2860105421603	6.24642822792142	6.47554512470479	6.19524330994539	6.24071840336203	6.14806189707148	6.41849029820986	6.53007721207079	6.15680265382986	6.31485267996087	6.41575679109962	6.41313389829839	6.19508913805651
ADAMTS13	6.38437400485767	5.88455943365935	6.49492828856146	5.84393110203956	5.73333723309123	5.88606491981475	5.9316212527306	6.07233052648494	6.3308687989855	6.37051222262048	5.22299474081771	6.12282681128957	6.36623732939686	6.44609629484921	6.00801145144033	5.68512230915167	5.68340620840241	6.16258912506939	6.35526033481947	6.42249897562738	5.54279001699625	5.66449277687327	6.38630142165983	5.70917037476192	5.97519189132793	5.30214531942471	5.85572354218845	6.32031944629185	6.0694751188214	5.70613488500897	6.28223848100847	6.40704008943644	6.48879637667945	6.47325785788219	5.737303888781	6.16115464317514	5.58831415862773	6.05033440386576	5.9255662062091	6.59926069606227	6.30720123925679	5.73277917448615	5.86806274160217	6.0257863589803	6.45611008245205	6.29870826013884	5.66509708810329	5.99602454591982	6.31238118551759
ADAMTS2	7.13985891566291	7.63985506264382	6.97745355218964	7.13208184531783	6.98519402479046	7.7278805241634	7.15610489784754	7.51571301763586	6.74273405797456	7.45680526502927	6.47637527025589	7.10558965793723	6.69247526166389	7.17330848953717	7.06392285941904	7.089346877546	6.83688000447124	6.5420407640395	7.4186922377447	6.79585465281702	7.47893206758746	7.56124640162777	6.44449093413459	6.22938828100228	6.29568467615015	6.92929337240751	6.57695149306932	6.82140556933207	6.63918184619957	7.84927246813868	7.35610477217376	6.43642253927684	6.98318864969988	6.48737243035531	7.16699747112647	8.24308933076189	6.57005329810718	7.7405867845552	7.40313498709827	7.04093218337828	6.95505290841598	7.76192640829672	7.58056687738228	7.45026138051955	7.04404713106312	7.1417511972439	7.38746826641431	7.25358448658746	6.46686187511847
ADAMTS20	4.58765598575293	4.62527957876093	4.78173596768543	4.06437743505761	3.7596448549903	4.05670620420835	4.51225589021179	4.16960427123299	4.41146074124751	4.36779935327562	4.75549019533318	4.82998131786737	4.60529556055889	3.251507099729	4.21880734350526	4.23902963838106	3.95895138917124	4.21724407050088	3.20871770370228	4.59072455553525	4.73345894855012	4.42952140946221	3.3630060862807	4.01454443108331	4.46840599541068	4.77038059345859	4.39104295353527	4.12084540561597	4.04516715212939	4.19187830210607	4.31927637300924	4.48814539776572	4.49010242597431	4.33085194565163	3.94174385098437	4.42670717609216	4.39475837688196	4.07622807868939	4.16117959085408	4.65606230169514	4.30027885658505	4.47877518848358	4.2206783798372	4.15643020298533	4.15845438858991	4.40034309620229	4.33258398256333	3.85828192911965	4.55856153979871
ADAMTS3	5.50789120617649	5.07375976628343	4.63683548002976	5.47066772625871	5.11117123226882	5.12805276788781	5.40382407214433	4.61427297228837	5.01833926663415	4.89240714081614	5.55855340904793	5.18919407835842	5.19566521544051	5.41681226281038	5.64749230152705	5.74678027090069	5.03232937822655	5.23696351404393	4.40368668636065	5.19068566519346	5.1392876244246	4.48611196069669	5.71899142814035	4.52312874808551	5.46066140507105	4.9204822037356	4.93573678493265	5.21628462443686	4.61859051725954	5.20887839956629	5.04288985899159	5.62206863043903	5.40489426745445	4.50985700817697	5.96233719142232	5.88461855374855	4.78490472029219	4.97550098949028	5.21964305290577	5.68006958758025	5.31048064378014	6.3155984239253	5.30780029326702	5.21530970743128	4.31508101051627	5.25173073091961	4.92678175207031	5.07326818920789	4.19495507361732
ADAMTS5	7.85943664001396	8.49373735419089	7.70140060305805	7.67672165089633	7.6827949603823	7.6176467357869	7.19094431872763	7.84949297324759	7.91759039906211	8.39032677231534	7.61407647963909	8.55690209589913	7.22571587014849	7.70455856437525	7.9617124240909	8.08998263167426	7.69525906046684	7.9993634877463	8.63090865604478	7.91622606482401	7.29024500361315	7.55144049572894	8.17180972762515	7.22021441361714	6.15832907538039	7.53346698069597	6.83423467229402	7.68911059442472	7.94112079562203	7.83128435602279	8.90036028097217	7.66666204491554	7.35586406184554	6.6981618093389	7.84455270571221	9.10617547408608	8.07077574170784	7.72274763155151	8.50897575184175	8.02525537037184	8.22259920724531	8.00122523349299	7.80910839559184	8.63570648337467	7.39380504627135	7.41243701456355	8.05401227194259	8.36469330340748	6.97544173870804
ADAMTS6	5.74268124927917	5.21069951126504	5.4679599146259	5.18491959449584	4.92538820299294	5.38678812193438	5.47171780658975	5.73494848405283	4.46433024619934	4.96274284359179	6.08309004992761	5.36346239031995	5.57426938564445	4.89393733806682	5.49481821859057	5.35760013975632	5.0322690158293	4.98737880371707	5.04828789028413	5.12438153818967	5.1426233924615	4.89884048879202	5.14138095138691	4.72449861239539	4.64306032678228	4.52463120262757	4.73439792718476	5.2340202336062	5.25154012860453	5.83647012346307	5.54950208715523	5.12814582192493	5.19600896799843	4.99601711416209	4.9630204799055	6.20001266225927	5.04456461088144	5.07027299706702	5.2760739228951	5.37106407464823	5.06271629004567	5.82643112538898	5.4539305578744	5.4444019019947	5.10161394623641	5.69374993170814	5.19848115199127	5.07210560573745	4.93622224673453
ADAMTS7	5.45169070781029	5.83676450408378	5.67106273836433	5.17759102115319	5.3908877000766	5.39425559404257	5.55185723538089	5.11625078180248	4.8686163604064	5.43182688648736	5.71713706628281	5.04039076733397	5.61591775968255	5.85843988050821	5.61817462649743	5.7751735734631	5.29978366645859	5.38468021901381	5.61989661422888	6.09262665346351	5.73519443785078	6.13274888690062	6.31430881335814	5.20090408066663	5.50958446297902	4.82699604692113	4.92531630739951	5.76999845715693	5.53985525316401	5.7508400323918	5.33601961730624	5.42898655003415	5.4011521518069	5.60140850476558	5.85531903985951	5.69643044427442	5.28552492410069	5.54503275344626	5.67097910210247	5.60426915394813	5.41197346338076	5.79831989573544	5.51818852843694	6.01868073483598	5.74416493634054	6.04234590697928	5.30538928710022	5.89600528292426	5.70454149357798
ADAMTS8	5.4082668161907	4.45995114296602	5.51242708361848	5.28600179125178	4.75326426777924	5.3192371507553	5.03329696167851	5.36931997206366	5.02033267854739	5.011673951884	5.0272831860398	5.5003265216021	5.10125858019976	5.12767916173416	5.26592817467608	4.8009328363629	4.91805544469904	4.94361769369818	4.97751835877837	5.40528553539903	5.26546746801582	4.3376185113418	5.64759596660248	5.09721451568976	4.96044814356917	4.92830695156108	5.08386618326549	4.41938777362408	5.42817925379045	5.12938743432163	5.28316941387186	5.4623875344284	5.30742698709613	4.86859337675067	4.6198878468284	5.39601820852746	5.16918794893253	4.93369065620472	5.12721288907271	5.75140606302644	5.21253968820632	5.02283145501727	5.17315444335648	5.21446156044875	5.48854202302079	4.93510181574161	5.49253266756135	5.29799893590971	5.37170621423432
ADAMTS9	6.70473652385915	6.35186457668959	6.29796646011558	6.28193323437964	6.29544509904009	5.79839744495053	6.0373549509626	6.46495418601769	6.18246966147254	6.22010434518348	6.65288029252375	6.45182831630826	6.16114014832294	6.24879572176117	6.60964695326364	6.37154255968775	6.07888658742933	6.31683816411195	6.28041458980593	6.18542773211883	6.38121113035365	6.40199403206782	6.2854687040155	5.96056784672263	6.18911933141312	6.24237210616686	6.21047899801818	6.13250757782684	6.8191262796208	6.30401491934538	6.22007885616078	6.37237827472379	6.35608114549158	6.1865856223492	5.97159314274662	6.61096704235184	6.346110689769	6.23919241785313	6.74103947179141	6.38392976556126	6.37249430077284	6.32391361328956	6.43745467844512	6.59494208214061	6.01292914230986	6.26657024070818	6.58562310423992	6.79467248207169	6.14599839650219
ADAMTSL2	4.61540635996458	4.02540411906278	3.97207878731764	4.07242374111729	4.42976875553104	4.05770746922952	5.34921303487243	4.45266706894178	4.69104276825826	4.6628025880562	3.47253874571491	3.76796897852612	5.04245751182653	4.35682076340629	4.44116250025085	5.14311395224074	4.5397551821075	4.04080140831861	5.51293342692369	4.47121403831115	3.60217139756806	4.76246495126857	4.70387614068788	4.51582538137892	5.25535408979311	4.11910768365484	4.02505681085258	4.62471403643895	4.08438083137693	4.454688280136	4.31821569100812	4.70802631222013	5.31198942251866	4.4054402350585	4.60342128655082	3.93864623842838	4.41406037044995	4.63646611722524	4.32503913095918	4.88075584741731	4.75422378364397	4.75817781241766	4.44442758321027	4.63885228980338	4.28591783489154	4.10877578356677	4.60885992783596	3.57658629286687	4.89733291886581
ADAMTSL3	5.85350818493318	6.06501723878723	6.11614026413302	6.72420804189306	6.18068008050536	6.10886221922142	6.3950056879173	5.75921752174112	6.17820986048592	7.08865231796052	6.09579777440036	6.74741625956575	6.14711176282065	6.16605129570124	6.65388944783189	6.19179727939433	6.12487061371536	6.20555916089346	6.06205934903937	6.15130908721533	6.74890275835985	6.0377931967467	6.29335633164784	6.30536967375203	6.57744269219373	6.99852383837878	5.9942525771899	6.44116355420024	6.60589351196063	5.89518574186713	5.99096550766212	6.1051211966472	5.56903115285181	6.60123582914634	6.70172786922946	6.3056668939985	6.21087416549991	6.30878966269124	6.4084222130788	6.00882128644792	6.38781152096871	6.67793095167072	6.80339900379276	6.33233591170736	6.24337162163466	6.27076603716119	6.32419873129928	6.23095502241153	5.76457388798162
ADAMTSL4	6.98883387869051	6.17851992684543	6.65221280088981	5.86797445274598	6.23107290254178	6.63239024411112	6.04636124822898	6.49610766880805	6.49251233888815	6.33023056454014	6.57215387550075	6.04412414947621	6.34701975376675	6.54565880065909	6.63275407420062	6.6929591759803	5.86651699833549	6.61223772878489	6.57404978415602	6.99254920848381	5.8691481008375	6.24525519645033	6.27450929086134	6.20237969768498	5.76964588501735	6.50043870578271	5.95389175198482	6.31098042483757	6.13941102975466	6.49213145250704	7.23565181915679	6.18477133339499	6.30355966321421	5.74204418307906	6.46363706243852	7.75006648703033	6.05314379261318	6.38140873309005	6.64609145549501	6.13652975646602	6.61041711652642	6.45449729703591	6.16032391543524	7.22132399084764	6.31995263826782	6.47031074822143	6.85326068357036	6.7778408603426	5.66827229684788
ADAP1	7.55639442446515	7.45295660951468	7.25217455602322	7.33485334807536	7.52766195254905	7.49970938790348	7.57731595103265	7.67113679064927	7.28850839761576	7.4269293619844	6.79481985108878	7.09369865021756	7.11821864322432	7.47901040057393	6.82006546862115	7.28778862305221	7.38207511938459	7.45264492713043	7.74961218706742	7.35129776322883	6.11104841697832	7.68121973490818	6.77057571606553	7.29142140375138	7.51347647835329	7.50276191129729	6.86885932855553	7.04992156288671	7.63459665591652	7.586956935197	7.34983057991226	7.00469158144799	7.70133437192425	7.38176598715826	7.0094293871043	7.8354394208908	7.13902888943337	6.75808054209152	7.22104543904371	6.93238398656261	7.0982753928858	7.51258651659118	6.99706393935299	7.61252237995284	7.33342121184506	6.97242418712576	7.34846957567816	7.3537059854751	7.25834564827945
ADAP2	7.89345004383177	8.01106072935312	8.15249719787872	8.34822674353945	8.65655608235874	8.81743098036789	8.56506592402705	8.1204933506669	8.63297867080696	8.80274031650366	8.26925824702265	8.940873270498	8.2460924115186	8.04552273053426	8.13407830675507	7.34194985332538	8.00308603269293	8.09639361683969	7.88110427093137	7.82323605672601	7.80535813394764	7.60000695750244	6.90376578384362	7.52885641002418	7.60691284136248	7.32299082873706	7.61934794682141	7.8237749555503	7.90209690931323	8.89639818715461	8.86274306170009	8.14931281335276	8.3303379447044	7.13499251481406	8.4009298263583	9.43629850464473	7.71929986310317	8.10482631987314	7.43199369657921	8.38692968560762	7.69387117277049	8.77363358804533	7.67058200332113	8.97632632269718	7.80931791510676	8.09714571360443	8.68452951768131	8.14051411184805	7.41290541415528
ADAR	11.0265686825184	10.8419034868552	11.4540582919412	12.0230544135389	11.4830432452036	11.192894999093	12.1312849915524	10.7532116441571	11.8369917519164	11.6706884286738	11.9474282394717	11.9832584951405	12.2020293281233	10.8958077288365	11.5428718296725	10.7767688847827	10.6781755402602	10.7257535670573	10.8851030260991	11.2564822441	10.9137702827511	10.9328622933698	11.150436335804	11.2526350371224	10.6903394941539	10.7825699072336	10.5452005487383	10.5647927782947	11.8004126070625	11.6838763481677	11.7859123460503	10.8629403777724	11.2010785220356	10.7919572759062	11.9045867759445	11.7953076260902	10.5993812289375	11.7770012416897	11.8566659474165	12.0846308156234	10.602558741057	12.0220863323693	10.602558741057	11.6961301351044	11.8639869614121	11.5067969457877	12.2662307496677	11.6106873681675	10.3899267875596
ADARB1	6.03406446444667	6.72514305373392	6.43391344685389	6.43830165973981	6.58157377660229	6.78178507269857	6.47029535967984	6.41257915800882	6.44012041867792	6.78659751031253	6.43549065688651	6.56907985411461	6.35376111627709	6.41918888013153	6.76449855264343	6.61371870145358	6.26598216851978	6.37569138399704	6.35080697386705	6.39319795396652	6.25831883257091	6.33873063365366	6.55992761905966	6.05507208310299	6.57536713121983	6.63581146474307	6.49352660493573	6.48570885934361	6.2191517988825	6.31684736583322	6.50893738237095	6.59394686016841	6.40827354337097	6.56615583629198	6.40949221943134	6.63622684745693	6.27256079592641	6.24284760474621	6.50183409262354	6.3338129358503	6.37350005238425	6.97093623500893	6.56755863890313	6.48390157804201	6.39804902235708	6.54587274744264	6.32512382248776	6.4754403284797	6.6203390189977
ADARB2	5.62063604069086	5.23724255628682	5.4900707683726	4.45929162024923	5.45693530645332	5.56364239323272	4.42990942155639	5.07036873589923	5.23641509884912	5.07831475440221	5.35931578734222	5.2652723735774	5.49773687669932	4.18151064917762	4.43670431013751	4.69821039499312	5.0200246288442	5.08690076482347	5.33815061749108	3.98906962392291	4.14153460615061	4.44190894978626	5.23189582276772	4.8048685446114	5.14407486541371	4.96119868418211	5.21391823786224	5.37909927354074	4.44872270362811	4.64076123325369	4.76379435550784	4.53552028568526	5.39894110898401	5.33733753424318	4.67875446665875	4.58198227762893	5.24090881680978	4.46150954689356	5.53252682469864	4.89534509989255	5.18532022883943	5.05447703533637	4.86556920515291	5.63775253653839	4.46478377175581	4.94044531512329	5.04275286897093	5.15135851492188	5.31287420455204
ADAT1	8.39850744072728	8.23428436060111	8.15905389380477	8.31028957234354	8.17811182435462	8.2671578441473	8.08590581835818	7.84665137829404	8.04890026913817	8.14543381603204	7.992080495464	8.30373511529362	7.82804613852365	8.11778098589293	7.8646019718827	8.13052982127624	8.22279871558913	7.82375581169982	8.25660703060056	6.98004313088931	8.41205792572084	8.02854637119091	7.42703166110322	8.0870061822958	7.88222319102067	7.61538340095208	7.95475008770088	8.23618234769968	8.59099501198257	8.35102209176801	7.91978737116229	8.47651685662417	8.01366769287025	7.7963873152233	8.08838138527697	8.31334091866943	8.28395680455631	8.20984698882264	8.07530194133615	8.60299415551682	8.32855589243363	7.43801077902669	7.90465709628277	8.21871754857185	8.06411164817358	7.38651611997235	8.48363874106312	8.26885007213041	7.84730225446979
ADCK2	7.21256317406261	7.18822548007925	7.44805536710113	7.3218428883315	7.84607288645372	7.16065448125274	7.56033856212323	7.59777969741965	7.38706306773209	7.1791473709709	7.67331714797105	7.56180100994438	7.23116294122979	7.40817834253103	7.1645220865268	7.40297480599957	7.3506267992434	7.60966801749861	7.4117036290389	7.39560787635263	7.78758344644782	7.02384930636827	7.05522554569835	7.43582582446536	8.1445156531891	7.51426491480149	7.68622349023666	7.40367038053665	7.34761562760915	7.16781546865721	7.00059978374779	7.85285017822992	7.23344060151068	7.36674232644258	7.87658369628788	6.78538324128533	7.53266984642415	7.24278678807123	7.20615581399169	7.31465281248102	7.4158122022893	7.20923218286751	7.56866080610722	7.21244715170026	7.60313008638541	7.37389561834124	7.26105060166142	6.97200778703206	7.99268022563641
ADCK3	9.5711956479132	9.08308095593929	9.2763570334069	9.16557123107291	8.91668348788791	8.79532917891426	9.24096202184115	9.18026217822278	8.72360573833187	8.75521551207291	9.41183053481717	8.92670070217672	8.69599516593269	9.06663104425969	9.28330080514929	9.16073620043435	9.52603409249417	9.10908294450728	9.14589207660504	9.38402360766294	9.46187803485385	9.12721243529717	9.09417640377038	8.94712492906038	9.31478666217365	9.81727238860586	9.16417644777288	9.19057320301823	8.75591733084158	9.07209201582364	8.66280010306083	9.15558672070789	8.97968139423761	9.21769642957757	8.91982721879181	8.6349127595015	9.40818861698482	8.83105345602843	9.71463562814921	9.17730668242057	9.42183279377406	9.11841516094531	9.3525444285653	9.12825958874135	9.12127268267899	9.2108224510547	9.32655526520874	9.15543218778445	9.48680643033107
ADCK4	5.53040385706209	6.88646759193337	5.59382684207871	6.16076410784251	5.12992325885676	5.56016015178376	5.53730459664284	6.51619498150769	5.17016129378363	6.59738275586234	6.47544504744618	5.33228958246757	4.79074230719636	5.5169679121618	5.60762346371702	7.02707529342273	5.48280858827767	5.35205295549319	5.38254033083722	5.30505033596395	6.3963536297427	4.97615117384806	5.22394109865532	5.71364618584629	6.57755197466508	6.52759452933432	5.92787695599843	5.78308082315727	5.67139790947583	6.07627792971642	5.66708095067333	5.78760995000705	5.17451997324761	5.69834394548802	6.07759971682218	5.65800124883317	6.09808721867364	5.56655444100074	6.25471700782785	5.46581877064728	5.92637409899686	6.01625585352476	5.93806214589927	5.93482215474861	5.75579825953987	5.62494827614545	5.34002169157636	5.56754191471612	5.50366419650888
ADCY1	5.94480546283482	6.23248068491956	5.80572446182132	5.94956851096005	5.66450760191953	5.41346341401784	6.09124483017812	5.62323282248694	5.59278695539779	5.80398708611129	5.3219021374089	5.61290374615759	6.03287276184017	6.46358284933911	6.21753713230224	6.40376949104399	6.24514732779674	6.19434630917993	6.42686618104466	6.03478923037593	6.3362974988039	6.49612205667126	6.28393169472987	5.75629443728391	5.42140546954096	5.97859510261061	5.67236318969322	6.17012932201385	6.01817951270862	5.5158283535765	6.3222084260272	5.96490515763939	6.18729568929635	5.61995560812443	5.83075099686591	6.52836574675561	6.06551151770296	6.29556051008981	6.39544566166828	5.8165352497994	6.0862358757703	5.92848206823597	5.54972488120467	6.26181022540644	6.08882865769596	6.20400567446106	6.11274259255812	5.94475036879378	5.73000259702023
ADCY10	5.10849596217396	4.25243743272364	4.50514060097937	4.55780331508073	4.18263608906804	4.39713294094105	4.62173070393846	4.61763198988011	4.77833126220393	4.3029061940385	4.267247926833	4.22803192839444	4.69385096200032	4.56787038553176	4.80544375418194	4.33276810161225	4.77078300393842	4.29443180542834	4.60433088452497	4.59071788389469	4.53589037357067	4.89080078439874	5.02174060450175	4.67420815435337	4.54047563625935	4.43043765990529	4.31929575105142	4.47171506686893	4.40753742945374	4.34655476826472	4.73601810254961	4.3596458433021	4.38276418632636	4.3596458433021	4.60176331265703	4.55357995864978	4.2270835352342	4.46407370830659	4.44785625795125	4.42343694333607	4.48485466797954	4.89628661770843	4.83857432037466	4.36004664706353	4.69714425456086	4.4981214640599	4.95439223914429	4.60014644264742	4.53089539510575
ADCY2	7.56989495409388	7.38370385514002	7.32859856360218	6.90110172705085	7.00950245655069	6.45301453185337	7.13248421372024	7.12292703913549	6.8511631523394	6.64432072076525	7.35950890749823	7.08985686713028	7.23709547924947	7.27498619203373	7.41190088003304	7.27498619203373	7.7766598972836	7.56822685366541	7.48389001994629	7.52147041778959	7.22444941580617	7.33026768530936	7.56056541084424	7.76787673344216	7.98701383845315	7.70291248897908	7.70097605923472	7.33162041274105	7.15835381525564	7.14026429748716	6.58965384831982	7.42068700865203	7.45647890221085	7.75977280596215	7.39003633362628	7.05072013668161	7.21489710633562	7.23040472938882	7.00590299575769	7.5995323912411	7.21187509073008	7.36903706260191	7.55079520557776	7.21858363981472	7.29590454502414	7.19318601608155	7.23584742730661	6.95551434954119	7.34032388549057
ADCY3	7.87060227445905	7.79018298184366	7.50157753422407	8.06621222582987	7.68720749692402	7.94178925693027	7.51888067916797	7.71574369589492	7.64891365776764	7.83968477362019	7.4931400386557	7.64177082792229	8.07158936846648	7.69208641778641	7.70372241170885	7.22336970205115	7.56359622479602	7.32945573941545	7.36654727920362	8.17760890160631	7.33746195720769	7.91189442675931	7.70689930046267	7.39917550908177	7.68773457565194	7.77642455555122	7.23315110597422	7.63301063688523	7.49906535967552	7.89717733441337	7.81978967223994	7.49928292056909	7.52445180581382	7.41276944668988	7.71148568488717	7.72813176655678	7.26586283182473	7.5157354951665	7.77132719077219	7.5631417136517	7.58154862834267	7.9514692134408	7.49352593565714	8.07768844150075	7.70382337656987	8.15278867018549	8.06247279071037	7.99195230914182	7.1622965860817
ADCY6	7.84147635164489	7.96834525231636	7.60156162968294	7.72610840300975	7.60138715626787	7.71783041878021	7.69539904275277	7.92277287933665	7.71541449809495	7.69285567228808	6.75667916471359	7.53205036157632	7.63775016589417	7.68470132185991	7.16743192988516	6.26390688781129	7.90820692834192	7.74183605775142	7.5864494036491	7.84481057987628	6.82893653911076	7.82822146286705	8.01761438189335	8.61076761309494	7.31076017950185	8.0617276783239	7.7630520705567	7.68220374146227	7.50434945541951	7.61684386901657	7.44655307397659	7.05711282149029	7.61812521068914	7.08715398946098	7.2937223971467	7.37612797431157	7.77760664497698	7.5874071505653	8.50487974613626	7.34712409891836	7.93157606092704	7.45242406604178	7.82355271403232	7.96330365178494	7.03598491729265	7.29776302099871	7.89097196472237	7.57493538578805	7.02864026481132
ADCY7	6.90435498162256	7.30230426156323	7.09067751070469	7.6052533844854	7.50878547454657	7.72594710063797	7.74466502713408	4.84924835889583	7.4579335550028	7.9634754552601	7.38413827736311	8.08300284066451	7.45046182991691	7.12696090048609	7.47962736920577	7.58817123986787	7.44292702534387	7.39581760798967	7.36106825318217	6.8233650198205	7.62947936830903	6.84553167127912	5.98155309943055	6.95463954118537	6.45971158626514	6.54992128444981	6.78342728949959	6.59694820200163	7.0317987743087	8.58012674284129	8.35005193072206	6.75337572463942	7.49957223512422	6.6925554806522	7.18878637470737	8.35324033294884	6.21408241159688	7.42558526450932	6.4034066239323	7.65669345293274	7.10552502506017	8.03606422120868	6.86999285123628	7.9890402397305	7.63423829234043	6.99770152584232	7.54646762005219	7.22457942285857	5.97442552340388
ADCY8	6.11388596130121	5.33421393899223	5.00956630146568	3.92343930563431	4.84717750006583	4.79025138236797	5.50230238168881	6.29651699477587	4.47098452101023	5.53909580517756	6.16277395056973	5.8662341427506	4.51070554537596	5.43728226614636	5.16999245412889	4.85935052856595	5.02597225365702	5.16975636327768	5.36447582065297	3.80898535201185	5.52544798653595	4.89374218133619	5.64149740015284	5.90109492576168	4.53216562131455	5.24097312341025	6.23920018527853	5.69578719199339	5.55309120284663	4.89339274751692	4.87073172301573	4.19202875231878	5.24595242636635	4.99958915599798	5.48280210171597	4.71741316990071	5.19486793773843	4.93648127319936	5.3272337022503	4.57494444651549	5.38977131709133	4.53611640942234	5.08678988676943	4.71383253895556	4.48176391345091	5.00711120467512	4.61767554563332	5.13122019289551	5.48032064590187
ADCY9	8.32971422659612	7.63724203133152	7.84865425433559	7.57851393316471	7.77722491398428	7.50375924081846	7.38696459381155	7.5949943509724	7.36838385153074	7.2834917968582	8.0097392521967	7.16716121917813	7.50826264738935	7.64763498885247	7.7953022592956	7.78176171465257	7.67059434215115	7.69158243131891	7.82289467772681	7.81775734269557	7.71281712173901	7.66591850253822	7.60533193916849	7.38476169320952	7.55289037103696	7.75478915487216	7.4003975670168	7.80570951979569	7.80030224888761	7.33885146682591	7.92943669179075	7.33217335069169	7.84197625235748	7.29747699937135	7.75416356405435	7.82573401836309	7.30786983835121	7.85284929786538	7.42114711087398	7.98990717554121	7.95686058142397	8.015922105775	7.72830024190732	7.8498550742317	7.77314596448513	7.53913646520062	7.85013279989755	7.60897450306619	7.88970523458256
ADCYAP1	5.89871990727923	5.57213708759375	5.77296583243884	5.17094004048239	5.30719742793075	5.27803826482661	4.94371805432187	5.78174484347105	5.14364532337628	5.24371774489036	5.53984219021855	5.51697909323845	5.29661477969202	5.53613206562564	5.86143211779562	5.40276572658367	5.46724025886616	5.94567205021339	5.77226871455099	4.99002381780454	5.62023842732199	4.36880370304839	4.66485132770678	5.20722248460109	5.56824066592665	5.12003715457091	5.16161609888302	5.75492387926898	5.26835112499792	5.17896707057237	6.56701938360137	5.26278350763066	5.72228278862389	5.39090688457824	4.89121773251512	5.62380483783231	5.5733631073258	5.12771579002341	5.38236512485663	5.150396364492	5.23965975051919	5.27792053054208	5.3386158393671	6.03790057561623	5.36690519770228	5.19254362316054	4.96499015040303	5.10315165321162	4.84125663894368
ADCYAP1R1	4.96475192358428	4.73668854808938	5.55132455414432	5.85910442343193	5.60530873242824	5.92372608162644	4.0536851840598	4.25212243538591	5.8002624120314	5.75111305152891	6.21533809917746	5.71740739366051	5.50502944761524	4.84586659456043	5.38255613528146	3.6339688462642	4.30379445151438	5.70598439678516	4.58819727333311	6.1791102949682	5.72594598201403	5.95159388317425	6.15230693923676	5.80436547949127	5.32045414756772	5.69993028606625	5.01567667025456	5.39556595618508	5.29448982859613	5.43115704919059	4.93853045635187	4.82452881941748	4.92845686978661	4.76999894146766	4.98619398730768	4.74143863224501	5.91546050174728	5.87815498855907	6.63149605457189	5.8318655602966	6.31768946984401	4.82804071147186	5.64142895412428	4.82322085253398	5.49625668505014	4.95632779443788	5.29180862009032	5.66445571541365	4.74649267472458
ADD1	9.51984184383303	9.31375220528675	9.13072573234254	9.1165147259159	9.07646657901002	9.01126385550494	9.18595209454863	9.33730755381951	9.1006716462319	8.88132596939282	8.88666297610522	8.893067544704	9.05858652477823	9.34093866570048	9.11177095715447	8.87867750299013	9.42874662215212	9.38988529107582	9.27371953343621	9.30800745568302	9.05538365766197	9.49309744438551	9.05142505275894	9.22685661522362	9.04300841629892	9.45860261765008	9.18627898684296	9.29619224599469	9.05404125410425	9.19495873335882	9.22926653568282	9.2043899872952	9.07159061192647	9.01412363383863	9.13463858628534	9.04270988675409	9.19663231712617	9.07159061192647	9.3724169073765	9.18880177860915	9.35947890829417	9.48717117590524	9.33196479709991	9.40253897267437	9.02675519234319	9.21190932233127	9.49555744073948	8.92370618584997	9.05607242198821
ADD2	6.11948895200515	5.88659763513236	6.10764676613252	5.38547297636243	5.6080644811278	5.98393476530191	5.8520324786322	5.69374900210158	5.21389764796866	6.07527210198563	6.38085077405018	5.92194198084187	5.43358328892015	5.787935049615	5.91704118796769	6.12985545575044	5.86706614298746	5.99674225063227	5.92994456493936	6.20605838311303	6.09193149242772	5.87179919283158	5.70826057963801	5.62284056463179	6.04983745183879	5.90044981076166	5.45619390686382	5.8401411236229	5.79644460766575	5.91321692466615	5.68110519651914	6.06349089486704	6.20417225431988	5.85902356750358	5.8256385393603	6.04463375793117	6.20318754777804	5.95062309314461	5.85691296830678	5.67688106784773	5.67808072358707	6.26780483550609	5.96151056702226	5.67105530259789	6.10973733858282	6.03428444289453	5.82021022633837	6.06937776972886	5.95650165667298
ADD3	10.1776979527946	10.3889567768796	9.99031989012477	10.7677728797365	10.7043986903906	10.9083809148321	10.084911231084	10.2943798102434	10.7329768723906	11.0530096875182	10.0489716780996	10.7245237359187	10.1690367068793	10.3483932013284	10.3881977092272	10.548643307878	10.1964388144915	10.318214337037	10.6515431200398	10.2428632520414	10.1351235682673	10.0729189652194	10.781313971356	10.8190545802037	9.69096056744647	10.4829621805019	10.3787995808139	10.1608788699122	10.7265346910004	10.3251767665452	10.9097181705388	10.4243837584016	10.1195889230559	10.2822156181995	9.74113919245398	10.4859914300975	10.5977198825998	10.8220185975562	11.056107413069	11.1254618378997	10.8394067554724	10.5548852354164	10.6849756649527	10.5070518817968	10.4442813302806	10.0156499259606	10.8499109250093	10.7185351997626	9.8453177775476
ADD3-AS1	4.10242482446653	4.17798720694233	4.51676804391071	3.72643719736719	4.62483475884187	3.95908073755847	4.64337370191327	4.78215509301496	3.9927918499899	4.68937862551872	4.21766657057922	5.02479826470748	4.13954486831692	4.29028586018292	4.85543472964938	4.25050991242011	4.93879113849264	4.63463990613534	4.80427657041252	5.457854025966	5.42857015621859	5.47217143608083	5.36984727450261	4.15618600549896	4.37750440109037	4.87415029462921	4.5624519961159	4.60002591743323	4.27787030236589	5.2166034996504	4.98840784739142	4.5732067211199	4.53360697500539	4.20434803051278	4.32500051510504	5.0857598087593	4.40421515747472	4.80403765114003	4.50939980204568	5.05654005602581	4.40364664920228	4.88661662265066	4.51280326149006	4.70775103798694	4.30256103999498	3.75661474410638	4.85499679733384	4.79265351490293	4.3367310180311
ADGB	4.36000233230363	2.61670001044487	4.57743338725969	3.56545449467047	2.68420000169418	4.00968230176127	4.12814707128687	3.47199630585411	4.65908346949516	4.52109407591654	4.35535594194161	4.21433486735553	2.7255807955881	2.65026496414257	3.6809491578362	3.80085507866792	4.52374482939722	2.97742595819063	4.59089293927811	3.35620958736201	4.55561028812054	4.05932943188719	4.86415948011521	3.72408716906781	3.59002981494876	4.10560515053346	5.17867398918709	3.97719290448076	3.95481285685023	3.20757648250042	3.94600004148651	4.65829142654631	4.0954061438109	4.38826696822847	3.896012442544	3.96389289626442	3.96345030643082	4.19149543635989	3.69824439878818	2.9591750260781	3.68938144551199	3.22109912175381	3.83538598609183	3.88266239662421	4.38965322639333	3.70715742317083	3.76951245179651	4.03320971265917	3.7592438332088
ADH1A	5.61097363881206	5.42098287163314	5.15847229698419	5.15221862280556	5.16138516197298	4.75972613177796	4.91480394162596	5.49330329366959	5.16026497415176	5.18898632669113	5.4691041708894	4.83883605075685	4.20672121901856	4.88016339790797	5.64291669927564	5.62914618061474	5.03895563442008	4.87728884147174	4.93863982175697	5.56020208451554	5.5821087477317	5.30118649032557	4.61258883834989	4.95029605792821	4.94460173746981	5.34008611142477	4.71297850991459	5.33666003015406	5.41335995140788	5.33591387017906	5.24281833052073	4.93105929760693	4.57523395953809	4.79127199168703	4.76814948763728	6.02162735507941	5.42259172883913	5.51372177257837	5.67214769979263	5.03781011125569	5.401524552329	4.58256640556483	4.77140233012316	5.32776234290707	5.32320895418143	4.50949486210818	5.18067619012799	5.46197477156315	4.95407565044048
ADH1B	7.92994685406359	8.48469953877614	8.58716888231915	8.90599990318441	9.093414353071	9.44458745057908	8.02628847220294	9.27860822123658	8.47417385192025	9.145228996395	8.2162555266111	7.40849091409816	7.06534352306844	8.70899904389363	7.0099630418133	9.14476486164148	8.34417712740474	8.20697387029375	8.16557063966195	8.96013372185017	8.27541263010541	7.46289773145856	7.88237681780171	8.22028351236128	6.09857015120129	8.9180451317885	6.91322716886632	8.50756430476888	9.06921477703385	7.72292095400307	9.42590095338223	8.16924570032072	7.95256331785968	7.46439668127865	6.89066275508337	7.98880900723753	9.1545499204836	8.69633140297361	10.011188684843	9.45106372673477	9.35797223390213	8.43667556371013	8.04860358209597	8.74937508770734	8.27082471774035	7.26918591368585	9.14554170907328	9.06500013593805	8.07683192760531
ADH1C	5.64186334292209	5.63397390419771	5.83647862799015	5.17730007663761	5.23155726997562	5.71569835922841	3.93375243780623	5.33712906000695	5.22674939093159	5.22759067171337	4.48375297568889	4.92747256900202	5.10696642862702	5.67953863655292	4.66489865413474	5.03642789521862	5.36424117356996	5.34370135239551	4.96043008637454	5.43120789824628	5.33318702166178	5.6515315149402	4.96000214429456	4.70159480122875	5.12196321422437	5.79871269323926	4.79291277354726	5.13693574948086	5.23966080091223	4.56182848448365	5.03332017258313	4.7193429662724	5.03724258336491	4.99431042719929	5.36919615885812	5.18322620326989	5.11602410385493	5.0874075256327	6.29859650598631	6.07347189170628	5.61791990321653	5.19051908331732	4.98553812649739	5.62436308941137	5.10665737411364	5.08137571263927	5.83273216437818	5.7714231070821	4.59340868775328
ADH5	9.76709320206309	10.2809408227672	10.2183135774028	10.0442919353722	10.1981001108047	10.0149131013071	9.8989321240128	10.0823498039397	9.77137328001373	9.9900482788181	10.1030866328629	10.0612492534915	9.46450393008802	10.229744923005	10.276094277017	10.7328452087466	10.2183135774028	10.4396143361596	10.3704771667914	9.79704885723331	10.2279044273659	9.62969093227761	9.70214165991611	9.77429905636849	9.4033534794166	10.1408788220343	9.94373772646349	10.359343927131	9.65418224653752	10.0345017721162	10.2159930667202	9.70542076771934	9.83059740075114	9.91654290506374	9.90292885614415	10.4994479989284	10.3301642203637	9.76557848166273	10.6156745538806	10.3423166741909	10.1401103864661	10.3402339631763	10.2261914540778	10.0125434069403	9.60131322410482	9.90985500494341	10.3785085104976	10.1767349714652	9.66823845365497
ADH6	5.74330522080145	5.18832419898611	5.55571902809409	4.48893755291177	4.95882056494941	4.79293434389379	4.750359574099	5.08127282249363	5.60788286392894	5.40015506161659	5.52614410384536	4.97597575077268	4.12889116577704	5.75914239372362	4.6346601372996	5.59369378761687	5.44720227190559	5.65386534556417	5.6388616595592	4.29296699972389	5.48219219814154	5.27306959469491	4.00628413951922	5.0419477359723	5.47648246857038	5.66962681480579	5.50876973872543	5.90092747945612	4.49537769549622	5.5864903640028	4.76620490824511	5.7771437095233	4.49537769549622	5.07456879987044	5.64478362518908	4.87733067471032	5.46047500605626	4.48694093372402	5.09223267097152	4.80223672304937	5.16029514525518	5.17283168189488	5.51749461926479	4.64863610936292	4.88765180846292	5.81165572918215	4.67526219060807	4.79090615469335	4.87243923944902
ADH7	5.35504291049504	5.19416395538653	5.11560468291524	5.27390085407718	4.79110818055044	5.02469492698099	4.90220267334167	5.65139645090936	4.4767188095095	5.22947730632706	5.36085457283425	5.89781179433257	4.20563213856786	5.0394450548793	5.58974788984054	5.7336832730655	4.91816324906546	5.39295817215545	5.33041456026371	5.96515400734589	6.13100726164144	5.74601070949129	4.269080825213	4.92653372325099	5.21126895122539	4.88489816198063	4.97563746524665	5.37517718975496	4.77483772457979	6.02336174237773	4.90835693710438	5.2611959438887	5.34614043274058	4.97247061493837	4.93322368909339	5.29394604480987	5.02306917765933	4.90466100326689	5.13613466692169	4.77196212886403	4.61969755341029	5.25154974393216	5.04069626423339	5.02479626305447	4.79231434772722	6.22541545361022	4.96731135499532	4.65085799111254	5.24350638972517
ADI1	8.92888993247537	9.11079710167171	9.09571828413095	9.31293720044505	9.62793409473089	8.5630478126736	9.11113613631763	8.8728687991474	8.5406156615397	9.01284242022999	9.26809025331334	9.25282957723382	8.66811113218034	9.62058103695951	9.28711509771313	9.61794173300085	9.31934226243629	9.47857787651051	9.16379928432339	9.421537933135	9.66266808218829	9.1683079690503	9.45331722858353	9.28113852131725	9.32435770754531	9.19559579407396	9.58628131918657	9.16417289250208	9.13438969979423	8.88112971377424	8.96839318204426	9.17752370858415	9.25650170132558	9.16315516095655	8.79686060911664	8.7583185424559	9.75250691654787	9.35197866082225	8.70485732398862	9.07678134585059	9.57755293692305	9.17752370858415	9.33844632950703	8.74937343669046	9.39116437449444	9.04223759662151	8.2897215827088	9.26682758238902	9.41630196235706
ADIPOQ	8.21846481534576	7.72404551290438	7.2415773295202	9.78173887314113	8.85419753031247	8.56035401404876	7.26359619375058	10.6349462364756	7.80454036358624	11.301677042493	7.73057003005291	7.32069455158336	6.1693605558378	8.81130374872526	8.60772407757993	8.11437310229904	9.12609044580146	8.30047371626226	7.59720917703756	11.497961491415	9.63403420262237	7.58308551439649	7.5406895247346	9.00437512990804	3.95656118681886	10.9791809995561	6.08235791542602	8.56471009304889	10.8030366713002	6.23715519853866	8.55488265636772	5.16028930818973	8.4627040650568	6.85977702103423	7.30329448657916	5.28318259621897	10.9791809995561	9.74962559099358	11.7014008577903	9.15409002036805	10.7463766925396	7.81584435946798	8.65798900653177	10.3735431135987	4.33769427231387	8.94532830823721	10.0213469506932	9.65581625700811	9.31836833778839
ADIPOR1	9.84664103258442	10.2663788206187	10.150589604033	9.99138857895791	10.0531508954674	10.2253721686783	10.241240280146	10.4435257527604	10.1228450668793	10.2246302979475	10.0187037601245	10.3183099168385	9.95436294477019	10.240234544696	10.4488634200712	10.7541961701604	10.4129616130289	10.3217726680101	10.3676203080874	10.504714990822	10.5536503309951	10.0203079230035	10.1852422920252	10.0553208618281	10.5542863339771	10.2781302041482	10.5091102059863	10.8806007749745	9.94251100234945	10.0004079548624	9.9156206323608	10.3227499475951	10.1531494973394	10.488351067283	10.6255339657917	9.99172707011078	10.0717556204966	10.0728385179164	9.86381008165068	10.1582475623666	9.95770746058662	9.97722133100084	9.94858899656359	10.165557691447	10.1052853368643	10.3632479943407	9.85096335211453	10.3410277376211	10.1427149214764
ADIPOR2	10.2958360611227	10.2305083075443	10.1124001282273	9.94566403929316	9.79264046531635	9.78521280248953	10.1386847997852	9.96902863638022	10.1006613594614	9.91154759926413	9.99523645181282	10.1024889115453	10.124689067909	10.5745244117505	10.5948272981841	10.4674106069183	10.5554704127846	10.5486621827875	10.2534899765927	10.3773812104125	10.2048123416003	10.0860158298135	10.2975282355652	10.2166680974664	10.513712480346	10.2474420256857	10.3303437148119	10.507362952056	10.2563489359448	9.89376119868525	9.80846380044904	10.3200432734296	10.1111816985034	10.0255162330892	10.1314299138708	9.5290496826369	10.5599981854137	10.0544244033615	10.8181727766524	10.2629907868462	10.4914904477638	10.3169215143362	10.0623513411241	9.92523767980317	10.0018016388585	10.3406549608792	10.0167619669468	10.2509425448693	10.3545971523371
ADIRF	8.68054500094823	9.54342713365294	8.67634161263636	9.86238048834912	9.97296894429934	9.95786145790426	9.77437674023666	9.70158632958321	9.25868363920097	10.6624746318329	9.32535244853159	10.1109940636198	9.79975348514079	9.94993001828237	9.92724135073292	9.98553031769742	10.082601719588	9.9969256568247	9.3273316183765	10.8090861457617	9.81887483388655	10.197800660985	9.88374632386149	9.88139312304182	8.66588887449742	10.8584882004954	9.38865918871345	10.4984812114837	10.0403021437769	10.2381173205314	9.49474442912051	9.56016366650655	9.15679126256313	9.21751371970868	10.0909884158707	9.78154334932398	10.6653491886308	9.94831974674062	11.3685394257683	9.46062963061366	10.4643993279174	10.0196474190277	10.1758055281537	10.4654325031497	8.78837809360265	10.1891964940733	9.67843441631513	9.31302121599248	9.47650647711793
ADK	8.0935120826393	8.49756205025767	7.98877093422771	8.1036341927304	8.10877011534713	7.96243568620491	8.16620733148477	7.91569714660112	7.86967525582852	8.249432257891	8.06321955300508	8.04610855750377	7.82832617843277	8.12530869007656	8.31283429633685	8.67921713552746	8.06257718559375	8.17330089496923	8.38668187557776	7.97920923743911	8.10548904575134	8.49780008387008	8.39811739158385	7.8289488056366	7.97703518080506	8.0199008573976	8.04121334474146	8.3788383281844	8.1230556819321	7.72533863595047	7.66248003573205	8.41544580160327	8.06009134530211	8.38210442081295	8.45442838588776	7.70421651308244	8.13465832025492	7.98758111319965	7.99886102649217	8.17437716591755	7.89881380121182	7.88594618237207	8.13260702830849	7.66742851091742	8.34674811524634	8.9311326449215	7.76103417685329	8.22677453596762	7.63317147097266
ADM	9.65836805698323	9.34699898489422	9.87876342067009	9.95281232647799	10.2712625770547	9.99054973263386	9.78395416441161	9.9419212722158	9.88163967830558	10.1059343376983	10.4846462959444	9.71382136946659	10.171794366092	9.16714412428343	9.397266719454	9.51209288124893	9.34218073958101	9.18116857857654	9.23891214378191	9.86139432932213	8.55487173769373	9.29386214668405	9.23544258102738	8.12304610122855	8.13492526141643	9.1464886928707	9.00360424444071	10.0805819435649	9.53022163095768	9.49170771543361	10.8221996161794	9.50208205697963	9.69204315642223	9.80559645326647	9.42291690729011	10.8494060114417	9.53662917554763	9.21164875513919	9.93030134877051	10.3930357633413	9.54688499198719	10.0129246213855	8.95233474736409	10.9548385594366	9.61529783229808	9.67837531822242	10.0589244348633	10.7442730166375	8.7555288729457
ADM2	7.36661763014447	7.08784846105048	6.51324641717285	7.27298206464206	5.60111855548133	6.69913549587852	6.50134667530388	6.10122132057328	6.27526355649843	6.73929551090435	6.7386536423326	6.92640894554524	6.93733524319044	6.13438485230753	7.35189869563819	6.21756930755379	6.36142860439656	7.18655097801102	6.29042563544176	7.2372634017301	6.70204800453	7.50791462799697	6.42763071718232	6.40032129422778	7.10625662025821	6.62338546428207	6.50254767570265	6.46534451453306	6.43530083002356	6.61161239933969	6.22742899180929	6.36618134564775	7.02276944387598	6.90493805931693	6.35048105832553	7.11264345353371	6.82646285514858	6.32399163558946	6.48994639377539	6.65302137483786	6.82759915428773	7.43930556577658	6.78703042607488	6.89946680642938	6.90710913463499	6.74801605526483	6.05189690079181	6.56262295054351	7.36322164465587
ADNP	9.73176630702879	10.081053240377	9.8055653773183	9.78597294901134	9.54684847963426	9.26598227791928	9.49701520882273	9.4807400967046	9.95705544727935	9.9381359335234	9.40920719833041	9.44397594089358	9.23755843364848	9.76318511628862	9.42812696145141	10.0485378678904	9.78209691852525	9.91615310537697	10.0175452478839	9.39643204037481	9.52827867362813	9.11065955424114	9.39643204037481	9.83854613583423	10.0253819471939	10.1014602966066	9.92915169971039	10.0366949286118	9.22856504952223	9.29315673280485	9.37109321747411	10.0814336251873	9.19788381798529	9.86026864440229	9.79969701739912	8.97309368551912	9.8413705986523	9.65712663062182	9.64683943147839	9.71066493666808	10.058350222418	9.49636106094773	10.1161238253626	9.38847989946528	9.44694998304534	9.75192550654224	9.61094561782461	9.43882371704588	9.66781394672468
ADNP2	8.19461400073074	8.11707179580928	8.03789432435289	8.26190289148548	8.39957216280064	8.82790932131323	8.23862870543947	8.11133213658577	8.40110573964286	8.52372661727026	8.30112036683294	8.53985327964972	8.56062126917388	8.15508512681371	7.67014493289936	7.87095581934098	8.32613118133686	8.05386564451534	7.64782497188077	8.27520911132486	8.09582990075595	8.62484823389482	8.62157933526022	7.96012763043041	8.60260369974347	8.61788141424511	8.39856038292361	9.00389623603805	8.38069424969813	8.178894582078	8.13685666248873	8.90303402361766	8.18800974640821	8.31204163913761	8.88260536045416	8.117723395619	8.48458660592009	8.44431436863839	8.31326411680132	8.35488498209531	8.22932292913771	8.45300186464399	8.44395038448976	7.91336087491711	8.10937487740721	8.99314958105679	8.14302368695825	8.23003425553185	8.19980501528704
ADO	9.37409333565536	9.42772931577439	9.08784575477809	9.21824388503896	8.87671359796146	9.00357604203181	8.96774011727863	9.21411992904808	9.06866522166238	8.98675609920953	9.15706432629213	9.05915542727361	8.85769477607344	9.34632127953001	9.08371446823174	9.69918090366187	9.22203022002556	8.95985915401331	9.26841127263468	9.3601699749345	9.70473480867183	8.82313697469662	8.99140911303163	9.15104484027421	9.51317778901332	9.18855336526248	9.29198567360186	9.09165654772215	9.62039655398787	8.95976303603953	9.54383591312642	9.27974087071581	9.24914429310592	8.90601869823098	9.09113665455294	9.13085854709546	9.05834036251207	9.58295673873642	8.97159815926875	9.05918533754912	9.30453606003385	8.790017035217	9.0504075110791	9.06979878561202	9.15938060927147	8.86934308539436	9.2177497599244	9.46823316851671	9.16499467900434
ADORA1	6.09193528897599	6.39459954335769	6.43460886170493	5.8849405866643	6.20369545614447	6.21339125341276	6.43497841319397	6.08024670516781	6.294498089279	6.3897860483748	6.26073624022247	6.16669501973776	6.36671390685318	6.22047497480063	6.62556117896809	6.26029411224959	6.21410081996463	6.43870609917748	6.00211551261957	6.66788459312593	6.11451794442844	6.45891246054024	6.67293259968728	6.7051992214898	6.17072067532071	6.43322165698009	6.48982177678246	6.5227604352196	6.21227516452726	6.41807077754085	6.09057356918325	6.23787307037379	6.25336003443849	6.10433013316708	6.25407267745762	5.9772280011573	6.41792363797443	6.24103200590046	6.90782142046895	6.15471461573547	6.53000181986177	6.56628336225465	6.22315316891443	6.29659716276173	5.99835346505883	5.93126213756022	6.26369902070799	6.31127244612652	6.57004303333497
ADORA2B	7.45704744473787	7.76836805700523	6.08168929272359	7.58465861770242	8.02008613828124	7.40795987803481	7.5900240634827	7.87596362019371	7.01240984198055	7.36674933617793	6.95325519311422	7.40555950228305	6.23477248454839	7.5780762973945	7.88088445053865	7.39663726882863	8.06212700019927	7.92258596195942	6.38979984528757	7.24703363795312	7.3797406316787	6.58419202308049	6.71930353807968	7.71286806531194	7.90092153991723	8.3502149513624	7.35689297610181	7.16295398649291	8.55217111946523	6.47117206112872	7.31773975639583	7.91871120294179	7.79555807217546	7.99361885869788	7.05945033362646	6.55176174486318	7.93040929662247	7.39155971726152	6.58424475246833	7.66628358848012	7.97464541765362	6.37421599010428	7.15185010333032	7.12138109971546	7.1762482263365	7.44213559052339	7.17006185752082	8.20082655155974	7.89365263815299
ADORA3	6.23404582362749	5.67944609039878	6.31008155047972	6.30931659927881	6.31173179208199	7.07463758768181	6.10605925975851	6.21642870975948	5.99015970577959	6.58545699033068	6.75230656532593	6.46746317987224	5.9617138436559	5.83421997858303	5.95073118313212	4.54393491737278	5.88291696903201	6.35775461173891	5.7338735896889	5.73079070937574	6.44248201975935	6.1951239279162	5.76966401194003	5.49839160358463	5.24190951177834	5.37194695016462	5.45023747790098	6.4414634419222	5.48651409502301	5.81148301534549	7.16600397319903	5.75212817091026	5.71256548119936	5.36526201427747	6.08438640493006	6.59529688655946	6.1481399230392	5.51813289316109	7.15897916191492	7.36014592016939	6.38119805394258	5.99672019047251	5.3466481762591	6.30554738456024	6.04987590992509	5.25641881570708	6.21610434289002	6.66263036174158	5.38754451133545
ADPGK	8.30444662395741	8.27317917754591	8.07628429891433	8.72928895424319	8.27903757738957	8.5396428450518	8.30952695652313	8.16509050786191	8.3935644244833	8.4461490576309	8.70277151904827	8.81975611326578	8.19486847016653	8.16579150561541	8.23637190606274	8.31098811543778	7.91893405188699	8.14022531576944	7.97424921339435	7.99623940063831	8.34641754933966	8.03427244225736	8.1450023591568	8.20083184899513	8.08781289582677	8.04272654820142	8.10235640216519	7.97336672784466	8.3415883477361	8.80090510041297	8.7602782162477	8.17564937687624	8.52184382801499	8.18788538178139	7.83588148322652	8.84240108740417	7.88259980696002	8.20208331219734	8.15877060206545	8.40631407469965	8.02802442333936	8.24972826326434	7.78797725949367	8.48870610468758	8.35742807444472	8.38576530008747	8.57322329738576	8.32573115803417	8.05322708566967
ADPRH	6.50297995294503	5.29984081603967	6.50929032431284	6.5910202488721	7.11309160132974	6.64382393248885	6.3423659563101	6.22639914794108	6.8504263072475	5.7612372091294	4.40978031859876	4.60229971316311	6.75604074976194	5.13188599935197	5.22076772869283	4.99221367052688	5.55190795184585	5.82726037339026	5.43579999933032	5.22678777278514	5.84950988741321	5.59748850085633	5.43115302772799	5.17200915750696	5.22040394658433	5.05410447152694	5.25639531633524	4.96734178175772	5.88999751424028	7.06141626488173	6.25042806619302	5.47777972782845	5.94525213567531	5.1319285361003	5.89322562759379	7.40233536293954	5.47371613279549	6.03694263255605	6.25042806619302	6.60619605493012	5.43174622627065	5.39091447429815	4.89994248186871	6.50161541565123	5.70004244476923	5.0766284980518	6.66850114558515	5.99490842764888	5.24939601399054
ADPRM	7.80849684271468	8.1639237820456	7.86408453596245	7.985668922836	7.80782068843786	7.64598223688732	7.79256481392285	7.5146279753541	8.56799009386784	7.3849543848348	7.74639530010253	7.1344484790703	8.1043044830336	7.76831452968752	7.02958264435939	7.95435874385319	7.7006768302058	7.34707690219367	7.88198877977085	7.82869534918071	8.08279626863797	7.55910773575019	8.30380097306304	7.37619393018884	7.52357240813947	7.78885135006506	7.75413843442913	7.87374888534077	7.65756892574265	7.70636939171321	7.61774398610966	8.02670330657002	7.79512865340735	8.18641651590697	7.64803212730405	8.50684030856578	7.92509951083936	7.71231811718118	7.60640018695456	8.26616502342737	7.63036977498016	7.94669674142663	7.5331171497932	7.28618235282279	8.64524246908629	8.13079959279536	7.77539538220111	8.17405140010834	7.55174763796668
ADRA1A	4.62030329207739	5.13883344224314	4.92162216765829	4.67970752531391	4.73395270616374	4.51035649667607	4.47565538170816	4.82519721299545	4.48514251515392	4.82003753223386	4.73081597157697	4.88222588940685	5.08784111052184	4.66662934504852	4.98147710270677	5.32861972813926	4.83165926656612	4.78519884082384	5.09981688660522	4.18864225492316	5.21386548829796	4.82578079562043	4.78519884082384	4.57002984971137	4.6002798975265	5.19096927558573	4.68069196108008	4.60008386086293	4.74933257654035	4.65719473067199	4.49362727988767	4.80472986679088	4.6610252836243	4.94117236318325	4.71589996933285	4.62530556921703	5.25754537573563	4.68572544273802	5.33069696424837	4.57869418288339	4.97088520491964	4.79555666718503	4.78503413976002	4.96419712546923	4.95848740654295	4.62571711765559	4.73886122164952	4.82658132556537	5.07205535803596
ADRA1B	4.20670544663966	3.96974759688221	4.92764036106669	3.15503610782902	3.76038838898144	5.16736273374518	4.54755583969687	3.0515463928309	5.10040800747726	4.86069525452552	4.94634208258761	4.77710767239924	3.559130679245	3.73176344875786	5.38045831225969	4.01618235372222	4.19906238964773	4.09916305709403	4.78663612865689	4.3514681453292	4.39908750281011	4.02856153308609	3.1987887837221	4.65982752733637	4.30700678578946	3.65914641300392	4.05681969663681	4.52783344569093	3.91675800599982	5.27786475434063	4.51594303847247	4.16945547353703	4.53858668138665	4.56236414865239	4.31830572992925	3.87365923218457	5.11800744506674	4.4799081705768	3.70594954898016	4.03833058052179	4.29580777861774	4.57463413105969	4.59180033753696	4.10750047065348	4.13361581744622	3.48410776976216	4.33611280014555	4.60382391435164	3.27077240770024
ADRA1D	5.09292091254598	4.8659053808911	4.79967955411989	4.46707187636972	4.66937942257638	4.80575420750121	4.74939108361873	5.1589792440665	4.56603237155958	4.79055273070187	5.00420681706023	4.33967962609979	3.94531160300985	4.51427725680975	4.55691779705524	4.89875296959344	4.80535242639688	5.00528781250286	4.99521086705536	4.77916710433579	5.06955746397474	4.46211456043119	5.54654613204231	4.60292484308159	4.79012403466929	4.35665941019483	4.72820923180884	4.72266715056657	4.81736643817316	4.80846972481882	5.1005540826124	5.0843708004646	4.63603374363895	5.06192148206664	4.87190505696761	4.7379949851425	4.72734717764137	5.16281149606147	5.02394687713079	4.71486209721621	4.73151511363888	4.71156228919179	4.31966268796539	4.56873203461427	5.17133829334136	4.52492417871889	4.58143196259385	5.09267502473554	4.62708052790856
ADRA2A	6.75331284644467	6.90355290451928	6.40958914381469	7.232200981458	6.57747519953952	7.32293698328854	6.85801049692965	6.76686056221894	7.19820845060079	7.63275226094677	7.10589195790192	7.89697890618081	6.82925653334257	7.34796275818891	7.33115578433558	7.54019258003584	7.32971185266564	7.01243725446061	7.08364886505296	7.43839437672348	7.31587589313672	6.56538736417089	6.83943811356163	6.44728672958276	6.04202750553584	6.94769495127766	6.38586249389071	7.14978244104035	6.81168023365854	7.2554519472145	6.53118676743158	7.13628924132164	7.02103660516209	6.82593652139834	6.99104702367033	7.09076643911148	7.21528694553083	7.10501345530687	7.67800924225068	7.05831362055546	7.19170893636923	7.14588719489174	7.18960362446436	7.48269031556555	6.70131939859162	7.07662016704585	7.51708707397961	7.00886143440648	6.50225497662233
ADRA2B	5.76855232179935	6.51417212746253	6.4750023157922	5.73039627073305	5.92033868697459	5.64642511046041	6.59409825775366	6.48471938191699	5.17175844841456	5.12596024147395	6.28496697318696	6.22700574766031	5.61439246797421	6.13465920165901	5.79674855468638	5.35145397400671	5.56726347394857	4.87103341433761	6.53747084854745	5.46928035268044	6.07660398830264	6.6523290662314	6.31308862414172	5.67099397817686	5.45995971852725	6.05331807285229	6.04695152082969	6.04897218576508	5.54216848739897	6.11722419661784	5.41693439724699	6.10115636215222	6.02839656647023	6.10054002815255	5.87005721539375	5.88919618262871	5.77738013727192	5.01882186116759	5.98977225972071	5.83633355475538	5.97516782727054	7.0195824091812	5.78172913336334	5.7879645021015	6.81905466406146	6.28742913523977	5.60573796234772	5.61090368758176	6.54891235048478
ADRA2C	6.52862786757013	6.55373992609863	6.40764653928376	6.56808555249437	6.25922590432412	5.70327454596127	6.04913623779016	4.96491886132881	4.8761645746779	6.49890190595553	5.7024883165113	6.30905908932136	6.19287756592943	6.81406281865983	6.07453183661487	6.39370870036112	5.37527359839109	6.92083446376175	4.91121605051975	6.70568315513447	6.64579375370363	7.06600914974909	7.09542506766254	5.84147897517693	6.31983885388884	6.99979954635274	5.5175655586203	6.49839797791761	5.28334774574149	6.29425525267404	6.26333893034439	6.67334824585949	5.82143571672794	6.18752049376276	6.32454940116966	6.27219213965336	5.96783772168026	6.0244105225214	6.48335556052016	5.93360838981734	5.95578303512987	6.70554687973346	6.22410856677644	7.28311432690465	5.90155672595274	6.7601961536789	6.38060963010203	6.278997206179	7.67882853904104
ADRB1	3.92585531840135	5.2622239699962	4.32706491225074	4.22417240174112	4.30665385560676	3.96715608743739	5.25897489745484	5.03337079023274	4.15904800694517	4.51310439249129	3.62369512779248	3.57067428154222	3.45910469381958	4.11300867527431	3.91677776097698	5.21690479740636	4.60256127322703	5.09494115950769	4.43892240231623	5.8595882734244	4.12641008393322	4.10828955563571	4.51222211042823	4.76740884884552	4.88342612494818	4.95579413448801	4.80253226613507	3.77723938734826	4.99800909224849	3.7514182029658	4.85859548752418	4.19697079555893	4.80900456922039	4.55245874507699	3.28610972561525	3.64332856255031	4.96548677136811	5.18111856850891	5.03957826674994	5.1027519733154	4.95730099535794	3.7056037844439	4.82328461911092	4.89619675252486	4.70930502155009	3.71146566550257	4.4326779760051	3.62986212039426	5.09229388052008
ADRB2	7.97667383208527	8.0658939118407	8.07969464068188	8.77760438294225	8.35195826829243	8.60463911839873	8.50432746801628	8.99945546529894	8.09203655707651	8.23174241920408	8.67351770404184	8.93119511481545	8.11649938613286	8.50128802233995	8.24665666421654	8.49437693485183	8.09528973436164	7.81028577530963	8.38453891684196	8.85861613158171	8.3008078709107	7.94324858391061	9.08579245010597	7.83589643560577	8.64098553599922	8.9511815768622	8.08153183237499	9.8522661829079	7.84154520178854	7.84796401192243	8.32069989765355	9.00571498379371	8.03174622767951	8.89939885852778	9.32161669429641	8.45692029688566	9.1675403105333	8.93783611046172	8.96837380998655	9.16622358726184	8.71966530449843	8.34744845851137	8.13627143718142	8.48766065179698	8.60269822257207	8.93742070896411	8.34206607672422	8.87848477612534	7.88377257641408
ADRB3	4.67984282971963	5.89833886198985	5.13888471806403	4.49765360688426	4.78316015498391	4.63938473526765	4.34436054977616	4.75806837934596	4.46623159787312	5.32169619067166	4.47801009880028	5.22540678837948	4.8047552814182	4.76757161052827	4.37436064737213	4.87773648556138	5.52216646464745	4.4906575688982	5.19302596511367	5.35331911411097	4.73872690744709	5.13426408486397	4.60207761816685	4.51811333138429	4.49153096076702	4.56110760409369	4.84412627941339	5.03273594036913	5.05543368951946	5.63967431094798	4.73233725196475	4.8645874937956	4.92131432469273	5.01203051316376	4.65348376214343	5.01146831054613	4.91427811305081	4.53365495983185	4.74331172989301	4.62089822934238	4.61540293751749	4.60475180158993	5.18022519003245	4.8814823956736	4.63807620891727	5.08238361921741	4.49128419459776	4.80281790256613	5.76273105830336
ADRBK1	8.07960200824164	7.98090622681006	7.43536159802654	7.84651402112723	7.85887494421619	7.77090622391538	7.60979954609404	8.06345116865882	7.73105172670661	7.6146710805341	7.74494160424011	7.13920369036194	7.70886129957719	7.91472371362313	7.64937774986468	6.95066558543024	7.94995802978868	8.1447112309019	7.67059435589662	7.57671753308155	7.63691789327217	7.73729868114716	7.24976556505042	6.98429306505591	7.87541801466257	7.49718658532812	7.40594224441892	7.71175408390857	7.66365020840213	8.06324431926563	7.57370473063528	7.72514066272008	7.76056308083791	7.57092477756664	7.51672521381407	7.89781630130796	7.47455877250403	7.48594000659516	7.07876056558384	7.52031772355919	7.41429220277671	8.14135360805128	7.43105710090376	7.73965865257513	8.03724920438257	7.90282996914382	7.62470459744515	7.74529190507796	8.03768948659913
ADRBK2	6.77058839455234	6.88177582620008	7.14355875553137	6.6331513647708	6.99584892146792	7.04867583756971	6.87084374819762	7.48519754947136	6.91323049052509	7.23108430714324	6.92792806342166	7.18566110177165	6.90173235920854	6.70417761330284	6.94508195591015	6.87687798588425	6.12858257178343	6.98587628764241	6.54200751339229	6.5023904110335	6.87253894047955	6.37658001622638	7.21351551506141	6.89323041415468	6.47947082260466	7.04643441374279	6.62047607183353	6.67257394984452	7.15717634318524	7.18372965163031	7.08346993604971	6.88111389416045	6.97548084456802	6.58705106908653	6.29873094622691	6.98662565420541	7.10923578186026	6.95829638862677	8.07835035377728	6.93074716804634	7.06634669052286	6.64085625629397	6.69474883439357	7.10562436741123	6.64478406375566	6.73046485266682	6.97318543414195	6.82476455713019	6.71306786056451
ADRM1	10.6772868190405	10.0011104915436	10.2034151516284	9.57377889788936	10.3730368084993	10.2074634993332	10.3041204997091	10.1416139940166	10.2361725862716	9.79140393800511	10.2290601833654	9.87346157573133	10.1830051196197	9.91573969904228	10.1793151659109	9.4916878976889	10.1602800171475	10.1926236146575	10.034545601513	10.1179954985536	9.77787008006056	10.1267995357434	10.023135839046	10.0262552959966	10.5050549013243	10.017577505755	10.2145064465914	9.97439161409232	9.91884469308372	10.2656245366114	9.7010172128041	10.2096415653776	10.0957039535287	9.80960553665786	10.2614591294552	9.83854032788983	9.70796631043438	9.93942004140229	9.70375296733171	10.1217984076475	9.91778288405628	10.4267355022079	10.3349751649296	10.4603915296311	10.1803311017754	10.2168312789359	10.0934218198605	9.97395401710859	10.6845728904357
ADSL	10.1047177560856	10.2291455808177	9.97699040132803	9.87962211767129	9.81587673147795	9.42163218438048	9.9556646137314	9.69488366323592	9.79295540355902	9.46890287457139	10.2600322875658	9.87023326140855	10.1110809690611	10.1093191062306	10.1340485361963	10.2863295581738	10.0356199576076	10.1864774668477	10.2277599477436	10.0139453448577	10.3125964695241	10.1843745470053	10.2997267245215	10.2330929992799	10.0324059792122	10.1215314986668	9.80587270331841	10.0418683966542	10.0259154329147	10.518552080037	10.0491059536689	9.80120376149577	9.97380894818184	9.78451945939852	10.2301838943982	10.3782339510987	10.0984663952002	9.64078506342001	10.115112111795	9.88958603467252	10.0860155123509	10.1063384138805	9.93540529124043	10.0178599554394	9.93348266150784	9.75225502669893	9.91130953808239	9.7532972770093	10.5396403151156
ADSS	7.36441683388083	7.04469869988473	7.02830880432326	7.47513407068118	7.81338845249903	7.25138491659061	7.18471523386994	6.6194460872033	6.9456738980254	7.32885922457662	7.0065058919069	6.9292035733752	7.15312193036227	6.91280009256865	7.30898862180845	7.44537454725664	6.84282989433096	7.00137686951758	7.23243056993219	6.80887560754981	7.0785370865945	6.87003346279132	6.9129266268564	7.21314246446003	7.21377095557137	7.35888240864446	7.04589761273342	7.35274622622268	7.32750229373522	6.77892894014523	7.16084125831775	7.35626515518231	7.20377674027563	7.17828667491572	7.11040067495564	7.42645022161367	7.42804605799635	7.23765761387107	7.13713345532326	7.13929988664631	7.16751616078609	6.86431402266063	6.74332279499597	6.89114512817815	6.78314455875246	7.07228257900516	7.07702425823736	7.38967655311363	6.64052084592217
ADTRP	8.77492185261575	8.40055237611596	7.92417660956252	7.82469491193586	8.04990572004628	7.84677645009809	7.82073075433416	8.52846807456917	7.81556759265874	8.04084492032752	8.74966873440317	8.15720635923027	7.4472857093328	8.72954504763229	8.68792458940634	8.66865606428375	8.65285575540586	8.51351159081278	8.78006641092705	8.73382790358954	8.38457047533601	8.94304938786794	8.32400148246292	8.86430946236387	9.33990867030294	8.0832765261439	9.25995671100891	7.37555352267584	8.9122162153198	6.61622302382994	8.10923203216677	8.36461698046732	9.61024900459952	9.17531029478724	7.54129291238885	7.74724582782493	8.32306096185748	9.48925156289013	7.48467076895879	7.78285898696054	8.7240987350923	7.11096698410217	7.47750115083296	8.28111961265677	9.2808721936771	7.32347749757487	7.6310481189483	8.15187210689992	9.72475483617925
AEBP1	8.31006496238531	7.66260472009671	9.00736950020193	9.7486564346441	9.21485308161195	9.85967709494995	9.47648796755251	8.61314965519499	9.95313844436678	10.3150885184582	8.20265810316836	10.3248401863844	10.1479785064162	9.00352059984237	8.16026392464754	7.67146677629231	7.99888740297323	8.54090926986588	8.19105663023375	9.48519987086299	8.72005810710784	9.56119761559425	9.26417068840806	8.49367084289951	7.31706770611049	9.4835458036201	8.83969824004261	8.92719007834647	8.33714545847727	9.87833020974127	9.81445090500871	8.44484640167043	8.391042097819	8.14984536325274	8.41274089597396	9.90127656763925	8.15793773816873	9.63654723946071	9.94601020310659	9.2992438845331	9.08187897506932	9.84565076570712	9.2180858822675	10.0062163641752	8.40495588536282	8.6952237799056	10.419699934016	9.24801901502012	7.7651608472299
AEN	7.53902065278792	7.04712405972488	7.20394323690101	6.93799559540064	7.14324995752844	7.50456865225824	7.32434332852635	7.39396768311321	7.444949138062	6.66222700812207	7.35812908940171	6.7796873678034	7.85820756837227	6.95753393897837	6.74111815309824	6.76885446495991	7.09492618213185	6.95631365724644	6.32414875013642	6.93715178368847	6.63715018475658	7.49357622163994	7.28650600599679	6.5493720386236	6.87214340229361	6.77195474781782	7.062468849319	6.88784403119123	7.66312330149552	7.29127234923733	7.20231466032767	6.76730550668958	7.49925267809492	6.42171169800746	7.0881867285383	7.79635335682049	6.54304384449743	6.93963010401437	7.02481767173258	7.62237959001188	6.91354026426615	7.42803510965676	6.52690241465166	7.78032017004468	7.34216437332244	7.4627816290372	7.30440548363252	7.12905824241461	7.3147018988328
AES	9.7175265789297	9.95589422109492	9.70569692872898	9.16738411452655	9.39356112023688	9.1389736244877	10.111226373468	9.79334333593688	9.12198177890395	9.18728856422706	8.81042551522937	9.05632836804945	9.46895555292283	10.0940323816933	9.51534537152101	8.92890671647524	9.93472713344585	9.33150669651789	9.75572930623438	10.0798083685666	9.14921022427527	10.1587321724264	9.77242825110345	9.64975460943381	9.24443518270944	9.99634028032584	9.53513879722558	9.32062691263364	9.32062691263364	9.90400618400185	9.73168600086775	9.4616823590597	9.31046192165202	9.45342805995122	9.78482863236569	9.32511653507732	9.87192744384287	9.64386789050762	9.91028177335511	9.24599610720898	9.53861369628175	10.390036592289	9.67666472193023	10.0123454543683	9.33030246061086	9.47486197605252	9.79241928513189	9.73278442417966	9.83103588914815
AF007147	5.94447478851497	6.96789232246508	6.38443751536733	5.43307843158118	7.00103974120228	6.62082541399997	6.41375069923927	7.03556188465841	6.67156848139585	6.82157877624758	5.86067535890537	5.47048569129433	7.10197654619956	6.58459815904021	6.64055401551586	5.58610115555949	5.48473881409414	6.90191588249681	5.85021384942476	6.36749067376952	6.81724611169973	6.84652751261106	5.6108013634119	6.94989380871593	6.67010299096301	6.29101273083977	6.39133716592016	7.09773276212687	6.62894057915701	7.04442473937977	7.47658573031513	6.87981885910313	5.76695621109995	5.59856140622592	5.89238119906484	6.62060495696022	6.20125703036208	6.11434159323478	6.46652274831289	7.80349326089718	6.42667443239871	6.2484088699652	5.94863552094568	6.67747217996989	6.37209012196689	6.72964790799124	7.1397100316668	6.14234540825131	6.02980522785667
AF070581	4.68996647020362	4.17067338007973	4.69875565118996	5.14218150741324	5.00053525774168	4.84140324533743	2.37309827650239	4.5998835247874	4.6119505822299	5.28310620683418	5.54572373107342	4.99769699572904	4.35092387761602	4.42180152803312	4.69802444710931	5.93800277212439	4.80290010262446	4.6664093910277	4.82431182890948	4.95334080232828	5.67063135173327	3.35295829049313	3.89095809775988	5.06446100979941	3.52144630084945	4.03339691533767	4.64890332419228	4.46339043393065	5.15258874909609	5.62277895685911	5.17963211853971	4.88350374322376	4.19639675512239	4.00941720985195	4.09127942323703	5.00069645861806	4.03150729255759	4.70424875893413	6.01774738225266	5.8671822855891	5.33659003892967	5.12082943162197	4.39524779958157	4.63733758017422	4.01411991467188	4.30083269326293	4.80810537792205	5.663309089697	4.01695565278889
AF090939	6.48453823451812	5.96022667253913	6.41238210900431	6.07246633536262	6.34441151976245	6.74772703820623	5.96022667253913	7.10557418729971	6.22373934825264	6.00612353246661	6.56234524527862	5.21017550464602	6.74907263271427	5.52961731358749	6.56713389158727	6.23261072733959	5.53012977472215	5.68892754263574	6.46728605329116	6.01922015120315	5.28658268793968	6.39157510480614	6.05461986513736	6.99762395558017	6.87053797753704	7.21366095877782	6.34463857879273	6.79689994346649	7.22884923179339	5.65556224114141	5.75311307356766	6.67046193200113	5.76104152305692	5.3684784134969	5.9067147092244	5.7650778914778	6.46952328818213	6.3617760050407	5.97986583586554	6.37599911833719	6.75681385414958	5.82642921261522	6.70900168012837	6.19950897217609	6.49227254155935	6.59415934945959	6.72104800607689	6.56239932071057	6.02783834667898
AF198444	5.14857886831787	4.57195227656762	3.01948918917875	4.15127534597263	4.25271618707203	3.95880342204302	3.70095366800706	3.63086738231685	4.25271618707203	4.14807960303151	4.02587218667949	4.05060601573311	4.20791435934171	4.39480371446372	4.65187249834443	4.49514411110671	3.38160192779909	4.23191508046687	4.09800689699283	4.68445584163332	4.09315734601849	3.11340871982257	4.65689369259872	3.83921971258926	4.35222779551019	4.32232552216177	4.43388411522717	4.388502659297	3.90718355294522	4.05847905534795	4.02054037513979	4.13454690248517	4.12364886556849	3.9892686177147	4.11555102467971	3.92644960554094	4.18701947211151	4.57573935512264	3.93459896630337	4.38619967034358	4.20164395704411	4.46053332742338	3.77007676242963	4.09680033949225	4.35325182093612	3.99667799641422	4.29817109753188	3.78733593884152	3.80263355556811
AFAP1	4.61297044054702	4.86737592668122	3.42476533652709	5.20794763104012	5.4300106230143	4.01344275132237	5.24879669210528	3.50160764684121	5.05110981559638	4.9805603498258	2.95805549507111	5.42507391892098	2.61549997950845	5.04124052384427	4.90903491468175	5.20955768704788	4.4899409617001	4.77827527068299	4.70814152406698	3.35572632726918	4.94696291198499	4.90449591859165	4.42553888433411	4.85159634964429	3.8351933196293	4.18186231640301	4.46248824438241	3.55762658054017	4.91385553161737	4.58612882090132	4.3306734814591	4.18879630448527	4.76149779323102	3.69229997396633	4.16101477211203	4.82160443284514	4.32580480816481	4.4955564425884	4.79993533302928	5.02880858887001	4.38487682412624	4.18717270119898	3.58690503959588	4.49501344554014	4.15879466476908	5.29506559370458	5.37929838239205	5.0567202658939	3.4054463937662
AFF1	8.64213178812607	8.67042918010002	8.80064867488362	8.29924431766481	8.70971728111141	8.24412780671199	8.52287167976288	8.78810215401192	8.44839510758458	8.15196020416631	8.56818877602148	8.5208382897867	8.11564642541583	8.88508292944602	8.52029130444036	8.85167767588815	8.48769623197749	8.74367741177124	8.79979751837022	8.43131473322755	8.68193121008711	8.23283691463437	8.60300526129085	8.61826483999286	8.27904498545134	8.79008145568352	8.47220015611977	8.83613433577526	8.69774829313543	8.33193945561192	8.79524382302037	8.6989429768674	8.27842367137221	8.34697452484084	8.39303646509451	8.81466501160476	8.8447836334787	8.84100190135593	8.95357672329983	8.83283530752055	8.95357672329983	8.66397095714476	8.37350265330743	8.51578102364442	8.75266835114203	8.36946970060398	8.88617041467837	8.67170374118707	8.5212961469744
AFF2	5.4565140020735	5.21924900151033	5.38092024348276	5.34263064781126	5.15372378215294	4.68292543447382	5.31809728329306	5.18215202953572	5.30673832709688	5.14246407138287	5.15673570877887	5.12343125351471	5.22088290912352	5.64515152076346	5.51574090079373	5.3377609660983	5.35930533204835	5.19457985930959	5.49511825092676	5.20519437982417	5.15635299830676	5.32982896930765	5.20732278115637	5.37361041961164	5.52205337796608	5.38871821851429	4.99667787643347	5.32460665818274	5.5779842564046	5.27821415852467	5.05226250517711	5.20346287170054	5.32443450366379	5.15220633926277	5.017148788694	5.36889094089617	5.22841497653921	5.22874614882223	5.14768533833647	5.04659701424137	5.24682361732359	5.21092143015804	5.47302566518105	5.45283291375325	5.41661073381577	5.00911025577752	4.95208479704605	5.01578034355257	5.41500675594775
AFF3	4.33299913454205	4.09483521455439	4.13853160363008	4.12676377256952	4.52192742789411	3.96886024148767	3.74398238552715	4.46112629390365	3.78516833442161	4.84665670687136	4.75222700500714	4.39151030519213	4.4492845719059	4.09043563341413	4.89670503397426	4.3783707668892	4.35122781992716	3.87089626238734	3.81200049946852	4.1152003469057	4.03706284884391	4.70812304637771	4.61696324025349	4.58527006648428	4.43706864023056	4.69517263996184	4.25201680617939	4.1524688902915	4.01022971264686	4.43388069987676	3.69524541047603	4.40031707308837	4.06768304605739	4.13504448280424	4.40044846494461	4.32344156019238	4.07491850104301	4.21868415381022	3.95562285656453	4.51496930265875	4.27554518519689	4.13383524742039	4.40735069208026	4.06702367557614	3.92538766890338	4.36142411916215	4.50352908570123	3.8354903587318	4.35698376439551
AFF4	7.47716303719371	7.34627345629958	6.49287467097315	6.81956699044414	7.05900179676478	7.11526007370775	6.94914157461493	7.08604389801453	7.20496481028428	6.62939962634129	7.04126455976612	6.18971327496997	6.78605398970785	6.7426340837513	6.43869032499339	6.35958470209438	7.20184201971523	6.94500083648243	7.00186288770502	6.61613005214739	6.56841401907254	7.63845433065306	6.71040107691412	7.14968365994493	7.13005033604167	7.1660071902578	7.43932615632819	6.74603169280643	7.43777064007408	6.62105762155129	7.23211781457086	7.3464235782501	6.78091312240525	6.99820553095327	6.5995063499596	7.21312998041284	6.85444634318414	7.14545031151401	6.37122862511391	6.75136358323365	6.14414750971083	6.74207084609558	7.07547801370043	6.78560767809686	6.98625350046326	7.27120885322934	6.98209071359871	6.85937744598769	6.65012425284335
AFG3L2	9.36130518986644	9.13950392370206	9.60569145964245	8.67416731308428	9.06111630334858	9.09003436211859	9.08126318428822	9.33643547782427	8.88131341091804	9.09147413057297	9.72954113450865	9.05012884655539	9.08083131899021	9.16156638109653	9.26360337320174	9.4208940567859	9.15823939107661	9.30612448168393	9.42680456581779	9.33110282098693	9.53243892162813	9.15953629592988	9.21536171885518	9.27964102378144	9.82764943899322	9.56936501564448	9.57876186494271	9.51751024804538	9.31976224734862	8.95417201877892	8.92124597176752	9.60902361331871	9.21032222205097	9.21379245288299	9.15945621580408	8.85861907644399	9.51751024804538	9.27309078897133	9.26710245749892	9.23574952051278	9.33028598313959	9.19291098812113	8.96678793047374	9.00457222598773	9.21516404486117	9.41371662450148	9.24321441440377	9.05405219777976	9.42941284348973
AFM	5.01074053610946	4.65284025380246	5.03634038444416	5.01094258462808	4.33519689067697	4.65920332551011	5.05041385908152	5.36907365178593	4.63049832598771	4.94711611747886	5.23317401443534	4.69622793684361	4.97132990589465	4.91025708211878	5.06833751337948	4.85411199384207	4.61470976586665	4.64816887138557	4.75664976647852	5.0046055188061	4.42728987045769	4.96739174292189	5.12406418713921	4.57877794913125	5.0843866843467	4.46133523257899	5.15787782448025	4.62540126011356	4.56617928141832	4.58849963141181	4.53249750801836	4.83536689143116	4.96029355045619	5.14345212739137	5.28816226310051	4.6560703818631	4.81774414634887	4.75973952637224	5.067189258299	4.79362999409732	5.1542252265886	4.70919865023907	5.11531938702886	4.66832270643676	4.60649704243463	4.88815735822845	4.52951119657311	4.94632094365386	4.9590223933219
AFP	5.2145134976431	5.8347432536949	5.34376069160839	4.75702410406376	3.89735117630589	3.71854498835816	4.14770493405823	5.136837848321	3.95727397148413	5.25333917642296	4.57992451605447	5.5457252472707	4.40256314804104	4.97164737498622	4.80457837619142	5.19282251880483	4.26747506754659	3.78639958747397	4.77630830575911	4.3343864524141	5.39101628914682	6.00252416484795	5.82422416770595	4.98962813036676	4.62216567857962	4.61063713011992	4.88662594975628	5.24969684187808	4.25246981833744	5.16378566709665	5.72101083975307	4.54504485089247	4.89944522929046	4.61850848919762	5.38697706014886	4.60121835110599	4.38196685624649	5.1721643266762	5.1721643266762	4.44507653143046	5.04671855352154	4.51914296522028	4.2556575865991	4.54832392498415	5.00790003476458	4.70468815327118	4.32653038141315	4.68307038434576	3.60020799158264
AFTPH	10.1834793286452	9.95337531989094	9.45036597718044	9.68273021817062	9.86871259963009	9.70556374041265	10.0426302473593	9.88281535637266	9.93142485961528	9.80998791459877	9.80204828959958	10.1792807505408	9.67237550412164	9.9078530920398	10.2153427698569	9.94356770518314	9.98183462117242	9.89152124622027	9.82997501172601	9.71094013028686	9.75686032187722	9.75686032187722	9.90615383604796	10.1332619397402	9.99877177740261	10.2865922698271	10.1215367672841	9.80645914303586	9.87777745438398	9.76886998406522	9.67427598269631	9.99681646583356	9.81368244661078	10.1737652322599	9.79864583966362	9.49628705183355	9.9269717411653	9.92417447065024	9.57860141265117	9.8085711100304	9.84689557721816	10.0365536129795	9.96496546538651	9.68978944199494	9.93179774505088	10.0244000799345	9.84758947998907	9.96626743416771	10.0525050555729
AGA	8.15396853775218	8.66743773435852	8.63504937366423	8.40836529418395	8.50733725765878	8.58089101641134	8.39318937216553	8.42920542504608	8.4288884236947	8.49822853261602	8.45725386103764	8.44831594332069	8.42559739175493	8.47868268737331	8.25525534304055	8.90038887192197	8.78335112797966	8.40737497211156	8.78137234652883	8.60702455345225	9.00607664525244	8.79180918400209	8.41749185477944	8.17260192097694	9.04396591700494	8.69300586616057	8.93422788594804	8.65097526446114	8.66880062595592	8.36362420567756	8.64084081195152	8.90797947164601	8.77393556730107	8.82112074191355	8.45989412746315	8.55186544655018	8.64084081195152	8.40915568384102	7.85427984794421	8.37860507487082	8.63667121117138	8.74234615493334	8.72442852230589	8.58292022514382	8.77062236159203	8.30596214412166	8.04622537504237	8.42439606318098	8.78214304399823
AGAP1	7.76459750468433	7.88063482419541	7.752876381043	7.33188376167178	7.83046107768133	7.48974436065841	6.93098165610878	6.81920590452254	7.05009580631684	6.98418615326434	7.01097909548325	7.04882099098519	7.28566586952272	6.8980059438019	6.47333268095494	7.23355775127965	6.69781766216364	7.25953495130531	6.88420285711247	7.27567770970004	7.33155670201009	7.10463991962271	6.95914695404314	7.29956130463699	7.38089855731907	7.76728397457476	7.79826628505857	7.76601259825369	6.77779469302547	6.68581934798313	7.04849979963488	7.60660476491561	6.90883147006625	7.25575989901822	7.18400627158989	6.92475968367523	7.61277136033903	7.30162147315593	7.57918562089016	7.34779580929988	7.53669534717344	7.48276399488489	7.84379994045195	7.04139017862646	6.49686451516924	7.37700878043415	6.89271499446512	6.7540468861854	6.94954513462989
AGAP2	5.70849762557704	5.42609930770265	5.23592188510179	5.66697881568645	5.50427720888705	5.26809137013289	5.50896124529179	5.11612703330944	5.40518674260174	5.31963755057702	4.82409188563825	5.58569179503095	4.62496776197172	5.33152832575315	6.17819533657234	5.59719461567866	5.44893528091929	5.74889718271245	5.80753272692753	6.10418324819749	5.48971285152733	6.10290381121363	6.22830902304545	5.15400219645781	5.57003027207663	5.16489559940996	5.20781301193799	5.20222864213143	5.57650983400411	6.06587855397051	5.5967880878189	5.53654756072974	5.71059414826262	5.79658460735342	5.53420753419631	6.00774684485373	5.42836247167079	5.33588827497951	5.45909475484449	5.39074821541523	5.58794705392624	6.01551272027395	5.12189379704594	5.81621542564579	5.58380571422902	5.93313710522065	5.72330494845238	5.36107990403443	5.186860206502
AGBL2	4.64611029965885	4.30712168455703	3.83253664160561	5.25456735879895	4.59925491068103	4.58512661132283	4.82956962123575	5.67559911537846	3.53620631314349	5.23311816052891	5.13505768193914	5.25763603508144	4.6324215657846	5.04692352401825	4.75865439576194	5.31694335867954	4.96784922239739	4.08102205892637	4.7375806421217	4.70780921939996	5.13050573692089	5.27810946559273	4.294057052393	5.3357879249692	4.31481538670659	5.05822240157327	3.68451797122756	4.26223302443105	4.49879512799578	5.58984567597862	4.70738234355558	4.43088557095516	5.05010829869406	5.09129371524001	4.31724402264883	4.8313664299834	4.395200389326	4.6675751455538	4.32700351559456	5.12717249754605	4.22747223426915	4.96052788941487	5.01062174102902	5.36860826520944	5.09177273456187	4.57509570849165	5.0657819083958	4.86849910883031	5.13524566302724
AGBL3	4.87813709862003	4.98955364381462	2.87194820176669	2.90485910206539	4.41912620124862	3.49434006640435	3.71791155563146	4.28490509687433	3.60983202525132	4.39511101645908	4.00950874161865	3.94214197377969	3.13684073436629	3.01516829294603	4.31274977263772	2.60361162509318	4.60684089885	2.5571234817724	2.86653821044727	2.06910848925605	3.99445228194755	2.66351984090395	3.52099925807598	4.19534656853026	3.18557004082425	3.37740256049591	3.53429011860509	3.60703620992177	3.73364109970384	3.86601367304076	3.82246250870219	3.69246612215564	3.23587546616785	4.09866889680972	3.77115398647205	3.37180487182478	3.64986736686038	4.12020064080277	3.32702060921629	3.86651546856962	3.40338184505146	3.10161967708417	4.02124872274538	3.28425129427026	3.76437974683243	4.31315683512734	3.68360626837573	3.68431815724926	2.68625708674781
AGBL5	5.22154246596216	6.66064428288855	5.7327295741446	6.1721438985329	5.81282490959126	6.61986106239955	6.67863795984814	5.70597345858238	6.99880667280628	6.28353565201535	5.22606224575051	5.2716382108087	7.20006975765137	5.52433548581719	5.49879402264937	5.38129248154661	5.64668527867429	5.65880654295218	5.51308636433105	6.71671128333479	5.54193835263896	7.25455014286137	5.90454078777443	5.79039951198855	6.54075185058958	6.42430408403603	6.47932283148003	7.0897053407853	5.35690395802256	6.07816989435325	5.20855899583738	6.27434788639715	6.08127945565355	6.31289407059418	6.93089947782702	5.04101793756735	6.69011909455334	5.86440557880271	5.89518216304108	5.82228049408341	5.99064112835066	6.72383349850866	6.29284360645653	5.58441688950078	5.93956736602207	6.04109068170466	5.70357950916427	5.62502958038746	6.73018530391685
AGER	5.80855775807749	5.92580713494441	5.59882576022794	5.69445204043184	5.22962894065328	5.17103968001204	5.96436539543324	5.87133617466993	5.42720656388262	5.10225948504011	5.76289320131145	5.28282159380947	5.87133617466993	6.21815128068258	6.15750801682313	5.48101663767088	6.26071798547766	6.16088343955678	6.13563635194775	5.93141194186231	4.75243783144203	6.62622029431021	6.26920092960158	6.00824550463825	5.70133742454778	5.45931930951061	5.34294121963774	5.49090514581181	5.59970666700778	6.67312614212548	5.55585460335798	5.32651459081661	5.72828458072683	5.91002670988617	6.04138676480784	5.87512490288029	5.19377146682371	5.87774120613127	5.44661240676208	6.06381309591355	5.29744501893231	5.6580499877506	5.30506039962863	6.20575700721603	6.35937030267338	5.50972905406409	5.71458672329691	5.7218256773323	5.74230087014819
AGFG1	7.70298714279115	7.69639717550733	7.86116248172266	7.95827679445573	7.72436264597334	7.97445704704224	7.89407033628203	7.68771187985704	8.07509747818768	7.6852195982083	7.88791533552922	7.93468784424768	7.48148671875876	7.59761460679097	7.50947942592732	7.83023832497258	7.79659625839609	7.78124713938437	7.82565923690719	7.69387736319398	7.9424470078349	7.43102967939015	7.67709252494551	7.60458030399172	7.70066776123664	7.67662496168331	7.73569620736341	7.76912693080063	8.04663157802856	7.6871511899536	7.92568973263303	7.93354756811976	7.62124599391294	7.49302342691649	7.67883675425922	8.0259673084175	7.98710893301629	7.74792717721882	7.78015878955827	7.91363554672073	7.76789812659888	7.79600491773391	7.61984542335279	7.91671053570002	7.63245234547912	7.76262659254421	7.85847581761697	8.09562348123546	7.9344078318709
AGFG2	5.93117250370234	5.79120378089561	6.04362514693986	5.71389229916791	5.65945809373383	5.70411876701251	5.96142170295249	5.96253268776758	5.93959134649938	5.85410396249238	6.1124112032947	5.92989275533871	6.20558894324299	5.80511267547262	6.02279616293669	5.81238054567882	6.11063756092111	6.22395626921375	5.83594606588656	6.31970120658516	6.06166800746317	6.13670090016357	5.78369616578243	6.08036400897448	6.32470733910389	6.34030114638197	6.1866544344534	6.18540225952019	5.76966676592329	5.86520932190685	5.66516980774188	6.10540105143666	6.00037006685403	6.1866544344534	6.06326527192086	5.54679976240734	6.1597117180891	5.76244734220867	5.94787641622283	5.78119756482635	5.95693440216549	5.97122670474894	6.08582096610457	5.73476265502075	5.99491105249343	5.93002682286062	5.82457536443539	5.69263685526147	6.28900609514896
AGGF1	7.99781157747478	7.88693092814103	8.07511554135174	7.93220638859107	7.88248414471389	7.80997471067934	7.68266387658938	7.90390650994627	7.99597524594169	7.69608528638109	7.80962660789833	7.68965391208923	7.86371922169491	7.7222988185478	7.79433121986778	7.99638013445358	7.96623309775188	8.04760763986602	8.02579791365329	7.68806410186818	7.97593649178745	7.63360120772774	7.73076557101985	7.8960023145956	7.92224669024607	7.89324870694912	7.92176764224988	7.93269175524484	7.73898654408114	7.91585889128462	8.02992562898495	8.00087347054595	7.74099246284217	7.90588962480102	7.64403002993941	7.80562101835301	8.00037844486444	7.95138744520708	7.76854333536293	8.03086160795632	7.87001579104368	7.96417335670017	7.9839761178735	7.72609784366871	7.98445146685572	7.9420068485398	7.77188737242614	7.69877482013322	7.57773494019892
AGK	7.11154808069926	7.21077386844087	7.01721319977965	7.10114814330582	7.23260123636377	6.87962972182017	7.06764139887071	7.32361979759246	7.15388585538276	6.94910941699413	6.70177665943223	6.66440840606352	7.11979872912155	7.16611637672109	7.03651516478088	7.03901515564078	7.10990445290592	7.36037225845584	7.06118379116203	7.11571044086791	7.19503867540085	7.17055799585553	7.1609441295782	6.93623598215899	6.99452400982087	7.20615333121482	7.08838604005023	7.1506999020568	7.06386571095725	7.38286464686799	7.25297664775354	7.11972383053719	6.8055323862959	6.88329389527238	7.33614097449336	7.40690509643704	7.1475810353431	7.00670112783639	7.07094015478176	7.27836892529552	7.02706495726187	7.44729810323005	7.11025372447246	7.06668722104184	7.01919184262667	7.09010921726555	7.10333206642072	7.0057231004486	7.04139905260966
AGL	10.2404954881825	10.8226071019196	10.3636109440519	10.3729297231986	10.0199768095661	9.80577669523422	10.280651061899	10.3684703145514	10.1000416233682	10.074935048555	9.86100306258415	10.1493765217858	9.46461523115247	10.6257830553742	10.3636109440519	10.8270650766032	10.5236595564302	10.4044573770738	10.7615772012916	10.2450139369029	10.5177699030707	10.1276260165689	10.1276260165689	10.3877980572341	9.50186572448182	10.0572601125789	10.3918154691072	10.4528341341042	10.1859094449241	9.85064008461234	10.6105847532504	10.1628093052485	10.0206274765877	10.2911164970202	10.2484377996971	9.97706609034417	10.3393829766512	10.4511201042588	10.6049239608939	10.1519058678843	10.2445751045447	9.7395544576304	10.3237182909099	10.1228408231296	9.92351624691648	10.4211326303176	9.81281412756855	9.94487307444548	9.50755237430909
AGMAT	5.70143378822212	6.467396493337	5.67759855593196	5.64456793272088	5.89718595845104	5.2736853056797	5.91533101908494	5.71224459112066	5.59347572996543	5.48331541313983	5.67229998730208	5.51717781373717	5.52288202395494	6.42964179907376	6.20163085679684	6.50774569937799	5.99421682027181	5.88208292581989	6.35503813807625	5.61601298773095	6.20822760375973	6.31852951257808	5.88059172531345	5.98378795732264	5.77703400049965	5.85990109411524	5.95144683541044	5.68559693417009	6.07149656552538	6.44881153580758	6.29289687086269	5.44736176204044	6.06194013489319	5.8154487825188	6.33067414975877	6.5208497665499	5.90073733006235	5.64021021150991	5.87324747561882	6.11047349607929	5.74520838803983	6.2122230420849	5.69099681893596	6.27546448067714	5.58771781801956	5.63698998950009	6.20441088951918	5.50151235792369	6.27690653748976
AGO1	7.30940941352139	7.2189008763752	7.39880222689399	7.03450445423132	6.8577351605849	7.2345553118971	7.58727494174979	7.49906098910556	7.27292956511399	7.39668510108738	7.33977301376316	7.59942906979403	7.39212237869492	7.57319777117031	7.70536539576308	7.56076370736889	7.40110962109816	7.64140150693851	7.53585840188269	7.27123166955072	7.63407077232057	7.60189677583868	7.58190368154362	7.48624350400664	7.89142119237282	7.84820641625319	7.60352914396189	7.7478297262559	7.25101738000605	7.21636081053692	7.03104051943972	7.82822585624413	7.43967390813	7.58250174333563	7.68521329575874	6.88087187895113	7.7063430227249	7.44784984436139	7.2649670655595	7.3339420756457	7.60202216339984	7.38990258264941	7.85717370583673	7.14626834950274	7.21226223671719	7.33926354072552	7.38392190583017	7.20794263153267	7.62778419699969
AGO3	7.19891789899602	6.84961945786319	6.69397421891079	6.75957584765451	7.02639112427114	7.05200177034848	6.29574500966474	6.26485711207108	6.54345075717785	6.40181982323347	6.40162168371417	6.32835308289501	6.73143888146532	5.89943290219377	6.2843659760413	6.41226553263733	6.29780842453401	6.76518209923841	5.75043737663663	6.18972067249761	6.24062156256087	6.6255188367582	6.72080956970539	6.99569977430235	6.10511693966949	6.93345891336316	6.68879200626323	6.52386592078836	6.81870230589438	6.41974533160088	6.67386408516683	6.8462442520968	6.3763656223524	6.70643140053359	6.29969533227557	6.35457903628228	6.69772682540361	6.79308955028134	6.78927750751977	6.77278914022463	6.78457653945518	6.20426396861739	6.69731653733478	6.45852913870986	6.19268795623579	6.04507377470371	6.69692069784186	6.67017260273858	5.87069371891869
AGO4	6.94305066671108	6.79197892230333	7.00677539934434	7.29602933924923	7.14759041940726	6.62446610873251	6.90895618942432	6.16959192839634	6.89325688271001	6.58063251435135	6.8790778320426	6.1508803141897	6.9777619397704	6.82496426909247	6.67897493938209	6.84682197374017	7.18258301862871	6.81748140901668	7.05594604962949	6.64321202994521	6.62254799645409	7.23923985726885	6.88557395091044	7.15012169820377	7.21965697110162	7.38478563441142	7.0832474786549	7.17611099139489	6.57771400528807	6.68152149607842	6.50323812226593	7.34954602678923	6.66499144309488	7.22053789329355	7.1521736417232	6.35857738519169	6.97611960284413	6.91342159172926	6.58109426552666	6.61446055958979	6.80220039295179	7.02654059571353	7.23992776203661	6.58866122541574	6.74808247267387	6.95585030545037	6.82027195048771	6.5271837653414	6.52918649485571
AGPAT1	9.25020669356173	9.03227642431456	9.30547058069853	9.03945563375586	9.42370485133199	9.32204132426384	9.42640898492755	9.65418637234932	9.28168298345824	9.23669248216477	9.17661706994801	9.15643465031802	9.59965917036431	9.24275555715959	9.59616614738224	8.69733565026137	9.4223235730066	9.27894525172513	9.23794401179172	9.74602979395413	8.69296702016051	9.68584886795339	9.19848266897189	9.34674082461478	10.2759607282697	9.09024859066078	9.42830845155058	8.75211615895999	9.72445879833727	8.67921095523809	8.92271352241427	9.03281497200636	10.2601363191192	9.67079096885309	8.71997059854156	8.74332504362279	9.62280334343142	10.0757898890327	9.17155812677122	9.00343153144873	9.94901486046313	8.72191487931258	8.86115670636128	9.00024321533014	10.0920919109726	8.81446949610389	9.10713272149852	8.51744964380819	10.1987055670611
AGPAT2	8.67823009324222	8.20493810890304	8.25680056845159	8.14600546176287	7.91115112549589	8.45937000454022	8.32534554771262	8.71510453627183	8.18650791326032	8.56361888900303	7.85074912632306	7.83235572243465	8.55121285682673	8.56032400454814	8.01789093792259	7.71689473180112	8.13911730415499	8.3420514303809	8.01105020819338	9.04506215036054	7.96701685936435	8.85124250589662	8.19113982892108	7.71445463174694	8.2444976490807	8.40717001769131	7.74231319148577	8.5427123771979	8.33185251575187	8.08364034908982	7.75683525866553	7.83027604237922	8.03267690986208	8.02882157623052	8.15445002478492	7.97655854881137	8.90939557502359	8.33762444297398	10.0169067983896	7.98042270772019	8.65147902183297	8.37060756989182	8.06848514417836	8.43144101897004	8.08490715348216	8.02513725316004	8.20175801654411	8.32085781687824	8.90997019754296
AGPAT3	8.57411085971615	8.05064130540757	8.15768522225621	7.6126613200185	8.42540814169139	7.89415827934043	8.18250163918895	8.48030773544339	8.3832448792393	7.70692755846512	7.67027049946743	7.84419144242331	8.06191344344296	8.43794900691872	5.75353471978305	7.68463917105825	8.68243241301445	8.5882361186269	8.11231435075199	8.37831686447815	7.59970617101177	8.95903609563384	7.49026503380253	8.4428805276265	9.20613968539112	7.97179840130585	8.6603492618672	7.15715290972843	8.73223929555836	7.32973300317989	7.71636270621942	7.7150353362776	9.02778625303325	8.47793333095267	7.45408419896715	7.35475463213658	8.1482713224983	9.0167819007745	7.68338215982482	7.4848259862677	8.67859296211302	7.10773944275909	7.50344509798021	7.75592551699098	9.06130517472763	7.36614384901067	7.675848370022	7.29258583628511	9.77066630236259
AGPAT4	5.18685082893514	5.21284572757607	4.4434555809738	6.4693247358756	5.46724199942418	5.27374023860599	5.55370256321841	5.03847056711275	6.23539664264219	6.41538980453478	5.6761843220846	5.84145847202971	5.42684091869049	6.12820044443102	5.47053455592844	4.54710273945044	5.54516093317254	5.45077454428495	6.06033631749247	4.67254498923375	5.40233561327954	6.09620663478297	6.55453436128694	5.3010645773187	6.41604008626179	5.08940153046452	5.91474180883392	5.19316391005755	5.84210258151489	5.63084956630052	5.64941669741684	5.25562301086336	6.06143720846884	5.17351873991255	5.13943280371635	6.10173480373775	5.28419014836619	5.80160901486487	5.12093389448586	5.25808513086578	5.32478633822354	5.33809551601918	5.08093965943038	5.95441155436383	6.6375941962907	4.84605013504682	5.53061798529956	5.71490104770231	4.89792030753829
AGPAT5	7.08659582123554	7.30233116953395	7.64070178991752	7.628913075878	8.03147049472265	7.45764024624445	6.8862694671449	7.33928641581898	7.72400734850305	7.71397631887432	7.54981018472221	7.88942131664838	7.24153130814594	7.29401181005936	7.46856742210233	8.04189418886491	7.54303858938014	7.67865399791405	7.55234491477901	7.11335872327581	7.58458213057634	7.43010959672927	7.5454042230334	7.38836537812449	7.70570248283456	7.18703150503708	7.27616829542588	7.28846323215069	7.62167036853257	7.43329735615981	7.40466305341647	7.54784765405076	7.68878595833885	7.41073643140199	7.51400288400936	7.44720004612199	7.4420667026975	7.53266686141127	7.33657474351955	7.71029445033687	7.67941100833683	7.22051964069198	7.61507686498377	7.46428266647225	7.35382895495918	7.38166333574704	7.47328122465394	7.81356473055	7.80561816042702
AGPS	7.89751132884141	7.7938820334601	7.73380698195896	7.97837249717706	7.79569930905425	8.16195434748004	7.72713061950963	7.87041000524194	8.59584123360933	7.77824331089521	7.70881570004842	7.35863009436858	7.7847098838645	7.79598588871036	7.20790628775923	7.87314366766832	7.98216402847254	7.77872133269763	7.72882591865406	7.78089890413241	7.71607810330594	7.68844193215655	7.61912603675817	7.26974443388075	7.30887539368738	7.56039945053014	7.62990491620958	7.58364189444922	7.77712765023262	7.9910330646677	8.02560306598358	7.60228479348991	7.76876855471438	7.63868821333926	7.91406348387609	8.16004526280173	7.72252027128134	7.64161826966853	7.89830140791786	7.93352213351107	7.76548025756991	8.02151728292041	7.67761459973741	7.70686550029218	7.62411501404902	7.8560746534139	7.66513437855664	7.85897283698009	6.98857867345864
AGR2	5.93790140560786	5.24192090779642	5.93225683487685	5.31704893475273	5.09056530413404	4.92875984439768	5.0768937105376	5.5301329093808	5.62618390622606	5.62700232760227	6.22407433716127	5.76495186594374	5.39525672074527	4.94509508963346	4.38421045261962	5.73403612693911	5.60842266480783	5.88145922853745	4.94127125734714	6.37986338353525	5.84739495931697	4.95525188370884	4.51547646796941	5.63889486063919	6.00041372983585	4.99375096318564	6.01288638000524	5.07031719943753	5.11726445308986	4.8653644511821	5.45729814710939	5.10310486847921	5.87903601278711	5.8259306275386	5.77816707476439	4.57448329115743	4.98869322722784	6.17225361956655	5.18335378433608	4.49265843081971	5.03547299295956	4.91692716556747	5.34587494803209	4.7346985356935	6.61658492409697	5.00345566123829	4.71594708472374	4.97561701680874	6.62157078631396
AGRN	7.50872315590604	6.93723369708207	7.46707797989036	7.59865495194383	7.42264237032991	7.16218784188541	7.5645028341039	7.17837785620285	7.37262384456084	7.52077920082944	7.31814695150709	7.92396727406617	7.77883012213336	7.07316955049594	7.40445806380323	6.90436711874814	7.05440691283176	7.0292803350301	6.97362127883997	7.56383289978899	7.5185432800819	7.55691238083192	7.14483883549338	6.93952031701177	7.19474873694916	6.96305208824979	6.98585887951824	6.77930202319648	7.25734696285271	7.42196026704455	7.31814877845819	7.25192305356459	7.08740333238915	7.31576738048833	7.13534658023779	7.69080366069974	6.81787084638481	7.53878428433719	7.47884289597514	7.26558650753803	6.87542497133323	8.01901296206782	7.13673841390715	7.55129377479463	7.75703566801178	7.54470543592615	7.63624800064467	7.1645675261535	7.45749529368534
AGRP	5.74219351922537	5.8744693154838	5.98392909483805	5.62792759141626	5.32442009825486	4.36588374807298	5.90981902819903	6.00122816744865	4.41930621813905	5.40516305027042	5.79619022690897	6.39627837726552	6.12384581117579	6.02215365503867	6.34920421736334	5.94835691949634	6.16998768814745	6.0095764067592	5.61550330348079	6.54457809532926	6.52564394232188	6.57582477034081	5.98282990517564	5.39037969347332	6.87827384540397	5.65398138506722	5.73115257319682	5.92032679927803	5.74686857748213	6.06278930456302	5.17534558092429	5.33321100073724	5.95600022081046	5.47733442105884	5.70424428089201	5.63112122893491	6.50978925992073	5.66260695845442	6.00419308070235	6.33019055290186	5.48482315522788	6.11643549038996	5.10439800144174	5.63629753327861	6.45516256792091	5.78262983926222	5.48640422319693	6.07743165247069	6.03647295949632
AGT	6.62082149751109	6.78006000995007	7.13620188129968	6.97208687025154	6.26726043388533	7.05508852163079	6.3025182762169	7.0645494975697	6.68160519680219	6.75134545465844	6.91284146610577	7.8226565181348	6.14024676344598	7.09816993060782	7.41615008750904	7.19761046668916	7.28671570538484	7.46469870726403	7.17265339033175	6.96769076355126	7.05508852163079	7.14345431888357	7.12791749437043	6.09712524240581	6.33663123208547	7.4385920798624	6.88091639361016	6.71413937046109	7.81667474648285	6.22569081056921	7.73504420927747	7.5535125032351	6.58669610829447	5.93026544839092	7.79129280269243	7.18974446355246	7.71088470812539	6.46266344849186	7.96304989842869	7.04461722704865	7.94267861978376	6.72069065884684	6.20085530385686	7.98527215282	5.91124546104163	7.34142423913778	7.49271405858073	6.72589981570881	6.50407136693127
AGTPBP1	6.72803645788443	7.52071374143947	7.28418512081553	6.79934198016061	7.17091440051265	6.65393468028075	7.19245855058277	6.61314206315365	6.79060047665587	6.69667829829135	6.987263353497	7.0432464886793	6.17639609041459	7.52665359478556	7.14001977393103	7.80272783708736	7.32513184265023	7.09280593752462	7.08326686404923	7.12160383699766	7.88863284024419	6.75344451935592	6.7383075475861	7.46978170300025	7.2638805672786	7.38893082992533	7.35314440114518	7.3546592706127	7.03707887718894	7.1216022517718	7.36256458004067	7.42983073062169	6.52524587318697	7.29983904804798	6.57386529446165	6.76173738711742	7.10370524005853	7.19589208532941	7.25175293194256	6.96419723806565	6.93244431898488	6.69964786301214	7.39957761420994	6.82178822114433	6.45554840330844	7.42607929028914	6.59120282222455	6.79435345350997	6.59969603427971
AGTR1	7.6701719685527	7.9560680365635	7.60698391276051	8.21950836862562	8.37634764521874	8.13621781432031	7.31581241649472	7.76153105476024	8.22242191674539	7.7317562628068	7.86440432237615	7.52514530712003	6.77170028925227	7.86824243387436	7.92778897414552	7.86381444827746	7.00826482675238	7.87033878487993	7.95165770581508	7.46390192846822	7.66496495788589	7.33582775783596	7.92055674793197	7.20430218189477	6.11305023204949	8.30238014960983	7.03162144641926	8.18586593638173	7.57122819344284	7.38968588926428	8.68903260830836	7.08610395882925	6.62827255159359	6.67942207073235	7.05570948213393	7.25504691339082	8.05994230447472	7.8293089572732	9.33852573654386	8.55205136274694	8.77641749476897	7.76152394469292	7.69974835570397	8.22799777207109	7.28535028029978	6.35127242197025	8.34976945962368	8.31433509738817	6.71817459122449
AGTR2	4.81533775417477	4.53808165322899	4.63728226922639	3.78798844143917	4.70735179062988	3.69920329590137	4.36118742625771	4.42857725169862	4.50321633828914	4.38361380330111	5.18097547346638	4.25268591339908	4.86756171877526	4.60551955110858	4.9262898813317	5.12543733318669	4.49280206611092	4.86589901009454	5.03115891179026	5.29309043536211	5.06749755620783	5.07153822895065	4.95299456434642	4.39795669474212	4.71549736373519	4.70819341995587	4.53786083729073	4.77447509833971	4.59951711432461	4.5192962001791	4.55256317064353	4.66324346404503	4.45668291314051	4.76739729524424	4.74970567108764	4.43026699444679	4.66096489141204	4.85958717832923	4.84047289654917	4.62567554610107	4.72057423226498	4.7573975075431	4.56795298388805	4.31656904936364	4.8522594195544	4.72758466131333	4.87686600923035	4.66177792585986	5.04538481876886
AGXT	4.46636390632906	5.09193163707363	4.75623176735196	4.51505967085409	4.02299640599236	4.69537202231835	4.611460358168	5.34277647686666	4.40659124375301	4.78575161955769	5.6308946230106	4.40212282853821	4.22768225002379	5.00495859285526	4.44030722634568	4.96179829642104	5.05277135956571	5.25790949709146	5.54008535781693	5.07607179921943	5.29803178121509	4.32922803412654	5.00970617884443	4.57741355317887	3.96503716180403	4.65318801988244	4.77657708524461	4.97184480865704	4.508662455731	4.94489907953933	4.58543034061086	4.75133111248758	4.72429267747633	4.775037252112	4.56538698954669	5.31371016987428	4.76118901926086	4.9304327332417	5.27022090402502	5.00746417999167	4.97756219118557	4.7703230763834	5.25802097369787	5.09235716278866	4.78703575290426	4.75440547128477	4.8190257377678	4.63965022623874	5.15589098738942
AHCTF1	7.82436784343704	8.20637967128848	7.80921945275156	8.11712814137254	7.4699119892849	7.6505232501511	7.57453538881609	7.10131939914691	7.73566328219276	7.78630861084501	7.77005637998033	7.67071745192123	7.39912658518728	7.8190269032759	7.57740138614347	8.33246211986756	7.88419561625039	7.50144550063696	7.94002632817416	7.7812144502577	8.14815438309091	7.5737272834394	7.98338801101405	7.63617403286724	7.31812072793795	7.56164800598828	7.81922686419765	7.94158256162994	7.8874282934139	7.92036010848518	7.85355414715828	7.96424531471027	7.91677798956375	8.21357095186464	7.56912471038423	7.74705592875306	7.58412835668622	7.65921242725837	7.83146429639218	8.10425974031399	7.43714718480786	7.64946965506272	7.59735137658511	7.35131121110684	7.64722515788183	8.67499630804987	7.41136284039416	7.88894966249822	7.49383876751247
AHCY	9.24239194889249	8.87834255850802	9.37755112056011	8.86035114768271	9.21598266065505	9.43693362478302	9.26973465914937	9.29445208382299	9.32055762687332	9.3538899309579	9.57166251224874	9.50116134583014	9.80274054375861	9.28948385037625	9.37307608743201	8.82553496275034	9.48162570657018	9.38802916339742	9.06708183550211	9.6888918581011	9.16471293400465	9.63785749554869	9.4175118440021	9.36980197857104	9.74342688033545	9.46751386667863	9.37901554828694	9.43863161123019	8.93596551184587	9.13266820891801	8.84583256328693	9.55163816183826	9.44889705788417	9.25898617024129	9.46628906590007	9.03575687904968	9.45331272413889	9.07930823456097	8.91015500109014	9.01285300145878	9.57727599784174	9.19339820573442	9.3826264784135	9.02596796081826	9.46354774806262	8.87181914545254	9.10397738909418	8.96385851340093	10.0503522613802
AHCYL1	9.63684437788968	9.58259846384592	9.06168816254012	9.26792779098681	9.57336721267383	9.13691476473265	8.97776072999386	8.92735458648717	8.66826666721422	8.75704810838415	9.50763850927393	8.95275379037453	8.80543396734415	9.36207973812358	9.17611830058139	9.36085237646807	9.29167948899012	9.0659847523693	9.33300865211702	9.06374977275402	9.29725785302367	9.29410386638132	9.29591508662027	9.74462386223188	9.73986174488609	9.59834523981889	9.86609150489179	9.26850570141565	9.52362555675337	8.68272770739867	9.08754208334262	9.35246441630943	9.25552882988194	9.1861731436492	9.15819817135661	8.62297510077334	9.26980779823418	9.50313543248242	9.12118595371907	9.14144082736166	9.24538130943712	8.88833847730356	9.39489918661302	9.16211442657682	9.2985189560357	9.0692069935123	9.21318669593385	9.17646276304558	9.55602300971764
AHCYL2	7.7984804310532	8.22830872874942	7.81388212259917	7.67246531297486	7.68485051507282	7.39746121801163	7.85604857852584	8.03651631575687	7.95469368601206	7.65772133744611	7.86182686386133	7.74148723100287	7.48619185115902	8.26831219889954	8.12416171487127	8.13335720545567	8.39459412694118	8.04222691664085	8.19837553043857	8.33957235068561	7.88528045735614	8.11127648431966	8.10445918386368	7.99632662148352	8.49970925560259	8.41422242375788	8.18511607614983	8.00179091880192	8.10510121319085	7.65710910387142	7.3160053162554	8.28479189795253	7.91701704375432	8.65201938894091	7.88149700098392	7.30275272528904	8.20967168205561	7.87800879753559	7.75925285224909	7.75838535183226	8.17199821578516	7.83974312369025	8.42534598847148	7.47647812196398	7.95663156208802	8.26108077776161	7.7240896828902	7.56103898107996	8.11667518622483
AHDC1	6.70325217061504	7.14436025956811	6.35631174760063	6.42929370855484	6.47508866428831	6.06332262661187	6.93777589698191	7.21475801159923	6.73884440973828	6.46384304699688	6.26513508977089	6.24296520213751	6.99428696860286	6.99362684357383	6.84396546131887	6.52895777001056	7.02655599395207	7.25126516127822	6.40214443932645	6.57164154366634	6.69132580198744	7.14264300427982	6.61765309424715	6.26054624894697	6.81182477594002	6.96795466493302	6.77463969460322	6.81573002396286	6.22936803725031	6.74393327088978	6.3276286346789	7.09135414220211	6.44299806632487	7.03945689751671	6.76510237484694	6.22698821123126	6.75433930900672	6.47313467333872	6.70485306841988	6.83632156863254	6.76820379117247	6.58252601511025	6.68979528350186	6.27723148806961	6.9195348619633	7.40249923302942	6.54694965469227	6.79541687253853	6.97363655360997
AHI1	6.04846902052503	5.92798176644766	6.05644744098857	6.25393717756588	6.22219303162642	5.9593849121684	6.09014473271645	6.22711021957862	6.06757986844312	6.02319302393122	6.56561445451245	6.11855944528337	5.47456204748283	6.10064107689968	6.28628140438644	6.45004710358851	6.05380748273089	6.11421111304215	6.24027135189491	5.66779393070849	6.20667455857089	5.79395544898603	5.8521246745171	5.91950148609118	6.03232618280474	6.17799190124124	6.13778383313968	6.22023726018053	6.35063209797545	6.53204616268716	6.20498537713895	5.82747764975961	5.74669890663445	5.8407840145908	5.6806188871677	5.99473241760865	5.7927155261618	6.55134941523214	6.12327409909199	5.81643253735796	5.66581294172107	6.01651681051564	6.51493254046684	5.85188385237827	5.78983649945065	6.39832934537426	6.3519796849807	6.14862343070878	5.63353526352966
AHNAK	9.24860572062439	9.2385666856817	9.46477291621383	9.6339097658334	9.89016918304179	10.1462664748293	9.44788231507773	9.61758459336586	9.64282259578791	10.0661528220856	10.4681832181155	9.96011118656019	9.71816638268443	9.35552401173791	9.21920557117224	9.59207776920814	9.17503973077661	9.84774064507116	9.62363457288439	9.74216587397462	9.84386961916264	9.94682164480817	9.97507042207341	9.60454916386634	10.0655485143326	10.3511074462692	9.95910074747478	10.3218511278613	9.35338783254557	9.75069506825662	9.30923014799818	10.0667586645129	9.4254496968408	9.78065392925089	9.81292123865586	9.33618671216444	9.86790392073291	9.62928524702886	9.15434994951381	9.43716484540217	9.84275811264353	10.1497102197473	10.3481334543342	9.56366178123412	9.58665163077649	9.81972703906369	9.04800961425602	9.43394033440539	10.0296301423678
AHNAK2	8.91801082054398	9.03727886124214	8.68560099227121	9.43806269527717	8.81986670404108	9.95635842892069	9.07497141164023	9.18691396618551	8.86997313818289	10.1039169852324	8.63050109339079	10.2565596978042	9.60257210274754	9.11622848159071	8.10598089554156	9.09075946980482	8.91291816172704	8.97983705329029	8.81369673437478	9.58857255901934	8.40115913936256	8.8386243242513	9.32290700602187	9.54103073789563	9.74534299893442	10.0328730501506	9.55514742678323	10.1727096807497	9.13118428975835	7.62691317105462	9.51213003124059	10.3742433051774	8.2165590319955	9.1552561403015	10.0620465449167	8.76236887070606	10.3206405927104	9.50805815860522	9.62929717669198	9.32043399330128	10.1045193732929	9.28901839700733	10.1589680376752	9.19588106483968	9.3383601902583	8.76879857346458	8.86270506841074	8.9356107939405	9.4041993979933
AHR	8.20271679684691	9.09112833139511	8.93638772547756	9.13850787269284	8.58784000443666	9.35131016951384	8.90989716750932	8.71787367551218	8.4893970005036	9.45522397179714	8.43796442801181	9.2435901540176	8.51040597157064	8.62598976294769	9.06157047543279	9.00213527030285	8.71595849568209	7.96489253975126	9.34406855548615	8.46768637128331	8.03482311667664	8.27443030016242	8.10323567327372	8.72750940677055	8.50993433754094	8.37287643978902	8.54825244449078	7.74487357078605	8.3443169577291	9.34719353350054	9.31250163350014	8.96757512035268	9.01881835820246	8.8507708977276	8.2981721700211	9.40780489121982	8.29376230076754	8.93627793954099	8.48361512892295	8.72805577300553	8.58364100070614	8.92894767652895	8.89478261380823	9.3256400567457	8.61125467679136	8.886689476902	8.89774508816841	8.57340536848849	7.72501740917422
AHSA1	10.4069250256124	10.115403284132	10.3262862442398	10.0494188927544	9.79212609994199	10.2531370393538	10.3967861148495	10.256906187389	10.338827909867	10.4377097578167	10.7215807971841	10.2472325024477	10.6890266452832	10.0107212112962	10.1527940798693	10.116849114003	10.0806723077808	9.97685377890787	9.96320858830847	10.1589053314422	10.232782271121	10.4102257202379	10.6663902682275	10.4093470148766	10.4198383210679	10.4607842456114	10.1668870424982	10.1313763453496	10.3616214098312	10.4624451221456	10.1465360854118	10.0188237513153	10.1142960468033	10.0664709984657	10.4631677373588	10.6119767237166	9.86706707046222	9.9457583816114	9.96225322364017	10.5020657362216	10.2319886985748	10.5526711428555	10.1475258816196	10.4219586209499	10.5216953732667	10.3821990478894	10.3304632541468	10.2403059034468	10.5113227566209
AHSA2	7.02257992617811	7.33970444387881	7.49417551736898	7.36770101712219	7.58256856560748	7.2717769400915	7.50166387481885	6.89880736383284	7.11304596258417	7.30062512463207	6.74431649738662	7.01185719678043	7.24527462399348	7.17911718276042	7.38996460982032	7.98584530557653	7.71957419880595	7.56109577548893	7.37563662245708	6.57292969670791	7.81131243285831	6.95745778013545	7.35998170131208	7.94806540446122	6.87914385539033	7.45111084178736	7.29904884744838	7.21845385947148	7.14476156772881	7.33413192022384	7.67926157854705	7.07909343141376	7.58132729338723	8.10355743942017	6.34972310594863	7.14279092570981	7.33062829877549	7.94380019641152	7.48444434493685	7.47488047540913	7.1860723338856	7.24677936134168	7.54125140647007	7.15231989326141	7.4762419710093	7.10894115089147	7.48334768571345	7.11148278377916	6.73669551253717
AHSG	5.37224091966038	4.21052032157349	3.96925939589226	4.87892933718414	3.86676825496078	3.51531522479449	4.10653766990957	4.6616954093778	4.08301517368107	4.89614415788034	4.90271000590945	5.08223132107378	4.19502381768966	4.87253455800679	4.04586611367154	5.55095687944775	5.28800909345004	3.83683616875678	4.99099884060923	5.46525701405692	5.3960719772441	5.13236495148692	4.87990112193018	4.79894964976998	4.72949365219091	4.16024596676339	4.79600512988821	4.71185286253289	4.0177020235461	3.82927394325563	3.9734324067034	4.57787943950888	4.46013194159025	4.86188148547105	5.07412712669309	4.37623031949405	4.84871554531942	4.87054663179534	4.63793826275733	4.06466618930693	4.7668234842714	5.20787745424434	5.07620996118238	4.04088388439567	4.54730306187562	5.37099684944384	4.69108876836552	5.00054206474668	4.56085877691842
AHSP	7.01334858451292	6.81607456150851	5.94886692539796	5.90996013729804	6.12502879075161	6.13500594082899	6.4386655048373	6.82896651077435	6.0559931159387	5.82976386774569	6.38642436899748	5.61726398393775	5.71845427960169	6.24688081739553	6.65181933258999	6.51028400780029	6.50431976208805	6.7204419754943	5.71845427960169	6.47291770841653	6.40177481720434	6.47575832378603	6.37446171471821	6.29708937728957	6.61357287406476	6.28571549855273	6.42891510830654	8.26084354725969	6.24233723906908	5.86176740541561	5.64027898797713	5.99622592902811	6.46602327625336	6.15008174822843	6.18381536073161	6.10673500538301	6.41054827887697	6.3144268833798	7.34677747655828	6.13395438249115	6.43280731876655	6.30598639005886	5.96834592921268	6.22133598144997	6.45382727038632	5.96559751270285	5.71545639261434	6.03798510772054	6.68072009929889
AICDA	3.87353969905758	3.77147418860368	4.85685426464828	4.88801472748736	4.92156896109549	3.48496030832751	3.58493358233335	4.82930224085776	4.53322636684833	4.52474715555161	4.65719558910908	4.30994698590404	4.7228827852524	3.6329280189197	5.1787632140528	5.06521059813061	4.46888776560635	4.92051901324343	4.65453576976123	5.32419243945656	4.68194517987691	5.40202544651875	4.86434341644774	4.65877018350666	4.39743641379675	4.59160264694479	4.28386284541271	4.77350375208134	4.31964897109305	4.34809043696503	4.44481425811264	4.81226172363218	4.99222810316309	4.88018796672181	4.7099367684865	4.72683905630401	4.45770117908556	4.50036040002347	4.57807582619129	4.38280949253788	5.1358797337341	5.0417676073208	4.63955094163474	4.52804298822574	4.76514627416614	5.0980288830169	4.22385855818382	4.72183031307899	4.58900697109774
AIDA	10.0828772167429	9.94064694095496	9.93371791099062	10.5041562361282	10.2485368307316	9.96480560400999	10.1462686141196	10.1591234680608	10.3440358374417	10.3141579326308	9.85049653493328	10.1190546915723	9.73106924955895	10.286805083658	9.84210042658882	10.6398638648943	10.4074109532064	9.98858344572779	10.3061850531052	10.2991740442481	10.4571324624543	10.0105358781066	9.84180564008251	10.0740978794615	9.76450281010663	10.3054882611564	9.98590716001375	10.2989182762843	10.0801695144258	10.3021040535866	10.3282889881989	9.91246449554276	9.72014735908166	9.74588129460815	10.0529116754975	10.6116863638776	10.1193855585425	10.0995154625132	10.6142937613851	10.4357613589159	10.2932684368447	10.4058618806049	10.0983131598301	10.0059846316507	9.96020438739281	10.0059846316507	10.3311444060467	10.3099887585244	9.5990754357404
AIF1	6.99956840822654	7.15103036114036	6.84653089556196	7.75100737808134	8.68238763741734	8.58704086815322	7.66099445297539	6.99546461270802	7.85444990958614	8.5471377403984	6.69724508932445	8.62876333762644	7.62257528718163	7.31127837297309	7.0446525921871	7.15717307280744	6.69185922036146	6.58841813132993	6.95773567080522	7.20045079423398	6.8749778023657	7.84862185612472	7.72844154008461	7.20717490117476	6.4214386267008	7.01225891080178	6.65530134132389	6.79848768261414	7.4516666584437	8.89579235794289	8.29776804240584	6.54278694916757	8.06798119924747	7.31220177708209	7.31646240502667	8.70662201510581	6.53074835240864	7.37383437903723	6.91397287735228	8.25022926046326	6.70666361496458	8.01637075147562	6.94038437898144	8.17812862368786	7.6172737419662	7.02482479430951	8.21100658823208	7.33991269514363	6.89587018456242
AIFM1	8.77230427098998	8.74153231602637	8.9530510849334	8.74103909418001	8.89592440049803	8.70576636380618	8.88505220069471	9.23422416998366	8.51547003094902	8.37061100629368	8.86667933761339	8.65695149321199	8.59340672374135	9.03648606474072	8.89649091036276	9.28681043396404	9.34096098865001	9.0100653323574	8.9121514164829	8.95108743299358	8.77629181052765	9.19532004182722	9.12890788561324	8.95096968804329	9.38511897570032	8.97132158306186	9.10996690755037	8.37269505853064	9.03758408593293	8.97132158306186	8.81632467354395	8.42353848977506	9.21303925289613	8.88628429655801	8.71197958822462	8.97171583942529	8.9507021170425	9.02880767117495	9.28013466315268	8.77998196857441	8.87625117890009	8.57342617883261	8.55417364508332	8.77772786281304	9.13907939508347	8.49905451303005	8.8243949844357	8.73137871135358	9.60416942889221
AIM1	10.1634386997761	9.96423795071953	10.0024330491555	10.6988414333651	10.588551554169	10.9707705859066	10.4085980828156	9.81264171236168	10.3402771460408	11.0142678453424	10.1742541870164	10.9707705859066	10.1133057613147	9.89065342641724	10.023678432377	10.0496055153386	10.0765199492242	10.4310229092131	9.99766247248289	10.074908983888	10.1355166120612	9.72264731751223	10.3958282345501	10.4411978416466	11.0172582656882	10.5830649922426	10.7108330010375	10.2634416956014	10.5341320261339	9.86324737942918	9.84536172707126	10.7907511221072	10.0993518401486	10.4526941997111	10.8579164427821	9.45705294206392	10.6394304286809	10.3072871702521	9.02385757404836	9.92967637529997	10.4477955733693	10.1024281351617	10.0763210196541	10.0095837983795	10.4477955733693	10.2370134734368	9.96381660255008	9.57302190260515	10.7205570501878
AIM1L	5.73256191294491	6.60912839437411	6.49340575966281	5.82316275716892	6.07521928738956	6.04676031180887	6.42836877419123	6.68578762644588	5.19706191118502	6.24235597924146	6.70959626704141	5.77851999803925	6.73529866672148	6.01677521731357	6.76738708470288	6.1021271260177	5.80875861626579	6.04112330840117	6.46310418677955	6.43664442075685	6.84569864830415	6.28059374465424	6.38898581279999	6.6335184878658	7.08455610939851	6.48662202876835	6.5191988881042	5.92618076510765	6.19261949983532	5.91382430496865	5.97650214861021	6.66681396411108	6.19118201596954	6.71484761500986	6.7390688895151	5.53761416271515	6.33890663037597	6.47844044085416	5.77588384687292	5.95794447194808	6.09897215186637	6.5411815463596	6.31591338974279	5.90455940675186	6.4045664618192	6.88836386985035	5.67166973153977	6.34493224253839	6.66189221967795
AIM2	8.56575385553704	7.01984850671097	6.55580089805761	7.51504481423103	7.47052721798875	6.98693671754023	7.07041949146004	7.62547141067797	7.76715247257154	7.18898013496542	6.96057832595353	7.64120275891937	7.46751044517192	7.57401262649126	6.98316439259986	7.70968687907401	6.11973339316101	7.42050634702592	7.30587960093346	5.16803683574348	7.13396412836776	6.30326131870919	7.18944696104251	5.97801092605823	5.19530784014273	5.14753025609849	5.24058267856197	5.52554745953329	8.00295619473121	8.89081481156083	9.35096857771158	5.22750253872476	7.90069182718126	5.86836470320352	6.88742965211332	9.89560192041877	5.05357361014459	8.43357123654672	6.44836708790677	7.87538794350399	5.40510043818095	7.8777753354088	5.43309087645364	8.8678001788045	8.30573792982505	7.31898646544226	8.31486897247018	7.41172935112217	5.55172287884587
AIMP1	9.37518363944317	9.41512662257636	9.26796948830456	9.27282441143852	9.16595633067179	8.98538010551757	9.12077815292705	9.37038362698748	9.17868971735267	9.03203838536081	9.41007127425527	9.17672846927772	8.86534347961584	9.4231502971383	9.28675076259824	9.68655613670792	9.42393240715533	9.24650252611123	9.45154008158876	9.08663299646474	9.55160371466533	9.08327895869344	9.18529205616021	9.15591150310787	8.91412147079114	9.06336566436391	9.22146387082097	9.47540308734548	9.33949612709567	9.54143409745961	9.13600442518437	9.37195686061839	9.15286355339152	9.51746691227933	9.20224401508866	9.38113210765856	9.01693807585624	9.1819293757866	9.17874725498101	9.57895163452531	8.87961051383397	9.65467767731579	9.26660210843781	9.15316160698466	9.17449156172608	9.68719286478742	8.81339229351095	9.06938227676436	8.93587292014977
AIMP2	9.60450281815213	9.28748562498591	9.30636416436672	8.88719042755142	9.18849897610547	9.13945005118735	9.36866821446675	9.20975614550955	9.23870516219	8.87072457075114	9.63411098572796	9.43549932241072	9.74340946291178	9.17159124334648	9.30636416436672	9.16361485524505	9.27242176262475	9.07301697373765	9.18965709139904	9.09040535150298	9.34807500270555	9.27242176262475	9.36989025332375	8.97219187996249	9.4123070142046	9.30765496652824	8.99077463963715	9.27170418515926	9.15025336147061	9.06477981966469	9.10839421326153	9.39218064707294	9.13399566247762	8.89177334505562	9.58699321994327	9.49728499369138	9.3089120727813	9.331636846477	9.33020649684505	9.3070289630929	9.15304549031618	9.38511002791685	9.31284556817462	9.33345596976633	9.41885749635839	9.14633711717937	9.11411601865494	9.26184854374367	9.8198539121795
AIP	8.61530682759343	8.44872792290056	8.19136316290872	8.24798053690251	8.36383927068033	8.38736594799969	8.34166862515035	8.42368439277684	8.1289085185445	8.21277882879826	8.1550222363267	8.4875935965312	8.31480476770851	8.54588686593299	8.78426699183774	7.9425877040256	8.45683777532094	8.26154863953048	8.51404206868664	8.36007275293842	8.27524481909228	8.46653236669209	8.5823855517657	8.47513197236404	8.12707776370163	8.36715894983978	8.09351700886289	8.17326497512582	8.42372604501892	8.73855605979031	8.47940213991888	7.9985765135027	8.48287963233005	8.37890135088997	8.59545919678165	8.69671972006444	8.3702540356281	8.18691556376786	8.41288179629762	8.49511985750086	8.30238152963574	8.24231660534758	8.18011066833643	8.60715584544431	8.18403971421622	8.26874651786355	8.73528064906181	8.49089032188057	8.53732640390392
AIPL1	5.51447884847509	5.98828694289372	5.90980270778874	5.51035907143079	5.82000703387833	5.752176821427	5.7704843580585	5.80822761690207	5.97017030461776	5.74238748071791	5.89167694228367	5.96310119330608	5.71443894648963	5.70543028449412	5.82544259911	5.4490106541227	5.3264277908238	5.93025869412936	5.34575846659929	5.71487674758854	5.72651254219325	6.12096834452503	5.23961497350936	5.70490058823276	6.13229864837997	5.87559502386232	5.63645934753472	5.72228956177967	5.4811241543023	5.90996288685596	5.66415155919876	5.65848602723637	5.97236293986488	5.76928658384986	5.79456431296384	5.87729745770495	6.09107617410776	5.37667981307694	5.74661754975377	5.38470398985181	5.70776578418418	5.60593701483493	5.84031309710429	5.92233873362768	5.65881996629545	5.94359075288508	5.60952353149706	5.86665009748869	6.25371115232877
AIRE	5.19024369564847	5.8094938816972	5.00284424830444	5.81075664545719	4.75379380087233	4.90652447848673	5.24781743993001	5.16202227613778	5.14343422212608	4.29150537862627	5.53545864562254	4.2253004949559	5.07724598574453	5.80349878860136	4.58824896135974	5.87606231405621	5.33343419872267	4.89074995494872	5.50629225561796	5.45871124620323	5.49325507048951	5.36561850171967	6.68783195733833	4.67999140555075	4.81730375297464	5.16555263097673	4.44444279881757	5.34295241020239	4.88533818744089	6.0552095741194	5.81942161071482	5.4831719002469	4.26552821531692	5.32820886258417	5.4576033854142	5.34717943725728	4.91209304097582	4.74115177517841	5.38374466800793	4.86727792088699	6.01704581718777	5.04785868558454	4.97220513424074	5.4475142253078	5.12604934707317	6.19238197728401	4.60920268739763	5.2643438213797	6.27811617304723
AJAP1	4.84869690599088	5.26364122980323	4.7793703381347	4.64465999767195	4.55255675199192	4.08213928557582	5.21803576576337	4.85789553900745	4.64069214820393	4.85072095718711	4.75611701564537	4.94565356164709	5.16699523376873	5.34113408204709	5.22492866689342	5.16877110428285	5.30292014665886	5.2182489186974	5.1276437558468	4.59784139542435	4.82734563536867	5.02712621913703	5.32656982548079	4.5419373422058	4.8756223609117	4.99825074243623	5.3499337739554	4.90532757990198	4.58964180769235	5.08398314371993	4.67246134633625	5.43936552792612	5.24109455861243	5.04171808938899	5.00660952733636	5.02752384682114	4.96297852890671	4.64437734101885	5.10332283819957	5.12703845768505	4.7624999181328	4.96427593506096	5.06746837769733	5.90466793659054	4.69531189702116	5.02799763249675	4.75331083030443	4.93055804217052	4.2417937825868
AK021537	5.81310227585461	5.73937263392828	5.83215647150185	5.63409353121307	5.51200051023267	4.85726594874464	5.31991473301777	5.40493472542155	5.49237281184928	5.9565456515959	6.1740928999559	5.99817956343823	5.99119192808814	6.25065186636745	5.74665973686391	6.16220288547107	5.97906702327179	6.00079434071183	6.05748189896414	5.6740623242181	5.97138264587961	5.81931278170202	6.21341972913233	5.86053390263007	5.81067399468102	5.64278554885279	5.76424559508484	5.56478012727473	5.98903904655833	6.26820495986715	5.99209830271755	5.83647909608035	5.54569394023854	5.30021486813375	6.10570392275644	5.65369463748582	6.14737805690242	5.84041025187555	5.70328095579945	5.37067661253988	5.91651181085878	5.2503299726922	5.73643789538405	5.57025644055427	5.21339905858843	6.38530293309575	5.82125751442753	5.54728844363168	5.50434606257402
AK021933	4.6576631446992	5.05434788381301	5.0819857831585	4.41289129347491	4.93328775065515	4.81037964588105	4.98775938768626	5.56602125403108	4.83557040944977	4.80431328377116	5.62214202139253	4.96237513826874	4.98422456166286	4.99224969376426	5.05707322182673	5.51423628946466	5.44591653011918	5.09508413130611	4.90004607413583	4.8374954833296	5.34887715613747	5.40628901870985	5.00802142999137	5.15813713131604	5.80049476158772	5.51281900949616	5.14785041597816	4.8599106650507	4.90243037613307	4.67823006205366	4.94646037532601	5.36782967735499	5.20479099374091	5.09088597302746	5.11850221416922	4.81834883880949	5.25878110907796	4.84299549399657	5.18517497722695	4.93738665305464	5.05942342713446	4.45991038131451	5.69565706539255	5.16466731963676	4.75667662580953	4.83635654387334	4.89477625774456	4.75187977532899	5.35230977431639
AK055981	7.53659331141886	7.83732618170721	7.45598770514094	7.7470160624709	7.39502707922495	6.6041158648916	7.88992387689686	7.61031734813378	7.11769165779164	7.64620327164392	6.73537125055589	7.21705421678996	6.97882936892927	8.04343775203417	8.35326598843784	8.5167168795695	8.41484255599275	8.3289936810687	7.90929552229165	8.42355663120923	7.92379946555241	8.31828331183988	8.22839660202733	8.25262468013272	8.94602468240718	8.75209551942078	8.49458346478021	8.42360869802743	7.63161959900057	7.96311127476448	6.68144578067326	8.05848248723954	7.00835541871175	7.87329521240641	7.76750011093996	6.56030617208549	8.50040758345293	8.18255937323685	8.03870247507491	7.01442440913169	8.09360450444412	7.42834447689759	8.93783911802967	6.72054720774914	7.62000669187458	7.54621379246639	7.23903503858831	6.632590908209	7.84446550417018
AK1	9.2445140901329	9.6899025984751	9.09895446443991	8.77251201161246	9.10823925899769	8.93865536490905	9.48369658392943	8.88677909941894	9.10823925899769	9.01461288182758	8.42528844364833	9.16687109823183	9.45171374595163	9.17248748758921	9.22102850609454	9.29029600443634	9.22102850609454	9.05233522456509	9.6899025984751	8.92666511139892	9.40404936104333	9.19403522659959	8.93423351917308	8.85026195997476	9.42154741436593	8.76260640456611	9.02393074070729	9.14750388125448	8.76694479332904	9.32037671724544	8.84753484454104	8.83190612517531	9.48791591403257	9.01626095753494	9.20696957322587	9.39153409193793	8.93281048967085	9.12232807097526	9.04081331800168	8.81214880280343	8.93448149080707	9.39057890144557	9.12662130176713	9.28701862342414	9.2651275585182	9.21826931883962	8.60186867985111	8.98265991950956	9.56197691786329
AK2	8.99395463406577	8.60099803132568	8.82019144811106	8.61911540268257	9.0357863165295	8.59810610191693	8.68262156556768	8.81569161084822	8.81645574927926	8.52656674310953	9.17430843142802	8.62223761226726	9.01766348343566	8.63491344245741	8.820819364903	8.63840477354102	8.57327979036888	8.50416475098479	8.44232898781861	8.50097389448851	8.72254158519101	8.83675022758154	8.75877228423709	8.6320915713524	8.76666619321666	8.65270566759614	8.52756439641227	8.66123699543648	9.13142842081633	8.80602577170312	8.91655074526856	8.62649981365733	8.74567344074537	8.54453306089492	8.75315947253499	8.80496599938783	8.56905039183543	8.6341313136147	8.75121210138335	8.88745426350139	8.44072549218284	9.07635345914693	8.43746347238966	8.73372822298594	8.72951515964448	8.66264432875396	8.93789463861252	8.97303268749448	8.88622647244735
AK5	6.35027094188742	6.0649357938191	5.66656412599032	5.53217193652594	5.9228615620369	5.50573480252609	5.42614942886555	5.54179779068006	5.50623241966731	4.65255769395683	5.63878158948698	5.68658629536586	5.23607344877378	5.28373253307615	5.91709335560172	5.46098692116015	5.54122643504519	5.38209102372417	5.43058990557669	5.45646947848185	5.82333153955455	5.31138736946471	5.39408152591762	5.39771167472146	5.85883774624133	5.42386845877938	5.51667948039194	5.67207584926076	5.2951820632041	6.00903084297778	5.50340043147864	5.4270222676252	5.66911393036631	5.55025403844089	5.47407865755893	5.50697757730643	5.22068342813539	5.24412347942635	5.87126420880498	5.4816234716087	5.59400765790238	5.38198205204411	5.58736115378121	5.37300328963699	5.22561320584074	5.60082611249643	5.43121486061846	5.50307289547442	5.47679398422842
AK6	8.90775700579513	9.38075155144034	9.28586725407348	9.13192335653746	8.55997871894696	8.8066994747859	9.02756657074674	9.05409171570387	9.02107162257834	8.84669556101817	9.41637383640756	8.92907393174103	8.36354579060103	9.20199233444083	9.19560783867071	9.68680245685345	9.35556336549171	9.20725258836929	9.40976340988767	9.12740862081926	9.39914183028709	8.85688224834159	9.22799874966091	9.12475743249072	8.54912537329342	8.80580378396775	9.1305663631308	8.90354606720757	9.62347784327391	9.22196822808296	9.32563042681549	9.01503566153475	9.3844911477908	9.29433277975037	8.26775665085247	9.34613631261132	9.17114820574243	9.27502658284061	9.34476904107352	9.06931019761166	9.13389897391528	9.07496273495641	8.62843269681992	8.83461781436061	9.04275358257466	9.4541288736478	8.57308976030537	9.36207123103346	9.10485162170648
AKAP1	8.83835403153497	8.54889028067401	8.93168878190351	8.76356808131206	8.25300481779043	8.6242405601504	8.71465797812049	8.6137124716985	8.78904552664973	8.3646196297329	8.77842658507988	8.43783635826025	9.16506640662667	8.64955868197265	8.64698996751497	8.48395350995102	8.91567156523768	8.9910611943232	8.65815767993592	9.09841271150689	8.53002873976488	9.03859499009338	8.97018712063888	9.10162632251908	9.22443054796988	9.00353518292246	9.01213044875848	8.861651123339	8.74551188482466	8.380017080586	8.37935674025491	8.9066270427393	8.82466111981668	8.78131077847449	8.50146714904127	7.9964483356865	8.861651123339	8.77678212161435	8.79253220886917	8.47683981267018	9.0266506738711	8.47392982342604	8.98689645212239	8.58473681790488	9.00158794861177	8.71077337162063	8.6850746167173	8.68384308903441	9.37211379264543
AKAP10	7.25983505873588	6.93339846681761	7.15475466646515	7.05669496439332	7.43125313695267	7.45443915790424	6.99883264343658	7.01898760742709	7.21731799004264	7.43355646093715	7.03743176147008	7.31970287846747	7.55643617587486	6.84536033282691	7.25308701902876	7.393848809509	7.01249676493565	7.2328402964937	7.44088268478241	7.3685896637877	7.59964681192799	7.50642437588477	7.31549034398716	7.55622302225426	7.42308352493746	7.34739645656613	7.22538054042824	7.37144973372913	7.34478951021915	7.50147132295715	7.66503126952769	7.42114524218664	7.23722592821479	7.23493589363678	6.85300558996471	7.51122201507889	7.13873196224024	7.25949100684375	7.26818666260377	7.36614277954039	7.07981743667454	7.30692195018498	7.28527765101741	7.11992841031352	7.12653988816215	7.29934800767206	7.823604447587	7.56434783210285	7.14575291066587
AKAP11	8.35712767487012	8.58799160724792	8.5891906531459	8.58875895570619	8.80072150393819	8.85067529389762	8.15292370626022	8.283033560103	8.55198129308891	8.95469687172304	8.67038172660301	8.59743777290084	8.28349981058909	8.40384290940683	8.49316813765537	8.55198129308891	8.6109132001928	8.72005409127898	8.85930159767182	8.0058056015971	8.44707892259601	8.28150446437309	8.43734322684208	9.07428343796646	8.64459738711841	9.008061089391	8.62032001202299	8.70932777179966	8.65447194786725	8.71357797464175	8.59760215185669	8.80717117187405	8.31763069585354	8.41793091961557	8.22962391660539	8.29605185528709	8.69486358727211	8.68312828263623	8.345916201304	8.46944184950585	8.58910791606749	8.46558873365256	8.76608607134215	8.39804142478788	8.33241319435903	8.50060979180794	8.93514106227947	8.26900062472452	8.2392395061495
AKAP12	6.22355191515626	7.35253715347169	6.6717107188959	7.84398539918625	8.13510301469515	7.63182516994377	7.15070181421157	7.69090867429488	7.13482412668022	8.10087496876021	6.93810049464897	7.39803060902769	6.98767549579846	7.49163069231043	7.52131432739089	7.10990632898663	7.0332178868417	7.23808996973282	7.3608860569953	7.48650066897226	6.92930236619844	7.37026198898726	7.44386972779146	7.15544021591036	6.97052877244308	7.77635633552802	7.0108798460163	7.01478820450592	7.67980385774275	6.9950534533901	7.41915718656309	7.24172654866617	7.02768285553072	6.66510396031162	6.88590935239085	7.53644498075479	8.00615635273189	7.03110765369766	8.56361319569946	7.64227620210791	7.91767526578237	7.38557862767634	7.21871318334069	7.64859274129093	6.71021155024008	6.41766892141851	7.80528236919162	7.57410849292307	7.29993548355307
AKAP13	7.98532005347752	7.89138159409678	7.83752350598003	7.87951582292946	7.9712688421468	7.91595146176928	7.71339542031803	7.67466060711272	8.02836988691559	7.5189091136762	7.55264236281088	7.82304938495715	7.59310421870156	7.49746234848967	7.23371234986197	7.10067638283037	7.73861195670803	8.01027742931093	7.19959040401956	7.82032776084991	7.40621959350221	7.91595146176928	7.84830073723666	7.72481105283439	7.8162985608205	8.1876270285337	8.00547977756719	7.77880525347083	7.88969476629589	7.68076328521175	7.86926687189596	7.95736762461649	7.22552697577344	7.26480849604154	7.69287720253422	8.11565098076328	7.72197977732811	7.7337150231305	7.86331013340125	7.73794636766695	7.95246635067623	7.82600607810881	7.69529038249612	7.84516294531326	7.78217367782065	8.09311477994256	8.03026850475325	7.83619667222432	7.61224527960154
AKAP17A	7.15380582589099	7.53298855969466	7.3531361298241	7.54097521299255	7.30478447445437	7.44548643648814	7.12977846018821	6.81081664353468	6.94548966286908	7.34832233673534	7.17542932426467	7.1957218366466	7.33328202410248	7.23021342682846	7.36738248850806	7.32746024602639	7.38457668504201	7.15902138695759	7.03496340147327	7.10369556196146	6.93159438511079	7.19539965140258	6.90374619694548	7.29076615156625	7.00269527312594	7.08447176240516	7.16816981490688	7.0138682035474	7.14038431851765	7.71645258893518	7.31063209669331	7.28996245306855	7.59693584809304	7.59797445495224	7.1104690381645	7.18695795402724	7.04898085698144	7.09953839749641	6.97844716893273	7.23477387369292	6.99914371848122	7.61340298290408	7.02769064432569	7.26914073367	7.44886515475798	7.40476200697577	7.2764832129016	7.21834581523359	7.02312448257828
AKAP3	4.86825595595282	4.9753450356186	5.04291144893667	5.18543579617001	4.82391724868891	4.59415139666082	4.99155023920702	4.88701478745862	5.22489349428077	4.5226983265722	5.05396261757751	4.87212366136815	5.33416495114695	4.83224765619955	4.87076122984272	4.46345825994382	4.90841857320838	4.95900492501775	4.98179539317257	4.99819853216523	4.80505206488019	5.43958783393238	5.29099456646665	5.14548571649883	4.59165651420768	5.00471449956432	5.02746985402456	5.04517667676818	5.30814861220699	4.72634924847106	5.24539964230114	5.08354034770663	4.89712477777321	4.97425603846891	4.50921145787837	5.05124352282528	5.19590757429744	5.15058248706878	4.70275203144482	4.95194150372514	5.09097247167058	4.60289982836703	5.27166647777738	4.79759318995894	5.4377557589962	4.3331411143396	5.0342026750056	5.31462025093508	5.24302882599409
AKAP4	4.03299579943247	4.30363286591814	4.25149676105944	4.51636542457269	4.04333345918591	5.3140778065844	4.79347924344924	4.30891925423308	5.49762318730233	4.29679314570432	4.11683391240767	5.00104246411798	5.17326455403191	4.35988050445995	4.36189573355201	4.12383939543214	4.68388503222629	3.80491706085052	3.89941967266525	3.85608424278746	4.50695597907784	4.12567979577799	3.94007818045756	4.62631089769252	4.51976678423036	4.65395830650644	4.42444460059227	4.73671918887311	4.28167181663682	4.76661730669873	3.68982139003396	4.24499018398934	4.36711596810801	4.55523075271079	4.82689138728583	4.62960656980994	4.49782892754703	4.27551676263759	4.18714344832103	3.87778931163751	4.87827719724767	4.77903063047705	4.78376691102641	4.30017762354387	3.94537062818944	3.6974997069702	4.78818176244381	4.37998916845151	5.12469681999165
AKAP5	4.20710866605954	4.02193306198011	5.07406411347385	4.81267989471058	5.04752740510253	4.06360967149354	4.29039089647757	5.72915960111579	3.90613078223343	5.25624516734464	4.57115343340794	4.96783877401442	4.76830984211055	4.12497585625382	5.60671620030162	4.23562763310331	5.41411328712498	5.63554688116206	5.81767082440327	5.27059585430252	6.24792931798676	4.26778315270558	4.13639251238198	4.825620745935	5.04387817096898	4.16285043267991	5.04986521634962	4.03167046285167	5.8809503163851	4.61503501243305	4.39749611431471	5.25611029792712	5.88750962463211	4.90831980570838	4.51498157682309	4.58705941403442	4.58705941403442	5.84582557991154	4.22704740846339	4.47311884979575	4.60858210311367	4.80471788630154	4.502460067292	4.3176915721278	5.51914444398879	4.85428374717613	4.44160866417004	3.9992964197711	6.00005917405704
AKAP6	5.94026737184788	5.72788686865474	5.65114242121752	5.57370330037003	5.49767297241321	5.58619831980517	5.96948239086423	5.73378890823295	5.94394005792225	5.54078607367432	5.529150996923	5.86507095533575	5.78047581213248	5.95350779377321	5.62903276376007	5.99027429155745	6.07906594657009	5.98446385790741	5.77894830653012	5.75909048082799	6.01963200259255	5.94487606003279	5.76474081836622	5.70512307948716	6.06364976573817	5.63501144017681	5.82736358376984	5.78020289966859	5.80906185243617	5.54102095311426	5.8219944743435	5.52089321932469	5.58084299191218	5.62360721626729	6.01218224708725	5.63883329481895	5.70606869186334	5.75447517174171	5.78008723546856	5.46027766352489	5.81913315112324	6.19282664183634	6.1346120956897	5.96783815679973	5.87833838568469	6.11025190073441	5.89513570596206	6.07002638216894	5.50352692324867
AKAP7	6.65600272869455	7.33502862130495	7.17543294171858	7.06426035818634	6.81511303421903	6.45026750688448	7.00273019422754	6.94902623234811	6.37880577323751	6.7331179039494	7.00273019422754	7.05071502301813	6.45690576845999	7.27921687969347	7.22993038635788	7.35228328099038	7.48904895802494	6.9944974121404	7.24160692912367	6.93621067066315	7.69409713848224	6.46024085440225	6.82679376167006	6.33802074171382	6.78911109913548	6.73179591166869	6.37293996680885	7.09579413892649	6.97383254911755	7.44210842782597	7.22836508820564	6.74849666592303	6.79118346485406	6.25957221286984	7.1565942500168	7.59381195827631	6.45097178054738	7.04119540075688	7.1864692594755	7.25180952609764	6.37809914780275	7.28299211779715	6.83067255528678	6.66274274289226	6.70905479394972	7.28014343851189	7.23305865797623	7.39172930566577	6.39370068499472
AKAP8	8.70496187917862	8.49343470979949	8.35779789825167	8.24999703120121	8.22978532336591	8.43993744948274	8.49469636384884	8.78860475907418	8.43556099048317	8.28851921911069	8.58680598142775	8.36183233833539	8.37395584799849	8.64564845094399	8.47524293336814	8.47383983936746	8.7948553487235	8.79435127846734	8.66913796307098	8.64491213202741	8.51795552549649	8.66468698332588	8.46590490013848	8.49307055672191	8.50425605077968	8.54000510409098	8.80147715742469	8.72728481956252	8.50004316127098	8.77279057682151	8.39773904505708	8.67158912085092	8.56517133499466	8.59308812587948	8.60092420109316	8.57188610117492	8.35593655295917	8.45963762414875	8.35521750936272	8.53039487016619	8.25881486669201	8.84543454070916	8.59214198655944	8.47750603832749	8.46352679819174	9.09034928704089	8.24462271134208	8.42297167745247	8.36285347333529
AKAP8L	7.1553602870531	6.89030404201212	6.80127951131101	6.47373680713922	6.7362223660877	6.72745420971103	6.822807258463	6.85468823409664	6.76632808722354	6.59178457810049	6.17840814079995	6.04586307183018	6.8577200804589	7.02872743763608	6.71625821091045	6.04753675628651	6.81530748887694	7.08404783635893	6.83097263887974	6.89304687815646	6.23504339068234	6.85578363724212	6.45540312912031	6.24594012562097	6.69718403436469	6.51538619857867	6.51762611108721	6.69923203831599	6.75741632193126	6.62959215367241	6.75410329688979	6.64625924850516	6.59894777379701	6.78626182185815	6.39425988464716	6.8995729719606	6.31724455169022	6.84752872373843	6.43123894387269	6.95553930224895	6.51575053863357	6.86526254850461	6.87423881355972	6.7966664215018	7.11073846509943	6.96320500687299	6.92063322016166	6.60061246718933	6.99933979001996
AKAP9	7.25224905892447	7.74546679916728	7.48637453404869	7.49590987497503	7.30574495534515	6.87829700884565	7.2059908736678	7.38070675259928	7.22881477589308	6.91352116561807	6.79510206534337	7.19543905313498	7.13921871724155	7.56820692526203	7.39788049317384	8.01368689575484	7.6397902308952	8.01483177477333	7.7989690174119	7.07674342099068	7.48364458268829	7.3693668130234	7.71091442131996	7.75747590566686	7.43571771869862	7.61515666132422	7.83666453550141	8.02935720204698	7.3212589944976	7.56377647027035	7.39443265165438	7.73987825178492	7.13543358408382	7.5673066501932	7.12860916711523	6.95826579632503	7.39616715260969	7.53437126596398	6.91546969059701	6.9939221345059	7.24323616723652	7.65127924533549	7.36645352330861	7.37095310303883	7.23344336740079	7.89814984475246	7.47223247754094	6.96252626754349	7.0287471236596
AKIP1	8.3701825293466	8.18273052210284	8.2173274026672	8.07579219394179	8.31002338916982	7.98214718051025	8.15713381922261	7.58427752735318	8.03030078748824	7.73375652583662	7.30872928061016	6.95086810815809	7.55880338129611	8.31256107377935	7.82884448445053	7.66933594988464	8.3688402364544	8.15573921295561	8.11612329893567	8.01000903714886	8.06259756733176	8.65025079593707	8.08137507291791	7.69601447107945	7.67143769616411	7.71006092851237	7.6737335759299	7.6737335759299	7.96421364148535	8.57910953173772	8.51100220706178	7.48920085012283	8.2409646801475	7.71156290495693	7.78571001519892	8.86942465468952	7.84635470513238	7.84121302297713	8.00562015022437	8.3269817574903	7.97604214256848	8.00226443471647	7.769599679626	7.87065695717586	7.8759682189948	7.5356911223537	8.44908082451743	8.20425717781588	7.70763648922941
AKIRIN1	8.79151607924177	8.4877421430416	8.35708471875554	8.01566222600199	8.81696103202581	8.44297858042427	7.70331435206998	7.9840373816247	8.28086141330262	8.21402948778369	6.59475105531518	7.20058519167609	8.1871199264755	8.13986366521946	7.29764102529344	5.74360322228104	8.15286861533255	7.0873973334859	7.70011657714246	8.42181573745573	7.03720492226679	7.86544190449348	8.11262178936154	7.60450276663157	7.03025545232015	7.37991899762329	8.20827326345796	6.89130548283849	8.2306610311488	8.00369908286743	8.28712451365057	7.22866748714155	8.51077633600995	7.80019262991557	6.80153371637824	7.94967042383584	7.09901557491241	8.17679933836848	7.30260694257138	8.13845428645281	7.7254617549706	7.61520903576758	7.19347204346184	8.25925541391469	7.58850361832119	8.83128860045281	8.35769518700896	8.69031558708313	6.84550400652091
AKR1A1	10.148973368417	10.28029266243	10.2595567443794	10.3574551778925	11.2390918551323	10.7644703581771	10.3323688996441	10.5506340492672	10.333281879958	10.6188495575986	10.5696312344616	10.9025571334748	10.6172418508336	10.1615356108955	10.6424319808451	10.5544158458913	10.1616386811997	10.1714734543422	10.4694306628611	10.0395375289457	9.98813133153882	10.2909793483304	10.4642928223392	10.5398577793193	11.0949168179626	10.3955879676591	10.7060530947073	10.2310902995687	10.6466161541339	10.2628706525196	10.3035129969383	10.374009166404	10.7413750409825	10.5255868849714	10.5511740480186	10.132735314742	10.3777638904469	11.1028713412745	10.1935190807811	10.0965168852684	10.6150702255038	10.0992297803698	10.244766838037	10.0339656477712	10.90007453701	10.124275565364	10.2745355808996	9.91772477485227	11.2068916539584
AKR1B1	10.2546782378945	10.3877626977345	10.3206805564016	10.3919966642141	9.90980810134089	10.4006780316954	10.383821129765	10.2358607615697	10.372505053639	10.2636129236739	9.72160622757595	10.1586674817554	10.5422859887339	10.2358607615697	10.2546782378945	10.0733477549782	10.2389778651564	10.1399235737085	10.0821855506731	10.2711408994599	10.2425771127373	10.2291652089945	10.4488067969775	10.1835109061832	9.74827648173349	10.0865435629427	10.1531628778707	10.2815544190192	9.88394587582698	10.5896747233118	10.3270079800466	9.75419687768873	10.2072906694466	9.97820684640681	10.2253960157636	10.5700890585288	10.1071024076712	10.0091053874103	10.5643914135848	10.4288440122038	10.1402472515175	10.5418284133173	10.3329483301322	10.3675795646455	9.83714616088261	10.018582529365	10.5297620446273	10.047220062557	9.97992893723647
AKR1B10	9.26585394815342	8.22202494905947	9.15767089524698	7.68135018241084	7.39466872918663	8.67087881270724	7.77746468448801	8.29106131972201	9.32874886172953	8.16874708994592	9.61717907330237	8.35102118827781	8.05714222992822	8.11135173434202	8.14085583577845	8.42926074113628	8.85487803319364	8.09284907211058	8.22111125361628	8.63312431076728	8.57327484913494	7.78768551605253	8.92815359631588	7.07257162872728	7.94563395511326	6.92513046973927	7.22667356565154	7.62376101400403	8.56251821534599	9.123060396183	10.1894837453702	6.64361063530122	9.42217610266472	6.72294868554523	9.00385574161977	10.0929514204912	6.58830083691701	6.92985628143187	7.56008288417003	8.30215460307233	6.70519183814632	8.47421050787666	6.63335809368947	9.83781276243776	8.24364565947928	8.23816403663856	8.84556581208948	10.3301515710945	7.48666690912393
AKR1C1	9.17287666602579	8.18572421354133	8.75351101194878	8.6275625855056	8.32793030676521	8.87882912676827	8.14032503924534	9.28498996506298	8.67264857247098	8.68120117209968	9.37013552606538	8.41159018327692	8.49479084611532	8.45972154090845	9.02112669857709	7.63832210852839	8.50627662695597	8.13732225973572	8.00179265217869	9.68538775009488	8.19530916133744	8.27793748897881	8.0566562079898	8.29279766223734	8.12397614428256	9.05362821921619	8.2173224123061	8.8545633688898	8.46975269331431	8.5839326135747	8.53007356708195	8.18241982785378	8.25569541829118	7.7179051860798	8.67668875075461	8.86767708736091	9.25704006904438	8.90136988051378	9.41535364258241	8.35814188227172	8.98039939498382	9.14793360640713	8.99574332423281	9.13705738224548	8.29160174590075	8.75291911505474	8.37564343416149	8.16098343866095	8.43849080354361
AKR1C3	10.5495196002287	9.20544538895766	10.1981620450532	10.2762039213991	9.50773238264326	10.2185556260736	9.1217603323426	10.7064664755376	10.3606413828973	9.8118446665759	11.0770325718911	9.96967072266168	9.42892598337485	8.99115248730111	10.1578546012599	8.57170307934003	9.55402567109474	8.4512158406004	9.28390515910924	11.0435773182714	8.70786865247666	8.62979367632881	8.73820929449388	9.41491055072563	9.80932372992347	10.0864095126793	9.77066342235629	9.76328443202121	9.44430471072306	9.90451214666309	9.49154415015265	9.10138535029	9.06290856335004	8.42045104242535	9.65127662977622	9.81331635950735	10.2182917499713	10.719762063345	11.8703804551764	9.93555433262435	10.1812610598966	10.0216154770631	10.5287479775671	10.2461546085721	10.1389039240414	9.33734191652334	9.26141076950385	8.86703907127842	9.43464163908888
AKR1C4	4.70923677773527	3.04484416965001	5.08230756114114	4.64209447433967	4.25441114167836	3.34969171344636	4.598889804929	4.72288211616249	4.17408760331831	4.13644029700565	5.15641662462185	3.68218643707843	4.58516525536647	4.10244293409617	3.4713936577033	3.15970181933463	4.29569920204976	3.59580088431623	4.26005233148454	5.17981978263192	4.85976372563262	4.61811595549093	2.53089443787658	3.68389707445096	3.95595535818892	4.55740990270741	3.96337475054377	4.25542181186299	3.56676114727412	4.79278575925432	4.31033091683501	4.08747629777153	4.65551819153538	3.36641448850327	5.35271959999872	4.27934549063738	4.20321567142018	4.03930051343965	3.90466395761725	4.24437674652185	4.64768917351523	4.15616752605759	4.61383673751047	4.47837403769873	3.76856192167929	4.10339100969864	4.32822398993312	4.85871918434582	4.23318888546531
AKR1D1	4.73813497588897	4.52971254524257	4.83673496373998	3.88323835625678	4.1807793703188	3.44623768103164	3.85772838817635	4.70230111942471	3.95575794377202	4.25584446969212	4.73822170058988	4.34257022042299	4.48326900305774	4.19952726801946	3.88688429510764	4.19926553363841	3.76665343244137	4.28982901034965	4.70743080843456	4.19401065245543	4.35559368269845	4.70719364765039	4.59257432702527	4.47058564456075	4.94634422487249	3.73025625818299	3.85738105337767	4.4879298154783	4.66961704769881	4.04862116511226	3.94157605783177	4.10890290255679	4.31214424216394	4.61235017354111	4.28789927035043	4.27544211133804	4.03992578721551	4.09576478021514	4.25757794052571	4.01465448144061	4.52247851908949	4.0857773180526	4.44355081836905	4.05232281192775	4.66614823213994	4.02708642734922	4.27474755202299	4.35514001068487	4.37648270514866
AKR7A2	9.14441398419956	9.38009159995075	9.31384885265591	9.26695588602781	9.39704720118748	9.16545160063546	9.40883660418608	9.49447459655216	9.06859710821727	9.42240180375098	9.22398237067866	9.49083424383653	9.37829257253669	9.66461622522085	9.58607816909459	9.31629393449311	9.52298525694904	9.65886577881905	9.40636453765505	9.76935988602345	9.7127185118793	9.90085874167892	9.60968613171864	9.33600802591884	9.99354527392461	9.64490731217121	9.78702328262135	9.31316871228186	9.1594800963885	9.08395590809143	8.98086691831226	9.39330033482559	9.70041013228855	9.52811551054377	9.46196278726422	8.81170283864526	9.59430302218702	9.28356196682463	9.70699039332568	9.18794730294068	9.51956050632514	8.92175935688974	9.40320672715564	9.3215538812342	9.78513726052254	9.05805621575438	9.68205482167189	9.00254053821764	9.92600391023861
AKR7A3	7.71710713712584	7.83692309941052	7.77651485639875	7.22676132357042	7.21189544064381	7.52694755071238	7.4074541877114	7.74385954638548	7.67080612255213	7.49523902173196	7.53884596688704	7.65871037561543	7.48422684760947	7.90360274941051	7.85297590891774	7.64428734710775	7.48047935398685	8.01278822396699	7.98791478153154	8.20865271741071	7.92708847617906	7.85313220015809	7.53974182221957	7.35239045885311	7.99766939597394	7.93426961472569	8.02995029403654	7.86672396796572	7.1727743914442	7.64996397848429	7.20459733622629	7.55384751781329	7.64021476596392	7.79565839994317	7.67122664385257	6.96254903407951	7.80982018555207	7.36399601540505	7.81485513217929	7.2745587555059	7.78781657843379	7.65803498288434	7.70331668293101	7.47093129039369	8.02995029403654	7.57486208970535	7.66582667265055	7.17313306092787	8.18015853175979
AKT1	8.57655160321748	8.19220696031222	8.33807484902539	8.38757373701335	8.76530431925924	8.60435159157883	8.32192698511004	8.44307873319246	8.50594078780411	8.59982712397175	7.89738165996175	8.56836864749024	8.75166856393789	8.22583165251661	8.2122877586225	8.15369422146406	8.32419763922245	8.43333227122438	8.2122877586225	8.76995623207609	8.06877842267908	8.94463349320007	8.54097446444058	8.54153061131424	8.59266190358014	8.58484073240242	8.57601572905219	8.36561792815624	8.2943976182995	9.08139568824666	8.23501095179238	8.47497984666742	8.64107615463164	8.33923715857764	8.7536730306386	8.76231791328513	8.47319777337671	8.51999997552722	8.60050867260755	8.28940384597287	8.31167345806683	8.71156578685902	8.51155221725461	8.62710567568114	8.02299540127182	8.25799695892522	8.5112360548765	8.20877476881734	8.11314077146988
AKT2	7.24449021720375	6.82871675578024	6.1942741773682	6.45006913129164	6.77376314719231	6.94025433111879	5.84374940397697	6.604741829118	5.96937489217356	5.59098849730042	5.79972008219876	5.60738933854229	6.70320393880434	6.71269831147829	6.48703980887448	6.05150472956901	6.76831925969972	7.34724376593969	5.29026062388992	6.35351671419905	5.32811293986917	7.67280626631904	6.60794319075028	5.99986428553526	6.61207210393716	7.19691943055057	5.9215598524994	6.64212006146797	6.50156867262181	6.65788907820735	5.70936421056333	6.95877220474703	6.43340179161885	6.46859872481095	6.40264503708054	5.62152397226262	6.83043475522599	6.23425225202598	7.36204571605673	6.38222937088565	6.39264206081465	6.63327650268018	6.62501799340544	6.23877365739655	6.00276978397469	6.58027871103308	6.79263325566831	6.33088651490282	6.13146142658509
AKT3	6.82626835337383	7.20793404575158	6.73985287979339	7.02119998365197	7.15840765434994	6.98102577525817	6.69024742083673	6.71792243440404	6.71300550648864	6.96347783717292	6.66458668325374	6.98637293010316	6.26128698778784	6.81156702593984	6.59411818152549	6.95074410932639	6.88756675502417	6.89695668881544	7.08180540287539	6.72084282425034	6.93306789822585	6.52481006483061	6.25407071561083	6.70321535448124	6.3427285657231	6.72499014978889	6.78217754348968	6.98278272321113	6.61319144902208	6.96267134888449	6.82028999474091	6.73979532902375	6.78914534667638	6.49223767350309	6.64188708396733	7.28632982220431	6.72027509030382	6.77847665903018	7.00291548469395	7.01753528407692	7.01206019659728	7.00152492756789	6.99541148369858	7.00739987892258	6.48985713358137	6.70881832392558	7.00450768864978	6.98278272321113	6.68427212800546
AKTIP	9.44945642959627	10.0414660299302	9.43520595838241	9.55722122938389	9.70745900461275	9.12845991332871	9.65934384068936	9.55722122938389	9.27726446620222	9.19035262889865	9.41223432937704	9.37193266921385	9.33133114490405	9.87007734241297	9.97815226062277	9.83552198304937	9.80744949275365	9.86856793315917	9.81807317068359	9.54544246726	9.88455592476146	9.7255326311423	9.63246459603381	9.55155921049941	9.75324126524955	9.53261312280041	9.94718481478626	9.81583858415982	9.17582536055857	9.68428988606596	9.28281212649175	10.0638292873818	9.67305217355701	9.73800591188293	9.33947970923551	9.68597586105535	9.53261312280041	9.52892521277719	9.3798293744929	9.43668391820469	9.45748077071183	9.71873450218122	9.87555854026749	9.70799581591655	10.116365912079	9.68562125571799	8.7879120141344	9.43935304396092	9.9861097327198
AL109706	5.18070911591919	4.86817831965365	4.93980294365178	4.93623115398369	4.54391543007124	4.88890120761539	4.82835916379713	5.17714358190106	5.16920711223952	4.57037591457285	5.14599260916383	5.11854606030744	5.23971353301644	5.36725733769874	4.82813037214064	5.04638363562131	4.56429877842231	5.29306555680791	5.71425138721924	5.03384120302787	5.60578474173543	2.9227571884513	4.77994983882617	5.22765528388838	4.85096945081735	5.56019233577622	5.14169644160513	5.22732707791589	5.26901024653882	5.1420222451383	5.09955181352846	5.07351330249711	4.04243848755802	5.28383670973715	4.52206095592634	4.9147278426955	5.38016265102222	5.21630225654765	5.09269001000576	5.26476734758567	4.66966991307679	4.61161141770177	4.8663788604581	5.13918414528068	5.00803844962175	4.96750686844948	4.74578814547647	5.1992658221737	5.18001854300985
AL590762.11	6.62724373497214	6.40459636279568	6.27881875161461	5.86206142866053	6.1630984533671	6.25824002133256	6.49315795900343	6.66707812318475	6.28670318434489	6.17257030432998	6.02525815284118	6.22038203886995	6.48525412807643	6.29994585272311	6.65438335522696	5.52380107450309	6.56266629312141	6.65723441636791	6.07939243834922	6.18835906451576	5.90266733749956	5.55618625245166	5.26749807922826	6.01169954299481	6.13473983664029	6.63057555671882	6.29767552001347	6.46016554056318	6.60626930214504	5.77875446213223	6.30303546418668	6.47259227176169	5.96475964406186	6.5536139362484	6.44846209355694	5.75430409347579	6.18415413446381	5.91875670838009	6.13087484770917	5.95302228368626	6.03056889204098	6.56529499901189	6.61581603977879	6.61875382087355	6.12074890449156	6.97499393586838	5.95242810797492	5.95332867466025	6.26945970313136
ALAD	8.31370525891677	8.53205686834497	7.98652071774074	8.14468491931338	8.0017280078392	7.94494008123497	8.22882826978904	8.42544908353788	7.99745442825718	8.19325456092915	7.12959497030758	7.68488515620794	7.83591416340579	8.74771136025576	8.17002982068609	8.36139842391967	8.64177422407588	8.18094537643818	8.18803700270872	8.43928636233242	8.27644745660898	8.42146538725911	8.55444385647253	8.05267396149089	8.40092456641961	8.77265103618237	8.68672542802254	8.5312535816222	7.91446372568292	7.56972482019342	7.65337422880962	8.54076998720658	8.03081284828442	8.52942307953177	8.65725233434059	7.2478691204593	8.84139062221851	8.15365606670962	8.67338884715881	8.14958903724863	8.61813490552488	8.22329524855882	8.70519276715192	7.76117147122702	8.58402965491847	8.50181051198783	8.05319932489439	7.71926883533403	8.47548139782024
ALAS1	9.11944280174293	9.11477251143163	9.10057754048586	9.3510308085119	8.62379255750223	9.36218156817392	9.95922397109686	9.28460254152996	9.24444538604601	9.79894177214092	9.18908924589656	9.915241793137	9.89961105918885	9.69501892989052	10.3142936565923	10.1556321277102	10.320842533699	9.91995537082193	9.87759345049693	10.0827557989735	10.1466126980544	10.7147301210734	10.2931098707099	9.72545020863728	10.1580220115489	9.39719741944644	9.79625487128419	9.09651035205723	10.6083090074596	9.24837757387344	9.39686253839706	9.29033285426661	10.6517681657793	10.1548957629313	9.49224084099309	9.6898783659009	9.51760583934693	10.7742817245177	9.35647457990825	9.26796836644789	9.64818162836943	9.00685361783857	9.30988590197232	9.50607441911921	10.3241392442313	8.97159984344162	9.47286391368059	9.31959730727461	10.9425252626369
ALAS2	5.25819011870239	6.81455863071197	4.42173975054093	4.27744095307144	4.15984782155522	4.07602146574008	5.33652632629162	6.73088881684895	4.68083327295739	4.93165787689741	5.81859991567961	4.77085695599539	6.02192124756261	4.84172157035015	6.89701360516585	4.77015678864937	5.70953413364588	4.51526991258018	5.32235963518356	5.21353110328792	4.20518082199993	4.27666531820386	6.3828744547355	4.66188126141251	4.70478290193572	4.54986905172825	5.15933225918646	8.82883668452281	5.87769085337702	4.59702027052866	4.59527418004049	5.15374695896117	4.89841621199103	5.16904208125946	5.49581509773307	4.40933091559294	5.70669575796132	4.82031662216036	6.98449038265602	5.00389428929185	5.26942634557923	4.98192210488773	4.52374203448552	5.32152433319494	4.97974158202799	4.97083352907381	5.37455229824904	5.21444571855782	4.756493093829
ALB	4.29706840099142	4.29192801536481	4.37815942239475	4.05551391150987	4.22185009652033	4.36382078280358	4.21272211634771	4.11733122554344	4.26534632535663	4.15547180280696	4.37181089775282	4.16268684198327	4.54905355476958	4.12519943996012	4.49489341805264	4.52939253711371	4.03111683854953	3.92490390818143	4.66620079496355	4.25298111380234	4.63170254010409	4.62154696555017	4.32599142140743	4.13213138171474	4.23428843363911	4.27840799695336	4.24293352824864	4.336371689786	4.18205336587848	4.1629750482051	4.53898031436803	4.50509427764004	4.0650971618758	4.59347649100011	4.16789129477823	4.24486482155285	4.1155285816749	4.41130455760171	4.20863963574695	4.33725854108784	4.30180433106867	4.43542572561326	4.38696200225772	4.35330170144891	4.40702323073299	4.16948058605653	4.58443299293418	4.44752891014548	3.99744408866791
ALCAM	6.95911512452287	7.46101723422881	6.5312620785672	7.48189432192053	7.62307044439862	8.10495603296742	7.42922109283354	7.24585144135238	7.82991109097792	8.02548891901939	7.62307044439862	8.18742667004294	6.86125503626321	7.38274801536647	7.24768821506394	7.39233280679098	7.39168232154683	7.29836634717527	7.27558611053607	7.08037481180066	7.15998640330306	7.22413956528462	7.22962164161989	7.85366720096343	7.67533477965185	6.95595592712599	7.67484516592389	7.49586971858293	7.39946846314436	7.532999296749	6.90154005081227	7.44029853980048	8.15138099100008	7.73244127965939	6.91828779451797	7.07908479312723	7.59812635136117	8.00472910859148	6.89230690686685	6.73952655834769	7.64504783222794	7.24399830695427	7.62439887939194	7.05944894819078	7.83770841710038	7.42344118046438	6.70730096780793	6.42445675701888	7.94064643931278
ALDH18A1	8.79922573265372	8.42263025044169	8.79144078010954	8.44521878434374	8.42831793745855	8.89712872513471	8.7009279358374	8.87648102420266	8.7584307040314	8.52616958670184	8.52412466351643	8.7171840875319	8.82921499342312	8.52183731841457	8.36457472248245	8.42861098852584	8.8075175982542	8.41078380026949	8.86317775570169	8.47644299922442	8.54835218843316	8.54510696887357	8.6174734587002	8.29709369012285	9.04924638769317	8.89951463789685	8.63850933559204	8.64091741381904	8.51054934108722	8.45245017682174	8.3357763027876	8.80805615751643	8.60349487234963	8.63992655687479	8.94568315008921	8.28623441240665	8.77404263622753	8.41286276468268	8.46522836197408	8.56455252763891	8.83293091897872	8.72832226586995	8.89054942825812	8.26548388390705	8.56331727666563	8.68023775501072	8.4800101246261	8.29941031434744	8.98968198831528
ALDH1A1	8.6877773898406	9.02463260668956	9.45323440648211	9.40871436954528	9.06279390478909	9.99239820434049	8.32317398288928	9.70620061461423	9.64901132023117	9.16001343388894	8.3861031094609	8.92737472893378	8.32723250628163	9.00870389346651	8.81068165496436	9.15512065484071	9.36539930059531	8.76444554214947	9.21442822136099	9.21595655718417	9.32925447044334	8.74521013589239	9.28263091000905	8.74450092506779	8.80354523187401	8.97917092302305	9.26387752724458	8.83694595055765	8.70655520146512	9.5799292109033	9.16373505776257	9.03160455236262	9.27272290366441	8.12960701403891	8.61579367736443	7.86290056470744	8.40699538676021	8.81880250161015	9.18812638523967	9.74872135849987	8.76422715998014	9.81654601144295	9.14745783302192	8.86485923845733	8.89435784832175	9.07508200623944	8.96951131955827	8.44535570609139	10.1867894466209
ALDH1A2	6.37053292581095	6.21965080909869	5.66809649526121	5.25775069185379	6.44133910511276	5.88773450078163	5.25587743021335	5.45781495815674	5.66134260010164	5.32105536288124	4.59131460026073	5.29091783882874	6.10679221978981	5.98106604940681	5.74924640732027	5.27222228333761	4.56490000370951	5.63960595565794	5.73728946977926	6.01157153314397	5.20881924300779	7.08044852369349	5.7639501735079	5.21089182109743	5.20434638897394	6.48337054186954	5.36191263216052	5.36474683741705	5.33575501062447	5.38688499493217	5.62688238224048	5.37044922476575	5.61003388959976	5.71227499190025	5.40607522523707	6.15064290224053	5.83328672368736	5.44291148670722	6.03849563078797	5.6687621948869	5.97957957946441	5.7063833955023	6.15998458863064	5.8186268545904	5.66123248265907	5.58766427035099	5.09703018245896	5.80252449850051	6.39256797274194
ALDH1A3	4.35780551593768	6.54233727762724	5.10501746487991	6.59991360388057	6.16892622173919	6.89597811412564	6.15795106167276	6.78460635785998	6.5212906412539	7.37025166776197	5.6345745830383	7.17690053887278	6.49460063597269	6.29216053333814	4.71078687098874	5.68841440188463	6.15278231129727	4.60443548733091	6.83846396253026	6.72138759629716	5.78588285199931	4.79894389411009	6.41960340055467	6.42962115345232	6.1240968987809	5.81441209131682	6.72242866368773	6.2244838934356	5.6854905072499	5.62604940137545	7.17675170991931	6.36600663749143	6.29301780491557	5.23443040227536	5.75588329102802	5.99098869122797	6.15947231817744	6.01179687174796	5.93257740585456	5.15596432506686	6.4875504777333	5.46804570585107	6.28533075508591	6.26824742253588	5.30963331331789	5.65141884742993	4.97718164969844	6.5480906198317	6.27113472839668
ALDH1B1	6.82773014131527	6.88900163251192	6.22525291785834	6.42996865029168	6.92051240128065	7.29112543643168	6.88566267486988	7.09430106257689	7.02450266564181	7.2255988975182	6.77551939741191	6.58974133122113	7.35837889279906	6.8631380226602	6.58104339558285	6.13907713897307	6.61712775103833	6.44847628419192	6.3637624646209	7.33400395621031	6.28888236573995	6.80569161768836	7.15964169811725	6.24064244413873	6.20137237579206	6.96311584622186	6.17621739534977	6.73290123097088	6.47076795820219	7.29257289171376	6.67632211004861	6.90380275564645	6.83160491434944	6.74108895346219	7.01790727849018	6.95235373973916	6.74697081807866	6.51860734324428	6.6862940714128	6.61657044941125	6.51647822310057	7.01173171040764	6.38224880322409	7.01673408662817	6.42462942416708	6.743404543351	6.52226342122016	7.42590925405545	7.05920863845218
ALDH1L1	7.57302404808156	7.10434616727385	7.89486020142159	6.99878437856014	7.32194753983163	6.80142422794964	7.36498654897062	7.31685222148514	6.90537052126731	6.51172999407808	7.5057806390201	6.25393833349256	7.06262447074214	7.44091008311871	7.26913308831961	7.04705189221686	7.18379896187146	7.66263888226449	7.3552233254172	7.29134319145575	7.33189431796364	7.25050325542219	7.39811837874212	7.32898377724224	7.74569016058439	7.07308774477689	7.30030938381845	6.9691466667148	7.61275473268303	6.63456688895363	7.02572343432815	6.95113233063419	7.49533801159646	7.19611573612168	6.58830605371028	6.63025253468718	7.69873695155758	7.20078305801698	8.1194094813891	6.99204175890618	7.62670445284073	6.75366748967111	6.99945739254328	7.35033197915738	7.32316764870839	6.9062846789688	7.163946524117	6.86956553080984	8.14668540163892
ALDH2	12.0891349826034	11.9204496997378	11.8874975442481	11.4597767601259	12.2018243439773	11.2602706616126	12.0360592209449	11.9833308884202	11.1874155091207	11.6745921644202	11.7160458342927	10.8158380335747	10.6510034830836	12.2553921600207	12.4860869442113	12.3509677260605	12.14911870284	12.1510434459123	12.1725131737862	12.293626906459	12.2209266581191	12.0868915220916	12.0572973715297	11.8934205280013	12.5097274815041	12.3967560036948	12.0899944563874	12.1330382139235	11.7831853784084	11.4093550731051	10.5372218293049	12.6063825984118	11.7379319667591	12.0530939472398	12.4366774032364	10.4840956558965	12.7323476782712	12.057212255256	12.2324495935357	11.6573304134229	12.6299386632122	11.9566324729405	11.9705165916338	11.5045329963397	11.7259974386543	12.1985938163829	11.8361068449223	10.8912030984766	12.1907482870822
ALDH3A1	7.43397157333149	6.90850629427393	7.12577509429787	6.69743478657373	7.75428586823032	5.75453196702139	7.02323962831388	6.12364915665923	7.56765295106315	7.61243737066253	6.60385181421764	7.17236379614942	7.46551239793988	5.90081014017358	7.57196772663095	7.9855550058448	6.87982872748562	6.73978470774026	6.69833001110125	6.9166951606407	7.97767474036568	8.39957741382884	7.26577546216996	7.49577002165414	9.21545616943389	8.51982225070217	8.19247962361607	7.71503409226241	5.66820574020526	6.57735916278453	5.72593056463286	7.92435465251615	6.98056106400471	7.47303903539345	8.51328417363183	5.7519447631279	7.64853829103596	6.36010056218668	6.46119795086231	6.53805126653661	7.25762344937508	7.38148691358056	7.56978129380139	5.63342910067178	7.67274310545329	7.95232054375968	6.59760758325278	5.82521135424623	8.68266587146778
ALDH3A2	10.9047339462643	10.5378293388646	10.4891848442352	10.7991918529741	11.1388662322836	10.6181279942817	10.4896400917482	11.1252681773052	11.1404538697116	10.4451977682332	10.2738392546338	10.3788580326572	10.4298273629558	10.7307656871933	10.7774369646207	10.3138140270919	10.9436537592377	10.7204977127852	10.6796042826361	10.9157930716949	10.6470344624725	10.5557793930129	10.9117437422874	11.3106836478062	11.3688490084315	11.4706879936465	11.4476610439343	11.2238594043007	10.5511970788218	9.78955486717904	9.8934373338831	11.3563163575967	10.6900209342254	11.5918545378621	11.089189712183	9.24810467126291	11.5384075890082	10.8229268592496	10.8998109998582	10.7689858745268	11.3159112774833	10.5207236843536	11.165725578246	10.0579844222478	11.2462652503489	10.4568551107257	10.8286143566065	9.9915872563027	11.3106836478062
ALDH3B1	6.70942998698666	7.0653265699248	6.77652826350123	6.88369008927001	6.98618928449571	7.12563293300448	6.75271001219363	7.29686614482379	7.15189620169059	7.16510576434679	6.96383958914243	7.55262545070728	6.72934464158717	7.03997339777477	7.27573978597581	7.47063168830956	6.66610537691569	7.09964364259644	7.10938657177818	7.46260462541616	7.21740880360775	7.17571770953164	6.92499648667056	6.55303270019385	6.7221429539354	6.63643321371014	6.72887884787281	7.1385161926435	6.88077004947175	7.36778490631108	7.50607049008395	6.91434960168133	6.95556935482887	6.7971513477645	7.15375303121696	7.65203618539316	6.78629992008804	6.9418210380297	7.28387437277182	7.23746170479337	7.00450008165816	7.40252873552034	6.84406532054212	7.36819831551499	7.33170516145943	7.1795525031467	7.09148183442899	7.03387130862831	7.35836633832518
ALDH3B2	8.40789560053996	8.60324741661885	6.75889638775623	7.56096992027992	7.8529336019745	7.97328584384561	7.48290715941501	8.36868441160516	7.76723931925663	8.16067948637443	7.2130732475054	7.00197203186799	8.38587568353832	8.02202794387317	8.74690829634553	8.62571003863426	7.51366133822387	7.70341747871679	6.80194803866048	7.36891113591816	7.79056028394002	8.83241017857119	8.21810516143406	7.57305199641216	9.05405992144807	7.43213966871349	8.1967094148999	7.32563142143383	7.76752509007877	7.50189316027077	7.54082246721821	7.97161281075236	8.86610074627461	8.41630074177133	7.2852204579522	7.65340198974516	7.11950447704979	8.64185458133305	6.4782090508116	7.23993762971079	7.62710408153631	7.49949222894582	7.69960997842663	8.11806479640282	9.14550353652411	7.72471289833852	6.29767657880067	7.90040109921031	9.3050709015661
ALDH4A1	7.7718924911935	7.69180034429901	8.07414781236669	7.85866635423275	7.93893593700809	7.90901795905187	8.16640872155711	8.45853122909128	7.70459536826588	7.67150697717447	7.15488577801768	7.04141134195935	7.75000547622057	8.00863572454521	8.00515132441545	6.90520692950703	8.05699178775155	8.24241110376469	7.69807041982261	8.34559006972773	7.44122807458647	8.27862773835039	7.94163819881981	7.32252079437679	7.87102455232668	7.34633835907505	7.99894892773682	7.48005828201818	7.7746221934101	7.23446138995573	7.54005623925074	8.04890721796627	8.21174368556995	7.59258062625328	8.52866266423435	7.33148599475505	8.07483673125946	7.63294985875877	8.54421506702142	8.44505958683675	7.87673940032256	7.78289765604529	7.13031452964977	7.78778782997339	7.74273061474499	8.10317790945898	7.95629255533509	7.79627824912817	8.09153471042402
ALDH5A1	7.19653820686887	8.20083856986152	7.45867743756587	7.39098761288765	7.45479280073699	6.72119735526083	7.38441405308861	8.1260955169581	7.20126901536426	7.70088146323281	6.49676009407931	7.2666000402108	6.73294772674647	8.26906705531909	8.06392588894479	8.2409868586335	8.31417802663498	7.79021953260375	8.31086381011164	8.47757481508813	8.41970501089023	8.09523637882479	7.79439521398636	8.21041563747692	8.49976952727408	7.70296954452204	7.94743236004209	7.71175099509651	7.81335168879232	7.14284533206684	7.1223112307563	8.38013382615853	7.93137755919898	7.7944832765246	7.9339808240264	5.92559086649282	7.88273625649369	8.11089746599079	8.17035000852343	7.78526239294465	7.98698185350749	6.80600271888264	8.34061127817566	7.50324038886593	8.73412574476725	6.97615773816407	7.75307708491196	6.71813962659788	8.3669783542547
ALDH6A1	7.71514638685458	7.536002758626	7.71042632745521	7.80097015217277	7.73181378348488	7.66321039252528	7.52231183469185	7.95007621662845	7.21409652370416	7.68371034981683	7.01963018255911	7.21362027327578	6.78101080351973	8.2340752772527	7.93593858272763	7.66148624103279	7.98305622749987	8.44389351297873	7.77152487268884	8.18675983471362	7.75408581168649	8.07129441066424	8.07610895455322	8.20285781858657	8.2996733627315	8.31797478746059	8.30576845605336	7.92267156776672	8.08297674849887	6.73819106419251	7.31387495203358	7.60336415750554	7.76329021953648	7.81885616601807	7.54567729893229	6.70672805598316	8.04505737247876	7.88106845440746	8.40871935427128	7.49041322715804	8.0655064048076	6.87562071331048	7.51665496219731	7.37376241470788	7.84460900605682	7.37309501688966	7.47890710911593	7.3983369904828	8.46200461012753
ALDH7A1	7.62635656560965	7.41868758503065	7.50964277498921	7.69074226752564	7.28913266238288	7.83221494514943	7.62156685721932	7.72580525961477	7.83737063301165	8.00917066155192	7.20969437019817	8.08688746061929	7.70958961051797	8.03396276616985	8.00302041584889	7.75290657480221	8.07726711562865	7.70344314992467	7.86109411459619	7.3404871886671	7.3285797611279	7.43635422123034	7.97046773233494	7.56835555218616	8.15737573538337	7.75736345519001	7.69937418344338	7.87673694999216	7.42339187421254	7.31582726608996	7.45094062293935	7.86757916137027	7.79637280171691	8.03830939349963	8.00604017199132	7.02881857932988	7.88907936964604	7.66968239664123	7.45109877373506	7.01741915639153	7.70397122629664	7.83627168584593	7.65724095086881	7.09894732450439	7.9219511580312	8.00302093353596	7.52905113339824	7.69265837405452	7.47499224180442
ALDH8A1	5.51649168700327	5.95850395525449	5.03640489254799	5.42167109510229	5.20486492667474	4.83134033291822	4.86862258374697	4.79972436215924	4.84294738352744	5.1845026017364	5.30217189171207	4.82717611380465	2.25928364232922	4.81452549744165	5.27561430635085	4.92841598379819	5.34683195736396	5.1230604827873	5.01163396990802	5.06988020088395	4.7136547863516	3.1251012845604	5.19266325877268	5.91997218929983	4.67131061903	4.83269003993988	4.54738327076663	3.62395088475609	5.51695889216849	4.13372231956497	5.61603394267655	5.66708751312302	5.80271782172697	5.65845058362886	3.98732692191893	5.05892480868903	5.50059413063597	4.83650056756432	4.88894171636291	5.24557092917908	5.06309704837441	3.41817160487656	4.66387783667168	5.1130673673166	5.57260873873203	4.61217393838693	6.52939532127118	5.83404728856796	4.93952746409532
ALDH9A1	11.6539037888619	11.8174362801507	11.480526779075	11.3609854588818	11.3139511424414	11.3934186874224	11.3923142898203	11.4821812210211	11.1870113506938	11.5329078269697	10.9738297449404	10.793537504565	11.1060164350584	11.3716530300296	11.6156891758664	11.245940520663	11.5153607248144	11.6713188828276	11.4136448227629	11.0833818412975	11.1181824816614	11.3497610985468	11.580021345924	11.7040994808906	11.8358455484422	11.7858096870188	11.8102217923612	11.1718946369137	11.359137697834	10.6145583291337	11.2118403080237	11.4279107011233	11.4099394595763	11.4570511247211	11.0986371454439	10.7152449302191	11.7908952121981	11.7965934466037	11.677910494896	11.1904219176439	11.8480217496214	10.9533255967299	11.3875462451964	11.1661525443431	11.75823442641	10.9780961221726	11.3000072962923	10.8718175866683	11.982835195839
ALDOA	12.496868560023	12.4012584579045	12.1958460953287	12.4447664763477	12.2843789703869	12.023692370344	12.5688702651812	12.2674616662106	12.2843789703869	12.1462447882505	12.1212207173322	12.1958460953287	12.3601843079898	12.496868560023	12.4012584579045	12.4273796142617	12.4012584579045	12.4273796142617	12.496868560023	12.3601843079898	12.4273796142617	12.4273796142617	12.3328862298016	11.9800407132784	12.5899975543579	12.2421236817622	12.2171872389467	12.3277644448854	12.1172113783452	12.2862731160556	12.114679164487	12.1452738277994	12.2911540878615	12.2070491314418	12.3660352317889	11.9800407132784	12.1317439031093	12.4119955820379	12.275306481741	12.1757177065817	12.0932386806306	12.3900595433829	12.1772876955888	12.3400647579681	12.4266183051808	12.2219982419555	12.2454680820765	12.7191901910129	12.49048245069
ALDOAP2	3.95788642621677	4.32866967448966	4.45475064794423	4.25765828944968	3.46756275635953	3.38506490343205	5.24806508831933	4.39766896180186	4.04098024459935	3.04716642936265	5.5416634189506	3.57327368912182	3.64170648772385	4.05102109123895	4.15703293544673	4.25356515434767	4.22266166451642	4.425672359457	4.39592536558789	3.69379197112105	3.33529144108739	5.31047015464497	4.28061204556917	3.86334506188748	4.07441500529021	3.47678911758865	4.13085623540571	3.81928737850558	3.88625283211055	4.74998674309719	3.78746632222716	3.97036060842398	4.24774665020016	4.76717152543717	3.77715579266206	4.22810545984084	3.84412968155351	3.97080697061017	4.07878604128571	3.58283165281737	3.47701771992102	4.85472720993108	3.6971902072697	4.1729409720322	4.75040343006688	4.1955900399078	4.42395705408046	3.82884051239522	3.91850277314703
ALDOB	5.26231375450724	4.73824818281567	5.23810845303075	4.80239648199933	4.75691686437448	4.52793509831035	5.05597808289873	5.43896897812435	4.79018798080905	4.71203480585168	5.1562499316102	5.14193567135022	5.15684776338432	4.90852665995044	4.94385976023227	5.10783395855665	4.90017442666422	5.15925633208451	5.09302170314554	5.01374579098743	5.19307301947926	5.15792765154846	5.12863906714027	5.07278115622247	5.01961747473323	5.25074052464355	4.8557297666509	5.03642283220405	4.85212374711178	4.84752449080258	4.75021918698777	5.10594038508402	5.06964167592235	5.23970943937311	5.07169787221661	4.96092167583091	5.32081716380084	4.69928261220707	4.96549191269299	4.95732348176069	4.92079288873964	5.2500247116143	4.70360216234702	4.97975111256742	5.16748807830475	4.97586614766852	4.90002762663659	5.03505473373674	5.14065025234344
ALDOC	8.87287389344114	8.49403602179614	8.17864528361634	8.37284081320857	8.10705940995669	8.2586289313162	8.09132173067583	8.66972429822312	8.29887368451416	8.64980524036473	8.93329762692342	8.38129787848448	7.81453862781712	8.45150273582751	8.53798346284285	8.68814262641803	8.53698183329407	8.37778967649119	8.40480906956826	8.26861661704747	7.92723535283795	8.55553123804578	6.58543137704978	7.93326238741318	8.59010344590996	8.51135634117379	7.94425079709741	8.83473940407338	7.82672088504723	8.03344913059884	7.22732065791124	8.12384618881635	8.29017134938719	8.74874754158159	8.2389860712966	7.09860661860055	8.80427717038934	7.89432121842869	9.96040303546025	8.03833067292641	8.55341271900081	8.51364473787581	8.47213903357025	8.28515259306563	7.82038654652522	8.81225555365841	7.63735054117016	7.98969679037205	8.11177377361158
ALG12	7.01786444826069	7.16896923211415	7.05344511083742	6.8239286178942	6.95336111195274	7.82745392276868	7.43630476361785	7.47421252311421	7.5439285753878	6.57318894800336	6.43881637215845	5.70267427535078	7.72171548099492	6.83063878071739	5.93961154342933	5.4794607687132	6.4194624687377	7.31361312357143	7.6103217512351	6.05781701119921	5.8565250939937	5.97426280047222	6.29665258989855	6.76405840445996	7.28333266717587	7.04886037943055	6.93985949369505	7.17670497112601	6.1204336539722	7.03414789911941	6.56142236971661	7.04096435938346	6.93413887684096	6.7971181883365	7.50982240328356	6.7738307153461	7.00710868841938	6.69531831461504	6.40764863408202	6.74085666873683	7.35451438262011	7.12824435136261	7.42425522048677	6.41795562381497	7.54152573125188	6.70954682865522	6.50707819753967	6.44305946588322	8.29223096687236
ALG13	7.07567140275053	7.49322305802367	7.73150720061722	7.61719392573395	7.36447608190245	7.6382955889	7.28817834547066	7.52329877527088	7.42382070342724	7.67491001481174	7.38769972809511	7.76744070605388	7.07567140275053	7.10292997864889	7.14140775602514	7.57018423867244	6.97610145591443	7.34907677067583	7.53689039461365	7.21633701576082	7.55451421239104	7.00761876934428	7.33143920957406	7.53060981817117	6.95586724703855	7.0264634181384	7.188296038328	7.26884878464522	7.57304612840837	7.38133406418677	7.66122894309047	7.44504222494882	7.47250975982901	7.41538254389019	6.84513086868391	7.64500826123695	7.59069866966436	7.5343455308283	7.28890966531292	7.41957352735533	7.35265200328249	7.20847329523767	7.2528955754094	7.22202172122873	7.35221150006852	7.54535596661885	7.46629311852038	7.57687736893941	7.21586349878473
ALG3	8.57651283778494	8.28570446026496	8.20511392922982	8.23613731889942	7.88534830103163	8.22303567132648	8.26600501026447	7.89241470911074	8.3041676765602	7.88466080405346	8.34405991575352	8.15614775692063	8.23692942302742	8.08844797120237	8.53325125347055	7.94860311557809	8.22216417629146	7.9299638483893	7.96393678088415	8.22484855849546	7.85943672596011	8.36929778016232	7.64301558624537	7.88949805098815	8.5685276570088	8.03406201639197	7.84368705626439	8.02085160537003	8.0696829348925	8.15652245068812	7.80888098380756	8.18221625332033	8.24569612022769	8.0205124778548	8.16018347647836	8.22908868285288	7.93731957360095	7.92888509967734	7.98521639344458	8.12384159182557	8.14604250670738	8.03802582597626	7.81621731673059	8.06360864010359	8.2350089155445	7.84714444605841	8.05296493189521	8.31408347690495	8.83016022160956
ALG5	7.47670256979958	7.36698762309898	7.4924099117452	7.67484885121166	7.5233094531092	7.5262665438249	7.33321995719224	7.41928609705458	7.36038169518699	7.75320582142161	7.86762370282365	7.59392315484267	7.35462518766032	7.3024369761404	7.14755285834136	7.52836549218894	7.21792126790552	7.47153215609178	7.64373202054482	7.13331005144989	7.55140167581016	6.9334732070882	7.05294861684425	7.06902941247569	7.18134714289286	7.1667015026644	7.14048505923589	7.2184775331138	7.46168539709065	7.33778798685292	7.75180407931115	7.50378868089565	7.45642897857265	7.18118391845984	7.24706935749114	7.65454228624867	7.31684297248336	7.32697910033622	7.29557005007725	7.59669385022453	7.22704745761224	7.56888324951794	7.2288185663347	7.43788738014062	7.38850380833919	7.81607435171137	7.16016875581975	7.76679254354122	7.69154614747241
ALG6	8.57219508203324	8.88878907623817	8.65269217620959	8.70888763593342	8.97516715293675	8.55833098331478	8.63356601771825	8.96304429902102	8.53856895777667	9.00443570475618	8.94800360144568	9.09608180562403	8.45762144794479	8.74163981339983	8.84441409108867	9.07085688749939	8.69435086862144	9.12389226965361	8.9349897761463	8.75035041814893	8.87659624717472	8.4869261693529	8.63856718895763	9.04453871813178	9.10797126165007	8.84635129611738	8.95454346929161	8.73286925001178	9.00487320903118	8.58168089863297	8.85805978177738	8.95755122164477	8.86870905883694	8.76455112952075	8.92291346553777	8.63129879100752	8.89130636375084	9.03168670611931	8.71736894139948	8.88369346895931	8.8269644814747	8.09778949418938	8.73460975037147	8.34675511595159	8.81966978745625	8.50700374481515	8.5807895100654	8.62803528528653	8.85151818027927
ALG8	8.67402792967528	8.47457041858815	8.71422557231499	8.9308442175601	8.81178898875372	8.78460570660231	8.62362480019726	8.4139660554125	8.5012359936372	9.03117256851869	8.82647929733538	9.24053121279817	8.634794105374	8.64155104457557	8.59017081128852	8.84791810483931	8.63392013668632	8.31503873397062	8.68906869451262	8.58429733465461	8.77543279788025	8.86641096491699	8.72849664101255	8.61987567789507	9.00792201710491	8.74897387027688	8.55331144489938	8.55629475354283	8.9079013105415	8.60919474795284	8.64641272796815	8.47670227056589	8.84933783018336	8.47501744341657	8.87438441405786	8.89714059356113	8.69173692939765	8.72644998027052	8.92937552803191	8.73414417429103	8.8841778502919	8.52797339385649	8.40633976785105	8.45339805784288	8.89680930141924	8.22477145314843	8.71737950553914	8.74547874332076	8.86688724284087
ALG9	7.63155780655574	7.92487788461567	7.66871204919164	7.79436486864306	7.52594893963286	7.62397767585051	7.65893332038633	7.50182128040469	8.12541759719962	7.79426909052093	7.87068153639464	8.19502080518422	7.74373221049221	7.94695034438103	7.8086952956439	8.09124576394111	7.83856503935754	7.5999252489541	7.96300592660757	7.58490726822485	7.73480386522738	7.95246075846004	7.86023215414217	7.72952911119285	8.16975532847137	8.10911887789573	7.75670130556008	8.1663922261888	7.51480195710574	7.62584689393918	7.43402208014997	8.09440338887675	7.7034977117482	7.81969676485866	7.86426827252233	7.46239605927866	8.13230777093488	7.82559086630521	8.31005950165524	7.70265355539116	7.92769467467012	7.84549537624203	7.98696052730407	7.5632392187551	7.74643166372165	7.73053224365934	7.6247517565934	7.69658672855001	7.70365450561092
ALK	5.9357007417294	5.80656097414993	6.33220878464017	5.53604814503225	5.14377619200848	5.54668093351427	5.50252128844282	5.83769451389824	5.73409313995621	5.5086607939421	5.38793053454415	5.58610111157518	5.83185672545229	5.42555846721215	5.66708443057482	6.18008648315687	5.41919969561772	6.2001954431901	6.0161226756481	4.52817608152547	6.04838878136264	5.89484674131289	5.64798032787326	5.38830096797388	6.24449351198136	5.9208897737118	6.27214791664959	5.50977451607516	5.33291135831887	5.49166249955265	5.40488983577746	5.53408280840295	6.0099973522505	4.94758107244211	5.17685316991512	5.56230787290733	6.10192474861612	5.4137217111571	5.42608051841828	5.52003751196916	5.43209259620143	6.28238817354558	5.35107067357568	5.72469005179112	5.75736350358745	5.67696951313181	5.81811577414386	5.58615021808019	5.84177414382927
ALKBH1	7.56426689628501	7.3448987692538	7.15675192734648	7.09764288312687	7.11679885233836	7.08437407771375	7.0440011349724	7.28534414468343	7.17604935517258	7.04778229782542	7.34912723231269	7.11679885233836	7.36569206121491	7.15333431442695	7.33666819289162	7.39469487039172	7.16906727450971	7.134715782746	7.23157989937269	7.06940849836591	7.37457123001254	7.17934788021048	7.27305059874779	7.27481278876032	7.34636849794901	7.55267936511009	7.1482941978713	7.3938011193246	7.22843654569821	7.10239449969951	7.26202577744407	7.20102609941626	7.15127175000748	7.16454363899333	7.26010705722778	7.24241222857042	7.2809796973468	7.1654697391034	6.91219829125204	7.24297250426129	7.36898159844437	7.16265533401404	7.04148239289969	7.02985941039671	7.2083998860295	7.08023868269146	7.36898159844437	7.45430269154388	7.56953798810688
ALKBH4	6.81397881358421	6.31637845589496	6.57117053628246	6.40869461599462	6.15022997696637	6.48799069544115	6.62672835852783	6.31181520032815	6.60912483127249	6.18332533455571	6.28271440535576	6.54276026622627	6.52110951194458	6.79606880049485	6.44435777147676	6.3913685744255	7.04357536343593	6.35048925088257	6.47026302147875	6.91355404188273	5.92240664668668	7.09516243606353	7.08910219649314	6.6267425069234	7.38518250765395	7.16489085554733	6.87232230536109	6.75474398320369	6.45998118099194	6.3010265519148	6.27599634766549	6.81384900972577	6.54922821440223	6.20826027038644	7.12339665505147	6.26385633454797	6.96467827656495	6.40303427117454	6.30467955350043	6.65737633779891	6.92405630573168	6.57171728299401	6.77961291089463	6.56857419236603	6.30280920628697	6.50997415920539	6.42383276802682	6.50413761617029	6.98085040961454
ALLC	6.08918948021194	4.30671117635892	5.7280541825189	5.10760988510846	5.68174168718329	3.91088038397345	5.30154437771638	6.12234677808302	4.29755462133141	5.14246306294351	5.67557244167614	5.1509917028645	4.66291492313384	6.30868909842069	5.49241278531429	5.04209218277831	5.81014048088834	5.79186426542366	4.18925245654331	5.7245637957637	5.88709244692386	4.60994014470241	4.81030713321013	4.65722683722978	4.70993028195692	5.13864635388481	5.08162763892487	4.80135007617687	4.60016979452184	5.4192171768867	5.17508815958417	6.05101707303414	5.06305302497668	4.79084331103591	5.09754582721554	4.29175204054633	5.58030792637423	5.39835284828325	5.54337403684355	5.54086337551423	4.5395489173687	4.82958759869162	5.3053987294407	4.92576747694798	5.03760283172269	5.87716830072206	4.6900945222778	5.54990934431516	5.76631116932003
ALMS1	8.02602067521654	7.60901597243407	7.49375054212697	7.37211913178577	7.43653617348728	7.38318839595383	7.48095420512505	7.63698874550087	7.45797736746383	7.58777420099739	7.57449395380467	7.55723433007021	7.40358796820579	7.71397868374926	7.37687423698073	7.72060048985842	7.88869283143219	7.80269083827942	7.67969598670828	8.01867446295819	7.76874884450653	7.85494966025711	7.55448380125166	7.89365850747105	7.56652466483236	7.82380611774176	7.57817372397778	7.79586264523203	7.86933670640468	7.50494282833247	7.83755244460752	7.62667955740618	7.31735149706406	7.70813936378102	7.54047407624458	7.27339489165007	7.76759166822699	7.80260014789702	7.77681016908627	7.56395345556141	7.64273583847919	7.46682953033334	7.69850878285337	7.47131382099906	7.63030344433378	7.62462367407102	7.92141540609452	7.52727602795397	6.98074331891042
ALOX12	7.51340218409187	7.75853033608586	7.17123452391967	6.55448924589766	5.15585442562979	6.47872560568986	5.79908857063949	6.77774049679408	7.26353814138063	6.82622779947099	6.69606942599441	6.62340591228078	5.7005005471476	6.97822012306799	7.02263858167754	7.88015923007622	6.82046064069417	5.62587190170672	7.45765191694599	5.64262717621609	7.22175703663533	6.41408318060508	7.35283809337574	7.39991000672018	7.84102902755891	7.19956592889219	6.73707721411554	6.78452630936177	6.87478282953337	4.71423997712012	5.00321897802775	7.76890417701707	6.16018480038257	6.26249384703154	7.06455357139744	4.44493637322619	6.80789406134676	5.89662440902793	6.82811129350016	7.34954022848869	6.68464401230219	6.93817605670421	6.70084047869051	6.66553377670987	7.93020801204055	7.47195858304196	6.27762958601027	6.71897144333721	8.13687770499392
ALOX12B	8.71561059393448	8.41957187949151	8.52302260608774	7.84137316862323	8.05945979402249	7.88068820199576	8.5882780148477	7.86955575705881	7.84353677464757	9.70389659462787	8.15538638455112	8.05736919111092	7.43794671963428	7.83074875599163	8.65525824440042	8.95176008010585	8.70219917023535	7.97311859489455	7.88488177994318	9.22369821330872	9.08916187743544	8.3056059251582	7.16471355768993	8.43617402560888	8.52012963040813	7.50215386293833	8.2042574303022	8.16105840631719	8.01558382469358	8.09205958487175	8.53455965545903	9.48195186081555	8.55535212930033	7.88915146640461	8.8980880468043	8.339893315597	8.33373348647477	6.84264915927211	7.69561315213793	8.72387746254569	8.16187195441303	8.73449493694718	7.98208138526044	8.83640896937046	8.69512664113816	8.46733938862736	7.19632036227192	8.83220179656979	7.95843574420505
ALOX12P2	6.13874985168785	5.28501566335555	5.84824094442404	5.88649047102844	5.42318759358642	5.42838675559439	5.63099564541597	6.31490535334584	5.5517456884919	5.67478946870885	5.74618424561256	5.87404196482207	5.72767009646363	5.57240273434768	5.95626076821266	5.88455620887118	5.7828685222771	5.83542881510028	5.74980522812744	5.63290734357545	5.51397542556003	5.68742333329662	4.79228384596458	5.37982168653132	5.82990229685691	5.68828453922623	5.68454921970103	5.8032395621855	5.70738693955926	5.86865188810277	5.94096098195147	5.46763985600799	5.56054845269661	6.04586829997632	5.35517412720126	5.57424111543922	5.28264167360722	5.74640296609912	5.57371278868549	5.00916758657676	5.70580320127943	5.81882247511995	5.89960142746164	6.08972426729234	6.04898824802977	5.87155468631768	5.90864939798557	5.38369707732016	6.3676057523711
ALOX15	4.24527107006625	4.31896579453785	4.03201690626454	4.41803663387768	3.89727969298033	3.97392342722465	4.78095699056413	4.34318286699777	4.74005909205112	3.98009502928896	4.23091262350003	4.24459669698704	4.43690642122581	4.03529079801684	4.15860343355564	4.64665090637354	3.99139710440498	5.91240458485774	4.6038237134755	4.08446576003864	5.78470839736723	4.59422878620759	4.32805868414726	5.38758257539233	4.79332310682749	4.57259321370676	5.18738159690238	4.19063309839651	4.2740267439573	4.22473786073436	5.079121940887	4.94093344988025	4.12796393759902	4.92338001793095	4.68888455542006	4.2257014095853	4.69419161994449	4.306066583496	4.17221105406432	4.38086178155175	4.86805479542798	4.41891908735691	4.4874528312469	3.87110834035332	4.45793217769221	4.43848998227428	4.1708884305849	4.21707276189738	3.82897590892506
ALOX15B	8.05259137871687	8.29267134544682	5.92119467171743	8.23055902918598	5.82185080574649	8.35370773248798	7.85343047555073	8.19747958797065	8.02838572436373	7.59137382697829	7.66643350325036	7.60258571759039	7.00432359829153	8.25085388913255	7.53338033717218	8.03836730572981	8.26541148292542	8.96604980841462	7.82932766917059	4.94940271966636	8.10305593569531	9.05215694079021	7.97591779516736	9.07895211754092	9.95653107785445	7.87792097124179	9.50288581133307	7.42315182403124	8.60924887980508	5.56853396594442	6.21173574962118	6.8514374374167	9.78098261862699	9.29329521570147	6.35837513878556	5.44859350897721	7.31585088325485	9.74543748963565	5.88382465436414	6.17114760903353	8.18702508988224	6.12808087076664	6.6766324664102	6.86833777129847	9.86921871924073	6.36505174309056	6.37183669084672	6.04359288181518	10.4168713816769
ALOX5	6.09259941475454	5.79695035865373	6.48777323048903	6.08338973105476	6.70442365298753	6.77564607516737	5.954602346261	6.22484759801272	6.26831963373642	6.54343764713171	5.79113694098944	6.16767193853031	5.63929025427888	6.08602072708807	6.18900458554541	6.29958405974877	5.94172549419438	5.96416964053148	6.10522599102032	6.25162527466015	5.75841137522311	6.32289245377421	6.18769712240786	6.19073374955853	6.04989516829297	6.16937740780471	6.00315873846894	5.92420289939081	5.98491175574389	6.52179675998232	6.68627005701295	6.14234111236297	6.15876521719179	5.87371443953732	6.02285047455087	7.12448899196181	5.67655790584495	6.07143779149627	5.82273941432467	5.94537068143283	5.95786706200179	6.07269309170514	6.26391363522814	6.5620470886275	6.49542826343464	5.87051336928174	6.17454108937953	6.02430979091795	5.95079167263571
ALOX5AP	9.03900571237926	8.11053938215301	8.23117070981918	8.85205546799725	9.2019249366528	10.1074133312867	8.58777725705117	8.43248472194606	8.18469682068034	9.3773368764138	8.53832845805946	8.65480290869323	8.53733685160315	8.04460311913934	8.52483869652337	8.53523647141432	8.34977448879237	8.88279589499898	8.68515311931743	8.37088553100789	8.61329137592189	8.54098908995877	8.41236634013011	9.15707191688231	8.10836095666911	8.25535662797762	8.51275468130299	9.02401882638754	9.8234906750509	10.205255591963	9.42392931488217	7.87013769549738	8.62486080035306	8.05091826255565	9.0067825481387	9.42356372745787	8.33077685375168	8.69248745142709	8.46271363799176	9.04699716481136	8.74168782568972	9.12284726238124	7.98932050833069	8.95652632941998	7.76177368371979	8.56486242404672	9.37068855769538	8.52989431264575	8.32709976854023
ALOXE3	7.86128846063808	7.55461528706427	7.41229666193658	7.46842961722988	7.24468184412657	7.76702845292308	7.54010486180649	7.95577716611118	7.13528015635326	7.12879513269697	7.99671293812245	7.22922551611613	6.99460315438669	7.62099847502225	7.97477847442018	7.7559202799738	7.43048002366248	7.71147373232263	7.58777256068648	7.7189068995266	7.51671001700717	7.73217364553598	7.61238281654153	7.34536958466991	8.03606302118937	7.4774129575446	7.77905199657808	7.52933779762207	7.19977467498352	7.27570162725195	7.09335466540796	8.5707254336412	7.47990220746333	7.60335949457261	7.54479650093824	7.53201433441157	7.61977292502856	6.6630643554938	7.11713443975445	7.61603278936683	7.73491044975253	7.75972517400187	7.70952114561462	7.74925505367996	8.08976546250135	7.81802483813462	6.7364388757096	7.1720820520791	7.96597807675119
ALPI	4.03372165058247	3.94348009056015	4.00604124654803	4.12546147850793	3.96214234989974	3.80279466443759	4.13883477422133	3.92663669897603	4.05480423094986	3.99686795293612	3.74634025529348	4.24907778019717	4.90001710469785	4.10476189397058	4.01699924087072	3.87235246419192	4.13727383473234	4.28536813221335	3.94560615825479	4.3627530002597	4.05948123931001	4.44175905935246	4.32316036241274	4.220085433893	4.06506864819458	3.84822954113491	3.84900972392445	4.09556375797162	4.14257644757419	3.93218253520013	4.25140267135914	4.24454599165702	4.12446155390115	4.19623660927395	4.27762966266157	4.09218923241206	4.17143310265974	4.23435608039276	3.92948316745566	4.17869575385439	4.28821639450006	4.09839870480267	3.92016190423921	4.19069915505282	4.30842370881774	4.03315403571888	4.07201103639298	4.15167661464959	4.50662660702408
ALPK1	7.39862674908434	5.69495430749262	6.46016662676376	6.96255983407137	6.75846436278339	6.84004972630614	6.94227738750673	6.75098920357472	6.03881014039387	6.15930153353706	6.59512935889983	6.99735998021158	7.42667024694059	5.50311470892121	7.27871678448108	7.08553094187949	7.26872697405203	7.20726549719818	6.9491065553786	7.62515210518568	6.70456521221482	8.26264337989899	7.76569882764393	7.34428780517336	7.69517467889059	7.86911716485351	7.0422225261058	7.28322620737752	7.82814545608055	7.91073537630221	7.78790874739237	7.00097767770595	5.98143169939188	6.82201703177105	6.74327643020155	7.45242722053909	6.89267915394036	7.54718772251165	6.30820857350684	6.87545151669277	6.35245118135658	6.72274632711054	7.26433356126732	7.09780263772014	6.77005114499563	6.28844131978129	7.39956291299529	7.22849151580291	6.21346912312631
ALPK3	7.12007805823617	6.83259697765111	7.21001176006661	6.69362996575782	6.1102766103994	6.62576107905703	7.05953137154681	7.21992102917883	6.79537779125279	6.93018346018709	6.65237810717227	6.4056924619572	6.78910831779154	7.07991482087513	6.31058608786909	6.91874810075305	6.89742672392509	7.25516923961579	6.78910831779154	7.01347228154975	7.04499987916678	6.99064550685607	7.1111859761647	6.76737129304761	6.60814427627153	7.33088548117744	6.53153667543159	6.49744938312975	6.855832771605	6.83227165546892	6.62543633645115	6.83552735739876	6.66436890315792	6.73521790631139	6.55603079880743	6.60126036278744	7.16535996916651	6.88732587915151	8.10303275270289	6.83642650575442	6.85971262832827	6.70990234288539	6.87351967465472	7.03057822488632	6.45334779661466	6.65796027679582	6.95637110132103	6.87715786436641	6.2893181292501
ALPL	5.76572401501331	5.48298908015699	5.08450277545956	5.78036488798902	5.23297170357466	5.7636561995822	5.70034068214718	6.01549706794873	5.38213444813349	5.37057644683891	5.44799183786181	4.63410845215702	5.62462473546619	5.94534238931147	5.50012854297297	5.54363668024916	5.4181748039558	5.7746525508215	5.63006149350713	5.3389798894499	5.0654148921881	5.97589138100087	5.59187905315692	5.42080993570737	4.9004231141992	4.7037554654332	5.16467857726591	5.90090564343453	5.59192708326907	5.81215363307423	5.96836251267496	5.48146133573848	6.05517056818421	5.28588387366621	5.36283266147483	5.64943202667829	5.12565058502242	5.51144192544079	5.73641323399541	5.51948164549942	5.30106677477194	5.35756422373415	5.15706721664175	5.95039400962135	5.70863141623538	5.49245852223258	5.83428276969069	5.57621364710689	5.17004985598512
ALPP	4.52912524436271	4.64753453067056	3.93936895446966	4.10430015159605	3.92942501400213	5.35695553674611	4.86637257369012	4.24794447425382	4.027668368025	5.1902556063212	4.1402042732532	4.2576540506914	4.7156921898343	4.32920818336537	5.35298699270958	3.88738979571418	4.26294144488552	4.41387279196678	4.90569479911962	4.0925064921174	4.171911803562	4.40868804709199	4.57408645918854	4.11898224726239	4.58074054813844	4.21284500005104	4.06132783525557	4.07101614586874	4.8250468181812	4.46393594510212	4.85344121669201	4.27727584558457	3.913450711381	4.9161151898729	4.88131552383485	4.86444393386716	4.10521985101572	4.06907167504509	4.64951984281766	3.74727274902369	4.56302712973777	4.42330372466503	4.35535376648784	4.21110457075128	4.84692920900717	5.47833377904361	4.11845802517604	4.10286833481264	4.19450854160546
ALPPL2	6.3210589253119	5.96898812731376	6.20272441792675	5.64821002898441	5.90200236002096	5.94527914386232	6.19698068035516	6.20639534421258	5.62487979760932	6.02309289209227	6.11946792756725	6.20767097395939	6.15906249984649	6.33162967504761	6.56503795439705	6.41428930877724	5.60845041416044	6.03777740760626	6.19381013981551	6.27272711641921	6.43007591963269	6.6547744971752	6.39845870083834	5.68737371191534	6.44020598270076	6.11890295343734	5.92366985887298	6.02437116073137	6.09741556004123	6.20802909533715	6.34860952363558	6.27386113542423	5.85152153114668	6.33843230072753	6.12540001725294	6.19645201029571	5.89227370082071	6.05448223517494	6.1344853186391	6.02199430089005	5.89903384718514	6.46210906686452	6.12189676601001	6.06891427256757	6.45331180145962	6.21688805419907	6.03547630989581	6.23591564574085	7.28705592194287
ALS2CL	8.42904960947121	8.60748609892647	8.01409741051604	8.14389030854803	7.80284515933792	7.82356822172715	8.14228366204396	8.64944649909556	7.70718066216049	7.79235911815422	7.73622000186348	8.0380762923361	8.42404717481742	8.53702514758638	8.34474842073885	8.38740403677321	8.54720702941312	8.4156511189281	8.49049570476463	8.38627508737838	7.95049588029989	8.97193016626888	8.49693355034717	8.68428905280798	8.65680992562157	8.86037510968901	8.75902471058713	8.50793403358249	8.19289516670061	7.75380532286995	7.80056978243864	8.25199927178995	8.62193952868422	9.44017153071639	8.40022635231546	7.90401194933155	8.047208966094	8.27098760619121	7.9123864490802	8.12763542189574	8.04623880881886	8.40398859991627	8.54012161440795	8.11277309781004	8.86037510968901	8.72405813859481	7.85360671670234	7.93551996007377	8.16486423579727
ALX1	5.38954702315216	6.22243945300419	4.75313092071072	5.54321471956719	4.75666806402018	4.92456278143378	5.18451202906598	6.12516827716009	4.58368245096612	5.7786944368732	5.07621519576213	6.29986530725132	4.79839749988879	5.26886418491789	5.93594526806699	5.02035985544139	5.14623640673723	4.86425624786045	5.32326408169817	6.11118418613113	5.23609027344385	5.00174678962376	4.76672715081618	5.0193036612012	6.0459557837889	5.12356293333638	6.23377277889553	5.16932165339434	5.30139213653923	5.3904195301385	3.97352902629774	5.31814734607011	5.99897163720891	6.06485468882324	5.18853269183623	5.43930442381383	5.36598848348917	4.60577873382026	5.23077810901151	6.43131846297088	5.71100380017005	5.88268443363731	5.01199378887287	5.02963211254433	5.38094876830069	5.331913780666	5.26401928595723	5.57088115440732	5.93140653807628
ALX3	4.93771221165075	5.18334467802903	5.74770855779521	4.46597736325202	5.29126095273083	4.94532408848037	5.73341195781986	5.93409518069983	5.87073210018567	5.83231093304338	6.15359702685661	5.88306388638408	5.40657727145373	5.82249364778669	5.83934395348365	5.29382009587176	4.74906641913479	5.58422342882845	5.9813574905422	5.69691106304104	5.73102808764097	5.47750587326754	5.86337656656527	5.74065451838961	5.88093937256857	5.75227371011522	5.41650031023054	5.0950379577922	5.39931501386994	5.63575590937591	5.27334943817277	5.96582039001797	5.19397144122844	5.72581543568642	5.72674466225827	6.34150472944141	6.18201578436856	5.31047685446415	4.79050500250781	5.87912154224662	5.44480952340001	6.09205329009039	5.23372711723032	5.70215473050083	5.44215884333175	5.90518751160266	5.10086624752407	5.23507356720861	6.54512025556805
ALX4	5.10375684522882	4.51825778659949	4.73062755810986	4.63121723278241	3.76218866669134	4.553344695243	4.74953647787439	5.02212947171244	4.73585856530593	4.47270719014718	4.63657519278445	4.56376966663481	5.14840695784005	4.71023660897666	5.01774106810096	5.27074435694212	4.9949308661704	4.90061847680932	5.26532449505872	4.73961576952065	4.74414322832974	5.83926489436356	4.33313670289178	4.7215463771995	4.8907567312173	4.87534046390747	4.28026639909431	4.38563460211592	5.05991455773705	5.1531952427289	4.60279192014375	5.08546060831935	4.95763385634946	5.75467715150243	4.93424313586155	5.13863748501753	4.94556078976668	4.85912949471359	4.78056536308261	4.34715314433551	4.71192948195301	5.32557780642053	4.22007333423929	4.79624186285546	5.07233271380664	5.11452208512069	5.01181465101998	4.57169968514676	4.37746689541989
AMACR	5.22413161657938	4.83556977520699	4.7634679145003	4.89186955071342	4.00214338501037	4.39474407679266	4.4965703273812	5.12360976381076	4.95884076321886	4.69676731651617	5.14128051235415	4.10091857937583	4.80032539733272	5.20834636265084	5.04665907175845	4.42967170592247	5.29467706298317	4.57707483548321	4.50301610509234	5.78996138013202	4.53548542575251	5.65530323147694	5.39610615920659	4.72359109422856	5.39096164186465	4.80368374592011	4.98332177897293	5.05352661951436	4.78129997437777	4.54551042955223	4.53441948085928	5.13552039316606	5.09466772443931	5.08040316682664	4.61688622751144	4.94973636160212	4.99161106112153	4.93258610116897	4.5397708298488	5.04397966199477	5.2526681470078	4.92640994938179	4.10910337463808	4.55960641569598	4.62434390912278	4.81922500010171	4.6303310338577	4.8053342558019	4.88941633871082
AMBN	5.03722058645668	5.08709405504427	4.88364541785402	4.85741835548197	4.38291725620838	4.83537535992012	4.39180993699256	4.88433427996691	4.32703177246002	5.65038113196596	4.30006945303553	4.84024974617749	5.62924678937402	4.63068570462943	4.87675618351494	4.67850062297116	5.27691054307077	5.31796512552898	5.01908288540372	4.80216623423649	5.21665999552951	5.69040060413764	5.31321669395774	4.76196854901402	5.22748849169414	4.89787428783648	5.20321872241861	4.58189583788441	4.69900686887491	4.57648228960611	4.87330607902788	4.66249734378386	4.43990133499385	4.9798317303216	5.20149700334941	4.72548120633685	4.97670764749159	4.91392290701687	4.8432871672097	4.242432626028	5.27304412208325	4.47452496517071	5.40422000515224	5.13729031493296	4.65214476576006	4.55214780809098	4.90755470299422	5.14580594225592	4.99469497067102
AMBP	5.71246272455865	5.49706456665814	5.27083873295483	4.90703258344719	4.59508891922913	5.44253829722053	5.05486402891146	5.35928919805047	5.26219071679124	5.69780275922262	6.04826793581011	5.27083873295483	5.25992382784677	5.24859290783315	5.37468766272118	5.22182755894144	5.59012547257121	5.46814247114532	5.54986779949236	5.49041026812304	5.57609388357251	4.94538830068731	4.84008093322833	4.98940765012963	5.28839821723323	5.4034750276296	4.98506135336214	5.73048186080424	5.09324249420007	4.7871848313684	5.62470714076492	5.03775481087538	5.33291670107796	5.42626408226042	5.75108516951075	4.99827457536258	5.34806319934729	5.1082983192327	5.7138754383335	5.40990178642811	5.29286621412891	6.07438977852671	4.98983654761413	5.74910712735229	5.8298179301328	5.50811858399454	4.87681942472143	4.94623760121474	5.23760024336721
AMBRA1	5.9957986814833	6.36104506513373	6.39632567832374	6.10449402666112	6.12860206969183	6.25659591629273	6.63028048641819	5.40177107601665	6.73465377446535	6.45239100606577	6.58266580884889	6.63728927042362	6.84372709038591	5.78099056104048	6.13205370684208	6.54314147750501	6.53254796290486	6.25872163504761	6.32089546506045	5.92447859293378	6.63083018691523	5.86809333247671	6.68360098723038	6.06711332097105	6.53935804585629	5.95417128945468	6.33179174357409	6.24578882595227	6.57237447812447	5.97381107444278	6.21913587011816	6.47664088636219	6.32609709137849	6.14139545888226	6.8347554642792	6.37756217512777	5.93066138269207	6.08734882361541	5.98191469183261	6.35698707163089	5.80927599363849	6.12505366527424	6.15727790449547	6.27206714827824	6.53318535693972	6.37693423392877	6.74028337314069	6.80511235869097	5.82545300143497
AMD1	9.65307056631923	10.0021038682242	9.39660095331056	9.95457731997772	9.39573326970137	9.49018508862065	9.33489327227399	9.45201483691685	9.42223806727985	9.42092943393729	9.76172994886269	9.21614854799893	9.06878820106316	9.5470931091132	9.42533541378741	9.8336863815547	9.8298215778862	9.28851326033974	9.56491217649401	9.68422884023434	9.92348092981326	9.46280421199505	9.45880505899392	9.50016873638082	9.44137280388544	9.36682836196672	9.35443018082078	9.66326120581001	10.0246108880451	9.68825324714549	9.75619308146341	9.78853711132311	9.52393880317894	9.13553778175426	9.61101259309642	10.0842205870232	9.44745464849386	9.27849818342006	8.90003547560848	9.81712927031706	9.43825823024969	9.3871368368823	9.40485337695327	9.66822528071609	9.24726364318045	9.55015838740709	9.06469615121401	10.0670894487668	9.38395721285043
AMELX	4.6194849878525	4.60481241211398	4.77754013075709	5.05570461038734	4.85666731012804	4.12072723839793	4.68047185972169	4.7892258532751	4.99474869220728	3.96089390126168	5.04307634377324	4.85362291828495	4.68260769388834	4.63842400774287	3.87515278092791	4.37673354881548	5.04849024380404	4.28096566748657	4.46457884391176	3.8403507753193	4.29895403214189	4.9689872874028	4.99576189826506	4.18691541649578	4.16379849240351	5.74684496218767	4.54954264461408	4.49309115002254	4.86349941541684	4.38403682644347	4.80551728621842	4.52838196476007	4.93237904335967	4.17345785801112	4.39638634469883	4.45319184756839	4.74398017276798	4.67098382752659	4.63066208364254	4.63008953501167	4.89220519986038	4.34998674495293	4.71228163966123	4.67720960562287	4.93272208310569	4.20481210594092	4.80586943727489	4.37485717023866	5.58097324952108
AMELY	5.50490269998258	5.57676692146879	5.03413778963557	5.31146531671786	5.06739427163809	4.57663225082797	5.15520403757887	4.74401083387845	4.80198576024841	5.0021852455332	5.25691786233854	5.29167486500482	4.89239704756197	3.64892924002289	5.48720299021704	5.73151216956063	5.377727194863	4.92124410770193	5.13513914079935	5.71550462816243	5.65803351052539	5.72707448373939	4.76018763936089	5.12960280941635	4.93506591499834	5.53585710913944	5.42670955563695	5.41585362785903	5.02268110720339	4.45715919016263	5.17443946865558	6.01066543449491	4.99707807920256	5.06769254767866	4.87446672554892	5.67649753072311	5.82122526103831	5.43228263801104	4.95009827289671	5.30761563441778	4.87248118514533	4.7330565103129	5.78226667263716	5.03061344336435	4.97470674667033	4.79774955879609	4.8250393961391	5.46699215716743	4.48413080530089
AMFR	9.09965664081442	8.60894302382828	8.76989474682547	8.15334864861269	7.86420583357818	7.55415473935358	7.61806814243996	7.26859511039879	8.23547891051371	7.9763048513825	8.60314010580664	7.7458745284941	8.8499536164107	8.84091896109224	9.0538679244742	8.54581101160127	8.2122578031317	8.44439624633517	7.6966603815493	8.16223180472799	8.53875041191793	8.48347424205988	8.69948274997741	8.44051468513978	8.10067210230043	7.78502353549797	7.60528986450085	8.92469081048847	7.62871280686595	9.19655468074445	7.43292882278351	8.96217702483576	8.39797570096938	8.50042082655665	8.7680083685404	7.05216206154692	8.97888095845842	6.74512273562915	9.05323920329073	7.76079948888609	8.84846135254976	8.36958017209082	7.07426238804967	8.17400922878808	8.53803574196119	7.9164714497545	8.22586481226743	7.79851393166367	8.9072007041873
AMHR2	6.2217941170473	6.27703255189046	5.62321246996354	5.38777745890655	5.56269308427971	5.02609186742319	6.15409471229446	5.88503760870687	5.37192517180255	5.14058870039725	5.62513013307574	4.93083642548014	5.04367147083953	6.32613969673638	6.16541729707603	6.03443960656271	6.22163884130916	6.28175844161292	6.54473528759412	5.82721391982363	5.39929888295864	6.04960968992827	5.95231052116397	4.95221291398659	5.61487174958672	5.46397096093621	5.87582443887097	5.72720959983906	5.76504240633037	5.97142053868494	5.53347335783823	5.47620272874636	5.89724859924656	5.11849039147844	6.55396716407012	6.32046715727579	5.87960191057129	5.62607414601496	6.03706048111696	5.37536012207115	6.16061150579731	6.39846125263612	5.78370222698293	5.3951880834384	6.52193645894965	6.1878358643269	5.44544831670668	5.46188964850304	6.06386197382494
AMIGO2	7.59451421468103	7.81513645706772	7.88077509794796	8.06843229826767	8.31199224367511	7.82570836993889	7.47247937766988	7.76233697337782	7.62902120860738	7.94861499243081	7.95118067294395	8.1871729909988	7.29165750834797	8.10144208757555	8.0341035550786	8.35586679067444	7.81720016313783	7.91676457538627	8.5367574656737	7.85586124684883	7.60714977944565	7.51220413736394	7.18814237082743	7.25171366209671	6.93046737108236	7.74232975914637	7.24099808813575	7.57366530114012	7.84342554449873	8.17922015096378	8.31261854287692	7.58617194461053	7.95862830897881	6.8891689203421	7.4482862810272	8.87345730254291	7.56705451107876	7.95288162635668	8.18547282356589	7.57691871915596	7.6528946670054	7.37086272926612	7.91078070800192	8.15089721253379	6.75344562112945	7.84387151748673	7.93215209858512	7.99086440721658	6.99616698552123
AMMECR1	7.06217797423663	7.38117211224841	7.64304999622898	7.56945912343821	7.22244115166311	7.8846299443383	7.64726648983503	7.14935194163251	7.57015557038737	7.88165375798008	7.42087739512684	8.10957463261549	7.82910718448675	6.90228836509322	7.32773290798836	6.88122390999352	7.53432287805847	7.33251633224629	7.51296254966407	7.00646968310252	6.9736545588911	7.35831290102173	7.74408099923761	7.61907864929101	7.53790803485456	7.1246673940923	7.42696719627187	7.29250895619889	7.66361093641167	7.15373051491777	7.81687541192349	7.65621024695252	7.53458044449548	7.19298981955383	7.88809316248229	7.42478464775804	7.13450896396492	7.00707767841667	6.78367369911087	7.70691121500601	7.06425272637083	7.24010705994405	7.11635748841088	7.6953858534539	7.47000013111721	7.42478464775804	7.29704751965351	7.96912918284722	6.91620225942781
AMN	6.27500976532396	6.24811956885202	6.33149763084285	6.00280434310974	6.04118079503823	5.49469097439496	5.06437793602541	5.03910763633936	5.6245356345743	4.23032939483643	6.38741155318301	4.61668903520742	6.42706004460188	5.98156116809312	6.29476664137271	5.92912743523241	6.33899237844672	6.18942022130376	4.41574260628724	6.32909746352206	5.84039782531361	7.02351107750852	6.70653884282702	6.08276103061179	5.82289272081092	7.19326927679801	5.87285345150137	6.06544124703365	5.48579216019107	5.77214740886991	5.29169854593752	5.89539314900422	5.63016471149707	6.48343296186011	6.19649252293274	6.17723480615408	6.12688045637014	6.06297603272177	5.21531569957949	5.85177525018934	5.63854490034205	6.22759274884069	5.70136641104829	4.81891391805982	6.70227255739638	5.45435879068584	6.09286617504851	6.1839696569228	6.78428240260953
AMOT	5.73049197508017	5.32984248586812	5.60801761952025	5.12330634439719	5.72607869860208	4.73782641666295	5.3024011049848	5.36710362465049	5.84912512450217	5.32488800622602	5.52034414089013	5.79307180470785	5.27377685687681	5.56299074793385	5.80280762060853	6.24330944258753	5.46593568323534	5.70843890456233	5.91136793681028	6.27360289783084	5.76815292755786	5.2139916831394	5.91613810055249	5.92788961118094	5.33593932646129	6.31140271304321	5.41461005892622	5.34099803979927	5.27157834067841	5.94999291189214	5.87318330604205	5.66341536575867	5.54433586044119	4.9907271360969	5.30525337045366	5.36638192198056	6.03605305777469	5.37884693972602	5.23984551821584	5.44069243089643	6.03387269934435	5.51233378849645	5.48538216198695	5.81678537616093	5.64120501642594	5.73299219449672	5.53147064857715	5.17752208701556	5.77119866641808
AMOTL2	9.00923445831912	9.172416542093	9.20820298880152	9.26274904414121	9.97506220895186	9.58632871482188	8.87500898226734	9.14566040560656	8.61360570086585	9.14155835577663	9.24835436723462	9.4451944893668	8.49059486051028	9.07724791286781	8.76011894639906	9.45192067067724	9.32658901548725	9.7514783471976	9.46079965075919	8.83568280352864	9.37826969309066	9.0466989821621	8.80299181810923	9.03407887519742	9.09439564238543	9.49308223373803	9.15078642284236	9.1635602973664	10.2055568479933	8.25109959581829	8.91644592002234	9.22200891137782	8.38643886566064	8.5288267262205	9.69771437058407	9.362753183152	9.29523495662157	9.48913152114464	9.69939657188582	9.26448805825722	9.7535087521605	9.26799993873973	9.10757385748134	9.46806510954457	9.47762395245404	9.40796654635992	9.44574296582248	9.36954563840791	8.71917174729985
AMPD1	7.06969956650978	7.43974443128685	7.21847358583274	7.17716489423252	7.34171343130519	6.6438570838464	7.37099294691869	6.994913236348	7.12778635046227	6.50171428604208	6.85856652742499	7.53892130020975	6.91361227424875	7.27353672213042	7.43974443128685	7.68198231561435	7.15040498094714	7.38087246334498	7.17046325140434	6.90879191280744	7.38087246334498	7.19278378965245	7.37099294691869	7.36977809764972	6.79615457014713	7.62754430033992	6.84194150393725	7.36938761692065	7.10375043349427	7.18012848123993	6.74742708334436	7.35244966679914	7.0626225621765	7.23532543493474	7.13425983447196	7.22838886532686	7.09773209354812	6.94328805168489	7.07307578957416	7.06670563986141	7.17460952123583	7.52143227640764	7.58307181930426	7.45232647799405	7.20761578764097	7.20167802934132	7.52644040602514	7.10668176444229	7.39488199744445
AMPD2	7.70414965780221	7.49968545355547	7.76375725606114	7.58108122257922	7.5804191719193	7.81474203656628	7.68775963465761	7.46600724618706	7.81302338966646	8.03234064340669	7.93834968594864	8.6052229866234	8.35400712756186	7.66521507823068	7.17663587167244	7.79214701382699	7.85290849458088	7.19561277880022	7.64712381439102	7.86590615717586	7.7814928247387	7.44911012997803	6.4517823629377	7.7554624972253	8.07085305736943	8.09711247211601	7.99017591948295	7.371901632449	7.82859429930255	7.63359053206544	7.72491946782666	8.41171432681184	7.96490133345276	7.5270825473866	7.90005672027515	7.71454081362326	7.36215173730155	7.52834613627558	7.3550726949899	8.24357934405859	7.8631462303654	7.06354832123954	8.03322532786008	8.06298198513631	7.78399163924378	7.34684385988638	8.11237103995398	7.92688753142882	7.63019870217883
AMPD3	9.04009897994846	8.58119611251305	9.86918433365911	9.03423604041127	8.93417287477537	9.37024909823282	8.5419359197851	8.90141212796342	9.44776525340987	9.33551088051304	9.82820663173944	8.94319790021973	8.39948018598107	7.89824732312624	8.25248302093716	8.52928081576001	8.19318508105188	8.84399925922331	7.95126637287665	8.16146010441377	8.35795229026975	8.24134473819796	8.75580818989544	8.72776263461695	9.35451977573214	9.52519422755071	8.76057873868285	9.14003953928889	8.53187796199495	8.66421533979066	8.6179532196344	9.62863631408983	8.56073870536157	9.04496449149426	8.72718761966592	8.58401464943793	9.08062716668567	8.46085587791645	8.17198758499469	8.9312670777161	9.15011844866766	8.33219310249842	8.61916709507422	9.08362024225453	8.80104157743268	8.47510145403821	8.82688934616436	9.68361322051346	8.20937314984719
AMPH	7.13276218760879	6.72800430881472	6.94858053898802	5.99947575591325	6.42991124866077	6.55443905852997	6.09056276010476	6.74594885312154	6.28196325158824	6.13451092705053	6.8236218812207	6.59720629065591	6.01741198432594	6.50681492226154	6.86657730671941	6.54229137723722	5.93053286076836	6.69436979167155	7.00508092547724	6.34069376028395	6.94921458353988	6.1052778625636	4.80163393187548	5.53390280620927	6.15198627619637	7.65479899858529	6.39713402488274	5.95168197951277	6.09254451488242	6.56529991178122	6.712735418994	6.06388913095915	6.32422316665253	5.94156538678999	6.00300591112348	6.48120810934037	6.54783946951771	6.27402998655021	7.1383836067386	6.92321883033976	6.66916561367062	6.26117853465052	6.18960911680563	6.94175828808544	6.91270380113686	5.81040768887809	6.7047293143846	6.88618734862832	5.75992600377696
AMT	8.03257582984094	8.36604694699708	7.49248875151022	8.19999079507431	8.27687904347118	7.42017998267471	7.64550537628116	6.84014910783605	7.88771311630304	7.96231576293647	6.56506602251519	7.61732431670258	8.14455695549688	7.92434819803744	8.3692683713017	6.49250194992979	6.71033557169589	8.01908950534479	8.16506048873647	7.64439265640796	8.14742957962552	7.72067579483064	8.25404732060762	8.66084427393009	7.3007654820709	8.01444319889089	8.03885900537557	7.47677930785551	7.76557064915322	7.63012054711731	7.82016676320352	7.40706578544954	8.00567719858076	8.67441152879163	6.78779135365319	6.97362278512593	7.71815202289544	8.55330023235362	8.68224860903136	7.90428979020509	7.9707169713116	7.85744333119394	8.2215774759512	7.68291404530713	8.01997750610124	7.78513647261182	7.66937152218263	7.34198774542983	7.99791834611651
AMZ2	10.1957700605644	10.3267343231496	10.2042860635889	10.2458593136027	10.2566623850783	9.83168771793126	10.1575792085448	10.3540642838393	10.1751214257646	10.1071557764794	10.0457207845359	10.1982362600403	10.2800041652807	10.2357054536103	10.226079839741	10.5103652847845	10.3444449901815	10.3661883893908	10.251539551742	10.4240853850107	10.4416499260757	10.4416499260757	10.2432688650397	10.4807114418002	10.5970087367391	10.4709031762861	10.5667146803339	10.3586055299705	10.3462200509347	10.4211342351575	10.0719604475919	10.2116560615877	10.4166674849068	10.3677288549792	10.3276822251946	10.1980927519964	10.3885771496555	10.2238011816662	10.3276822251946	10.2205679975387	10.164403766477	10.0681663679865	10.2470513611651	10.1792622846653	10.2888579014936	10.1232693973128	10.1725703898679	10.1560346578206	10.1628685138128
ANAPC10	6.69367525952274	7.0299921364197	7.23547904970011	7.00809015040185	6.72738175516234	7.04573776153273	6.97525001097689	6.99785262912924	7.26879829223215	6.92000153676585	6.95959473108586	6.72110001908614	6.94601021285402	6.77327927236366	7.16202834077453	7.5146938515248	7.28597708058464	6.700200139129	6.51607345707118	6.56832409215674	6.86807288025644	6.76733830852904	6.92923230048962	6.68054467807843	6.20363502874114	6.72983146677813	6.5142734066349	6.77047024716332	6.87857279158288	6.92174718171867	6.96421985089557	6.71734300482359	6.80475408819548	7.14842894133534	6.52489122282115	7.21932452687762	6.71995746997337	6.74930274125104	7.17445925826021	7.20646889806803	6.66310687138347	7.04979891037717	7.02116438526028	6.76611871844265	7.17553818430891	7.29985954606934	6.90516404092181	6.98895757241928	6.60059419036184
ANAPC13	8.00711695589042	8.14178815259499	8.45700475477113	8.20142330140435	8.26781537870961	8.4153866065762	8.21916573248315	8.67915194224406	8.39754902913861	8.45614317861443	8.68638217748405	8.20034030821271	8.05911090708667	8.13487943804596	8.31052714279102	8.34654999034857	8.30601345785924	8.4071050382348	8.19520020320947	8.03674831002704	8.33407495402927	8.17106100534286	7.97376954939852	8.02350270075655	8.17584926350611	8.16934922287521	7.92859440013387	8.22837176568907	8.12436587850737	8.41668218554799	8.03463852713473	8.13616288716578	8.24959068977469	8.42490322696039	8.01786933632698	8.26069194396527	8.12473432736631	8.11472746386461	8.16643969970004	8.24058808718232	8.24457044746746	8.74787203344421	8.20960397141445	8.35818315384501	8.48800328694873	8.2182075425339	8.15121993330439	7.98942484973565	8.65109283276574
ANAPC15	8.38442318045881	8.85210143061984	8.84998376288907	8.23643923937608	7.94594887132069	8.11562808421535	8.50573046998046	8.6624356141696	8.27078611422371	8.42031216295085	8.79007672044457	8.66303268165797	8.28461570075511	8.82292809597187	8.7366410485266	8.8587661298673	8.48453274208725	8.62908737918811	8.42382710344689	8.87210892822281	8.86482359083924	8.60931356721117	8.56033962823887	8.3509813594034	8.62149829631655	8.5062658639716	8.69047249014717	8.96847696503494	8.07914929486799	8.68727475809916	8.04573698766581	8.6797289778508	8.66851847542067	9.03219332510476	8.87192164878716	8.19474297095803	8.92707507187506	8.36158407787707	8.44339996399884	8.34202784923379	8.39920481638412	8.90487061120534	8.98483570118176	8.0961958043601	8.33060377096936	8.95791047092251	8.15035993160182	8.19089482519205	8.94795554151498
ANAPC2	7.44980084313613	7.73286778468694	7.57714327221974	7.75532578143954	7.49591713299494	7.56483522885128	7.60648706236991	7.82338937850398	7.48919714038933	7.37924168612951	7.69764020396315	7.24370641698601	7.85117321631866	7.99414936314584	7.62490626169286	7.52434896201046	7.77125202897432	7.74728215115775	7.66441241892232	7.73628947913969	7.47298285206123	8.00392702666089	7.62223662361107	7.90969841732128	7.86761651639385	7.9205935123752	7.69521005053288	7.70582473698868	7.52802490198861	7.63076672575124	7.41820751637098	7.66824192280045	7.40140747013101	7.83569290909996	8.00140353025757	7.29895237886023	7.70245379344489	7.54395476565763	7.63503682096985	7.55797629269147	7.68359939395896	7.57517215550845	7.84107481387029	7.6963517167525	7.42385785995227	7.61833819124795	7.74606701352982	7.1397390839172	8.0023468628976
ANAPC5	9.4597140766573	9.58035771177195	9.42815184872041	9.44347197460409	9.41721182977729	9.35209209331768	9.44905016177865	9.59819412587167	9.60576720023762	9.05048787537148	9.44824361716152	9.58457689937754	9.37203994018484	9.6038470672382	9.28707829027048	9.31103547660499	9.50427138862925	9.38078210597539	9.33887455933716	9.34462963652079	9.61592857320909	9.64531572193838	9.76943270101899	9.52834510255227	9.56475459246411	9.64647017162	9.55234526067707	9.74872543193873	9.42347904431439	9.51549443174928	9.37999231635842	9.70244235886744	9.32525733110563	9.5081187557284	9.32027681988505	9.1924467188141	9.43786121248138	9.49112396424678	9.27232526912343	9.32656535466235	9.33905025593137	9.63338834710745	9.70883114852696	9.30619030904054	9.46431177962979	9.61183619567228	9.51480337295454	9.27126251062385	9.26362049710455
ANG	8.31298634609342	7.84063212358126	6.0618567387332	7.80908334855157	7.15233471052912	7.42023863355083	7.77433927801651	7.38997705613751	7.1429815288499	7.88145551726382	6.44764693514497	7.65873805570461	7.05483974267037	7.88194481774906	7.81705197830345	8.20070436593151	7.96606751214738	7.6962817638528	7.74699286730017	7.87092514188669	7.38895953578287	7.98910509161893	7.68409083302159	7.71727405110206	7.4854535566822	8.54508453422924	7.52369764667021	8.62451926613554	6.90599413536229	7.49435603110839	6.84495099630089	7.58799201490283	6.72575532323556	8.07537231197382	7.91719679641003	6.95627459765493	8.33678245392309	7.2135198279104	8.03981483172478	7.50644852488597	8.1660480876129	8.2685995784867	7.97040853312085	7.52605597073528	7.23378022839038	8.13827608987812	7.50691893507228	7.67137908283481	7.76669758838843
ANGEL1	6.77157115603412	6.84093197347944	7.00693358239978	6.75424500827702	6.57558513401763	6.84015730571233	6.39805663742307	6.06328244977289	6.64855680153937	6.79863571592297	7.02029158579881	6.82227832703359	6.80280988116429	6.73901350883293	6.70930760588671	6.28244560031981	6.75470517325068	6.76281954798525	6.80102320689216	6.80280988116429	6.78799477734084	6.95141528141929	6.62745008766777	6.79951478226495	6.54558164281912	6.7750752821917	6.75122855603956	6.5428218409859	6.57854012506025	6.82493875760909	6.80118854786761	6.64155623738924	6.50626602383633	6.13958419875029	6.53626820329544	6.73952496583571	6.67478458329799	7.03972288612687	6.69319787692779	6.79084974463856	6.73907103524443	6.59498330553738	6.59960842789936	6.90505159538787	6.8755452793338	6.7001310972272	7.07323532290793	6.76772781771407	6.64418803379092
ANGEL2	7.0468250546467	7.40293841717658	7.40517257234744	7.22930460577907	7.27102589314358	6.96953716054339	6.77234550760479	7.03617778348262	7.37280917314314	7.20268247265689	7.35877906197773	7.09739469238591	6.93810071864262	7.39423355800606	7.09204339554311	7.60234147588896	7.16524198965098	7.30212267805351	7.38116737709836	6.97186473823586	7.34818421580558	7.02959926029512	6.95973897843937	7.09311420445851	7.04162052528888	7.12437592905151	7.08408559161941	6.94625710183782	7.09882611323468	7.30157337650102	7.32851019818815	7.53442371366114	7.12052168813036	7.11538546398945	6.75582402337961	7.68408659790569	7.2705903127161	7.36908200004412	7.14133481498833	7.32373740769317	7.17792738249279	7.00168683170332	7.07634284188543	7.17990046365026	7.1452790240733	7.14991571297295	7.38914323966451	7.16731998849048	6.78684734761888
ANGPT1	6.39323323585965	6.88683305293124	6.41335848157472	6.68917704645313	6.71051269071643	6.3702169082338	5.85901510952407	6.34665228384407	6.05988268164421	5.98149699584706	5.93140855750535	5.90898243605145	5.87576143555061	6.94486344287564	6.93901933943094	6.67260869517064	6.47028064585712	6.88261944694291	6.39061539584511	6.64325891515689	6.87404835817788	6.56134379527017	7.06156748321368	6.41629493076825	5.28241031105199	6.48751874054203	5.96106254218651	6.35020354182029	6.61405072442721	6.72815673864852	6.59814203278341	5.98578263306008	6.24113142466742	5.81205807703854	6.18833628209243	7.23191559919006	6.63224821733636	6.71823228575605	7.4472418364849	6.7556063342455	6.61901709311239	6.34610525236997	6.09352861846095	6.91143729705738	6.07589232750959	6.67831061748574	6.12039961909156	6.67714596712798	5.7659424430758
ANGPT2	4.54717403286996	5.58085722744051	5.56294820727307	6.69617791253221	6.95529818409568	6.0076886581676	6.68488910562276	6.38812272117412	6.50216744223346	6.08952125741829	6.14470722756252	6.23025458630479	7.02657904041811	5.95423431989329	4.62596145146308	5.25329920972319	5.95528553577811	5.80592344283986	5.41722762253498	6.06138529669911	5.58896600356951	4.1389508545802	6.74248528135893	4.85794468694381	4.27951761971797	4.92964638055428	4.60483202063592	5.80119324870983	5.33268646155551	6.47703014721345	6.50086865889699	5.11321553446257	5.83420964698496	5.85282999612954	5.68818957560112	6.47449139566414	5.13582128959527	6.02584037462672	5.97827163632644	6.63346205597338	5.71766594609412	5.99531096201071	5.09546893868061	6.35010635664301	5.35215621825003	6.16066363058103	7.21507931146716	8.30642516624588	4.99281408051885
ANGPT4	5.05571547904134	5.87970962071459	4.00548170968442	5.2676727994684	5.235299980417	5.18479892144577	4.86715738447303	4.28647406330881	4.7020356783844	4.5295383033261	4.44174138373795	5.02691211532069	4.72604043702398	6.1347940298195	4.3789087118092	3.83233448056864	6.37301669710971	4.22461120376807	6.36759002538795	4.47654301508459	4.11669228933922	5.0054615565323	4.66715289169758	4.27837225711209	4.17671722540613	4.12396175795581	5.56679352408333	5.26590549768166	5.08227754002038	4.12611568954521	4.77470250167068	5.94658579545028	4.04389623768853	5.46327552987962	4.48946525602603	4.65391959105531	5.62414717353795	4.68242848454952	5.35568596921174	5.44389254655774	5.70041844084356	4.93709216664469	4.20365247481863	5.40728866484047	5.38908801543974	4.05486822844895	5.19320204065628	4.54698839985353	4.53983257102196
ANGPTL2	9.22458556533764	9.19360259733907	8.37531338688366	9.15547690580779	8.978194181427	8.90243460101364	9.31700338996234	8.16897274747844	8.77509129976491	9.28570548816508	8.5912858204804	9.50580638985795	9.05310787606548	8.4713686792484	8.81820468036104	8.58483462177624	8.9288622602606	8.85168427546444	8.26001860443748	9.01528006161579	8.90983983805954	8.38572840691234	8.88941702507368	7.85240006828535	8.02053296478269	8.70882081508949	8.52661562699261	9.04981622940023	8.52009609870276	8.99535734368029	9.28685426818673	8.16707328582641	8.82061432646261	7.94119222718872	8.96612766589838	10.4398120618566	8.50191579862957	8.89930305926775	9.01048060957012	8.97795395254995	8.99688651254887	9.38453206959179	8.90672981541636	9.57931756360779	8.48205304817052	9.0682950979858	9.05036093256908	9.39107326604498	8.55367324687789
ANGPTL3	3.43107953599754	4.28079125407108	4.70675998344343	3.6902763924982	4.30832282473137	3.04372817506422	3.16396503812917	4.30868120793221	3.94669979736606	3.5370580140756	4.98465219773083	4.09984173266903	3.83898085277885	4.56742017305922	5.03121320814035	4.85946096948908	3.5811164269529	4.6789300619271	3.70715231058348	4.62063277024496	5.24234443452353	3.28635380861741	3.63978317596305	4.06013695787456	4.33397901344019	4.47400350723765	4.40197362989655	4.18756491277651	3.93113438089577	4.07982513237265	4.1475987370804	4.73687828793864	3.88976082835591	4.04683817138307	4.20946911397059	4.31814502996054	4.06838978971496	3.6995930766879	3.88129519200299	4.08875591839023	4.29407667180252	4.30313498003054	4.21534979924637	4.29032862770411	4.42897923018104	4.48259374767263	3.74292728321341	3.99553995477412	4.67713442415621
ANGPTL4	6.95220575846188	6.07528121737118	6.27923225277141	6.65191601274597	7.05991346129487	6.68988132065096	6.63966434732361	7.08478493659821	5.89780444651402	6.61839767631021	7.50843400723855	5.1898982888014	8.27337519952244	6.4455404462838	6.87510572578542	5.76822044965221	6.8118947422588	6.04027746850324	6.67795788013531	7.59075961789089	6.46463826027761	7.67804034102132	8.17423821482037	5.96613955121014	7.77472930216581	7.01333534438358	7.30062651665995	5.80404586480321	7.8399038267855	5.98370964081081	6.81364300991956	6.22610675600111	7.21102719459889	6.36170357097814	6.78522965425515	5.69041181776763	7.13024901759179	6.93023872020279	6.77056744138314	5.96078513508318	6.98119468301549	5.91530680747765	5.68153804275429	7.13447061607695	6.70326305378003	5.86810243812025	6.82754381672239	7.92398370855808	7.99354299753207
ANGPTL7	3.98044100980608	3.99837350621577	5.73601383524313	5.92463087984933	5.75820999349193	3.97291438654332	4.41726053408399	4.65974160000468	6.36565902896439	4.03103537842185	6.71798525952537	5.81985682855018	6.55739498846897	5.10340196619259	4.97522514689686	4.7378191494545	5.6908343054145	6.12397647375533	4.39920472404847	5.53840052894909	4.85045726994179	6.71541865364283	6.69168395575975	4.56268562726155	5.51618202499456	4.36138328087016	7.4442195244271	6.45630026144475	4.45796097985846	5.22485121914482	4.60238953830806	5.02998640686186	5.97827956334374	7.11560853908308	5.37823266387887	4.17149915896404	7.59350501695337	5.20494062166987	6.70614695293055	4.32310711040042	5.41166662158004	4.6554165726339	7.66147701914677	3.95070585724349	4.18452562695198	6.02782589656446	4.78999929166484	4.6909418160521	4.90375732295862
[truncated: 12,074 more rows]
[truncated: 26 more columns]
