# Supplementary material for: Dermatomyositis with intrahepatic cholangiocarcinoma: a case report and data mining based on machine learning
Source: Front Oncol. 2023 Aug 18;13:1206043. doi: 10.3389/fonc.2023.1206043 (PMC10471963; doi:10.3389/fonc.2023.1206043)
Supplement: Supplementary file 2 [file DataSheet_1.zip]

Archive with 1 entries (1 files):
- ICC.xlsx
