# Supplementary material for: Dermatomyositis with intrahepatic cholangiocarcinoma: a case report and data mining based on machine learning
Source: Front Oncol. 2023 Aug 18;13:1206043. doi: 10.3389/fonc.2023.1206043 (PMC10471963; doi:10.3389/fonc.2023.1206043)
Supplement: Supplementary file 2 [file DataSheet_1.zip › ICC.xlsx]

geneNames	GSM798481	GSM798482	GSM798483	GSM798484	GSM798485	GSM798486	GSM798487	GSM798488	GSM798489	GSM798490	GSM798491	GSM798492	GSM798493	GSM798494	GSM798495	GSM798496	GSM798497	GSM798498	GSM798499	GSM798500	GSM798501	GSM798502	GSM798503	GSM798504	GSM798505	GSM798506	GSM798507	GSM798508	GSM798509	GSM798510	GSM798511	GSM798512	GSM798513	GSM798514	GSM798515	GSM798516	GSM798517	GSM798518	GSM798519	GSM798520	GSM798521	GSM798522	GSM798523	GSM798524	GSM798525	GSM798526	GSM798527	GSM798528	GSM798529
A1BG	7.95711757644868	7.90455631321642	8.28668036338809	8.35756993342492	8.53375683168313	8.32845559420502	8.36760146992674	8.68200277362815	8.74006944220334	8.35806682092411	8.93676508893095	8.4426451251037	8.24636717128037	8.60063656972781	8.02679531222116	8.44234624870896	8.12353670595859	8.26678002477865	7.69082077919372	7.87872710322144	7.77488486768068	7.76306304084778	8.16112573616478	7.95726502021978	7.54010036921048	8.17395186622367	8.41243838856506	8.62990552629991	8.230241078383	8.72110475637145	8.7788808606854	8.9207652565707	8.65779128206485	8.27420748735962	8.41273382805516	8.66209791031513	8.61167796726462	8.43459940148583	8.73558433540098	8.49954806225029	8.3060342202767	7.67705111575115	7.95474292601528	7.91938173573669	7.76266100475274	7.9309212589242	8.20691521921332	8.3302766576689	8.00391606383736
A26C3	6.56138244618684	6.53569788681435	6.88534542687057	6.70970442322946	6.54674146830487	6.6108585888169	7.28290173308577	6.71101211633486	6.63966058167201	6.46598617377113	6.5845502358017	6.69645017546952	6.59502272265946	6.86455588664788	6.58916006694581	6.57674047759189	6.6208300085536	7.02299813287185	6.74266008540642	6.84360687236525	6.78832504652611	6.70731716119935	6.82847275016361	6.71733067109532	6.92567664985765	6.62804906513119	6.80491992343883	6.6855524482211	6.50502877958137	6.70712850189895	7.04489081556089	6.84759623512589	6.55487163370769	6.42138503115231	6.75152602987942	6.74928222610864	6.92042706235969	6.77395197266078	6.72232324457821	6.7332084018393	6.6864306489937	6.77576979772319	6.65504620656134	6.80680999267284	6.76416646811408	6.88677578378492	6.68142614243499	6.94722498336635	7.14292191367789
A2ML1	6.94766154719114	7.74341216464005	7.72994770109926	7.32382941917614	8.46359181183677	7.88337627734448	7.83001267915714	8.55278973181653	8.16441772219124	7.4542615417292	8.68828215960447	8.49766888376933	7.65824426441723	7.13576011293194	7.88676057605881	8.77136690945665	7.66889386806074	7.21952668212885	6.91780856822382	7.05747536471436	7.1631173602635	8.02689107445737	7.2195670260063	7.22947865815497	8.00475592663859	7.30253517085825	8.4775128832022	7.82600124601911	7.84370116724572	9.39478734034523	7.61630735894779	8.37281795480678	8.90910466847695	7.48836091558475	8.6979098144384	7.80648832833088	7.38805103819083	8.36006255525694	9.28751468591227	7.22305460509743	7.89451115977717	8.25050352956289	7.63024710581731	7.26133582124636	7.17443249519922	7.2006460134023	7.21690230263152	7.03308548852909	7.25735603045591
A4GALT	7.69840830554622	7.95037567579234	7.81841171781098	7.74472788354261	7.52628754127815	7.46888043167936	7.34972713493609	7.61727700771424	7.35993796165927	7.23212588751559	7.04914425788722	7.7303073332007	7.49076660249941	7.65633427584695	6.991943245536	7.58568380133599	7.5924301125732	8.72263688016635	7.9952733993376	8.09249888980094	8.66401702843042	7.35530972204433	8.12021610319033	6.8510352688979	7.95656315839272	7.26349039427952	7.75005617881589	7.86675520753238	7.4380240528043	6.8696650519739	7.8963403584474	8.6516120159574	8.23645987128602	7.81494565414988	7.13449616665583	7.93189309016666	7.67635623387669	7.07011591624797	6.92494420164324	7.25581193010404	7.31207257652896	8.2257878417248	7.44950408620106	8.38135645078388	7.79247008257115	7.68651642404171	7.45360738317979	7.26362454892773	7.84027557148665
A4GNT	6.74654468902323	6.55985024547769	6.83221692938102	7.06872968198853	6.84658319130377	7.09555610608804	7.14157891168847	6.98423251795489	6.80420902574832	6.8062688310837	7.13484560300831	6.87666665479666	6.52877604764812	7.24605278128765	7.02241672317219	6.89175191021539	6.78541702912001	6.85596124609845	6.81233542921577	6.95061896505182	6.90777703326919	7.10590569794462	7.31979675416851	6.98371647540664	7.11845686548171	6.57269006114157	7.46201593238305	7.31591591310562	6.9234902156063	6.89184344927891	6.84534348299845	7.1753942351729	7.54915985643752	6.73086351530088	6.98691849750647	6.95182027321007	7.19449208697206	6.67679920244735	6.77967148972225	6.92299680496384	6.93595710361204	6.99328349135219	7.05708609557903	6.9859678720724	6.88124887545866	6.87873226710187	6.82774063571253	7.01187519018277	7.27461868216233
AAA1	8.23000420210703	7.26360727880302	8.19568051064883	6.83150127926876	7.46425813423644	7.70958034852063	7.92988373767537	8.52670874886422	8.70051452627893	7.79579545611649	8.88322539172169	8.58147443985121	8.54839600103414	8.95437844609244	8.13127165285774	8.45451298139098	7.79717753676344	6.87133689866699	7.75146378487118	7.39891612112498	6.92829673434466	7.67659202054697	7.90325876941425	8.11322384165454	6.83634140774539	7.54004256398849	7.17571990766537	7.03894179535709	8.41425417406925	9.3724836753705	7.03062392352528	7.05586139677087	6.99945735579469	7.94099372252266	8.29691089286359	6.99094245161755	8.36975184522072	8.61754227107653	9.01280265645607	8.31256948867098	8.33607007772718	7.63739318174641	6.93153824012774	8.38682496603786	7.58894337557978	7.13286961338316	8.5410974941221	8.33151042874568	8.45478947976475
AAAS	7.90862506665105	8.18791327591851	8.14684269678517	8.2632738216238	8.07997410183686	7.88614320935161	7.69857258540899	6.8392802597934	7.77188773483583	8.08770397997846	7.25058491982743	7.81990674660213	7.83276319554537	8.11049880750728	7.99937053813735	7.07683706727073	7.99982154427417	8.71943220298465	8.02417079378488	8.43841610733254	8.60203257646881	7.94699765166472	7.74813420765007	7.58543071088126	8.79741526929361	7.99982154427417	7.3853144506922	6.55892395263226	8.01690076917178	7.06761082292829	7.5799207715408	7.29015979570676	7.19120923254952	7.09549890106909	7.04047979071244	6.99839962471084	7.36505545309552	7.40075932724319	6.90593913746675	7.05207969835135	7.56260513557697	8.65488108403825	7.75308512163309	7.68626472918874	7.41005298642374	7.53843186782305	7.45332465840956	7.15550168343931	7.47139433836933
AACS	8.17742287084662	7.97690292800898	7.18639853538404	7.7985907024024	7.75199872375321	7.65125691636084	7.65709543298121	7.2187996183387	7.50720416812956	7.53025749646238	8.03742751259803	6.66229436963856	8.00471755190106	7.43049290943007	8.17180184826563	7.23895242750839	8.10513775842282	7.93007415419998	7.71091703204585	6.69102156163875	7.8041662809568	6.89750899165583	7.01538132385896	7.04904238953035	8.1135111757829	8.12071185037144	7.12008070388017	7.29784267492153	7.84727904099846	8.12648089802044	7.04211878701828	7.36345308844696	6.83076617410328	7.0399862281877	7.55551323984216	8.51277083047806	7.16790006959872	7.7534204402301	7.67582282218654	7.54381765916135	7.47871666643683	8.07771372763358	7.62618215235787	7.29358297760961	7.92232152814122	8.07663493086934	7.26652530569843	6.81241873192172	6.90961185482059
AADAC	6.68817306915387	7.20859172042432	7.39484052699563	7.19522188637755	6.74533884340242	7.58756978544396	7.75817348708627	7.85409726211275	7.46125872054367	7.3901793071201	7.57244658972727	7.18328073542485	6.72372185955014	6.60792923600819	7.49751409821029	7.4904661028136	6.78916484887821	6.77135645243061	6.73268663979734	6.98793308293648	6.69245935345549	6.79171401549925	7.09115000211739	6.76315410943749	6.73919840906044	7.55559167812679	7.0370814382262	7.03009678627441	7.36387193868363	7.87634414400868	6.73540821307491	6.95831430184708	6.85611654595723	7.44784257158524	7.50406471959249	6.93011152596461	6.77083252370886	7.13652615852465	7.4367272880867	6.65008067142006	7.55756194666526	7.91671512152557	6.92987495416679	6.94495845006749	7.52696048344879	6.85494456059859	6.72375236346482	6.86046973685781	8.02434856050179
AADACL1	7.58708280787102	7.27042903250445	7.7640240435627	7.61366062691866	7.89394547339974	7.16507414682314	7.12758181052367	7.61657264323927	7.31053738692717	7.05747716673491	7.20851067155951	7.12630653252267	7.68006801073342	7.30466257494576	7.47436946189728	7.49920516172829	7.63307749723348	7.45096919901149	6.84459525208118	7.09509633554981	6.9434965559751	7.77920681074227	7.37691861963632	7.382347293955	7.68927473531506	7.5075788528026	7.5465314426583	8.22874637824342	7.53326015293538	6.79521944822583	7.63612959418276	8.36280026675149	7.55871031626805	7.36491995243892	7.08090977575765	7.61850352792751	6.93032886551458	6.99746024954011	6.94544003961689	6.87112067598802	7.04641091827459	7.27169295602977	7.63402805188282	7.09988722711977	7.28390281866855	7.27007820481794	7.10964447476047	6.96992262702097	7.24158217486162
AADACL4	6.5860751707552	6.535844487174	6.9826225104113	6.93432117062728	6.89046278736692	6.66363742414658	6.92775463742085	7.20749042479315	6.55251896184985	6.93021167172658	6.50019934200758	6.8562565492434	6.75476234511204	6.91980156103466	6.5544218118206	6.6757654518259	6.93992661603126	6.91670634099799	6.73395639598767	6.9474643593884	6.90291690160632	6.80450709692853	7.35499626230933	6.6774775093684	6.49975684050266	6.89057657354414	7.07692676904809	6.74659324486421	6.7616715749501	6.72225315503314	6.84036506938615	7.1604061792578	6.94117805234013	6.52305760782624	6.90175753749459	6.97800922791865	6.68186547079708	6.90750925594954	7.01010912123457	6.58622372900231	6.67125948572578	6.77162099165806	6.97124541251659	6.55072780074993	6.69251504241529	6.47664313142643	6.67543038186697	6.75881867203485	6.96980959782072
AADAT	8.52027583425021	7.57341679936521	7.46120484998451	7.45238906110654	7.99517755690743	8.37376476249679	8.35773960668602	8.4690013625171	8.29022236966668	7.11992885687348	9.44732100811318	7.59071248025183	8.33298802473055	7.8531868280241	7.86307096565321	8.30316764987945	7.86472997267218	6.96052644855448	7.25926387941754	6.94839541839559	7.03018413171017	7.03940188423376	7.31841005237711	7.74211423507582	6.8653725207341	8.43426667404954	8.64154810219793	6.71825570029661	8.17531257314196	8.51394960174639	6.79014929792789	6.90629693839826	8.44092132774465	8.01689487707393	8.32589151964299	6.85381198794655	8.65829274038974	8.69501962931833	8.31529917070523	7.79312927170691	6.77146676949903	8.35101895030563	7.53206483942549	6.85100196231809	7.48734154436419	6.63153535619953	7.06562094672955	7.71843856747938	6.91562745480195
AAK1	9.43392860394358	8.21497823396347	8.58086961167454	8.24894431604585	8.75525783004298	8.3083488232041	8.04135518971748	8.05003972474619	8.50598615820231	8.67164403642554	7.57742222752355	8.16210156758729	8.4146322335286	8.11628802927882	8.05443887441788	7.73222371083774	8.44511451777928	7.92937742512946	8.64532473577535	8.17220536217347	8.49674051000468	8.83521861892555	7.77540849994772	7.62322191928698	8.12194006442758	8.38306115311043	7.77850830831441	7.77850830831441	8.30741000580072	7.51959639431495	8.31913239450048	8.15883225938387	8.112169104292	8.04486290012441	7.84453126276055	7.74899852144221	7.55599683714466	7.55675767272562	7.38005765405761	7.34384167899372	7.85284197156973	8.6248858262316	8.24480980369655	8.06207947690021	8.43392760613999	8.31803361058812	7.86932072027573	8.24200810863563	7.98202862028321
AAMP	7.36289368459609	7.37956459924382	7.01919391262334	7.19492346968656	6.94981635894158	7.12754177179666	7.45736039912344	6.95814863464077	7.01406253042858	7.16479993510949	7.11215124793507	7.04030078468187	7.33178108927639	7.02697346455267	7.15851743505197	6.93628411786334	7.40589046025742	7.50861918902267	7.22432416909044	7.23054586769875	7.48913251416752	7.16935687461891	6.9378069269641	7.13557626560296	7.33480977061365	7.10536502646443	7.51766955814569	7.82345999011352	7.2367875855322	7.16068203322706	7.0233402599115	6.80538238150177	7.25822753162083	7.02372302436941	6.99464709764777	7.09571953922109	7.31348647419501	7.05230820453357	6.93930717639139	7.00575319257922	6.98167539690607	7.2548522500381	6.96637601224655	6.85754570753323	7.14916280404581	7.36961599699046	7.17709543321617	7.01733326164436	7.31011931217183
AARS	11.9946474685126	11.920556648264	12.0684152993084	11.920556648264	11.6648221713155	12.1195332293259	11.7529291883904	11.959228821583	12.02885947812	11.9990539969253	12.02885947812	12.0886520364882	12.1752470555162	12.0192477794274	11.9946474685126	11.9282378900647	11.8845321411853	11.7610150589647	11.8612416319324	11.7355599735647	11.8246341459321	11.5863876007813	11.7355599735647	12.02885947812	11.9946474685126	11.9282378900647	11.8612416319324	11.9679967392383	12.0935903034134	11.8448287838664	11.6179299810533	11.5905534553745	11.7779828464456	11.8070323426771	10.9335011105399	11.7805635051207	11.8180185765393	11.9821969890791	11.4347881906265	11.7583632083004	11.7223786674989	11.7805635051207	11.864399214411	11.7273048916703	11.9866897717528	11.4940115829737	11.5465946551536	12.0886520364882	11.7474875826324
AARS2	7.84978460014117	7.65974813444493	7.77994816591135	7.83373547127422	7.67308124496103	7.70791788504027	7.74653559851668	7.34306280421365	7.45092065595685	7.85509548069843	7.32592299078246	7.8945585171054	7.87330128962825	7.66890316602528	7.84616980638283	7.70879924671988	7.99969502480322	7.9790180232299	8.00449184535047	7.99119277179777	8.14256524785887	8.15316296554022	7.35379782788729	7.86286454169779	8.57800638160177	8.29002187295595	7.96306975592109	8.21587485951205	7.99625640776125	7.51042716775118	7.61435986578072	8.76222534794045	8.23882878101628	7.70401008813644	7.56160665304526	8.16342967574994	7.76901146435652	7.34384357165185	7.10649869607076	7.63537658965457	7.64936119520335	8.19876796564229	8.09873885632728	7.841741954307	8.40979205933809	7.61849350912	7.45538989679504	7.63435168762676	7.79613303528634
AARSD1	9.0460938070295	9.31059183626656	8.45847222468145	8.63041151416733	8.88969143174729	8.85135677173032	9.21092581704997	8.78235710618318	8.95771088269008	9.21209731502517	8.51738306425266	9.14427381556843	8.73329598968686	8.19563095127148	8.6482417077831	9.02970204883388	8.81653907924259	8.34814442984021	8.49624180030125	9.13386383956729	7.78537628124256	8.08206016684353	7.86484983694757	8.5388802075302	8.878100380466	8.65756265686469	8.24644184049831	7.84986802168695	8.43856404854759	8.18637228272122	7.64597020400767	8.2465842078147	8.85974652155998	9.08770871523776	8.19519599671358	7.55091992201447	7.37683074087349	9.25649129354651	8.84848184272548	8.13307529614705	8.77314639363649	9.59562031801417	8.06721350369482	8.86744145930347	8.76981916707713	9.23333293541649	8.73676061922862	8.45996006775118	7.67071330856665
AASDH	7.45354378976623	8.18277691501506	8.44263829859261	8.1421344354403	8.21198921147313	8.15786983757076	8.08134859260538	8.12861199748423	8.75814030870942	8.23345052467447	8.68656960151551	8.71387321921551	8.1747664698357	8.39438117081828	7.95511736800761	8.26394957720677	8.3711484924758	9.17990961894768	8.63993183909943	8.30997176410926	8.56831273157757	8.61050409204485	9.07102636778662	8.78161610134125	8.4160991528228	8.61552777592506	8.49718408092123	7.27432908424929	8.25323548800368	7.92917267653224	8.64068715710518	7.50693558761323	9.06611020211008	8.80255249663063	9.39168036734218	7.064259310719	8.72004879730498	8.32160519010469	7.50215120834608	8.62736582297592	8.15108343588354	7.50723865156649	8.02958554244188	8.0399113901452	8.36065748556963	8.3428767858792	8.32172690186035	8.62415880228973	9.28144543926975
AASDHPPT	7.16564426707034	6.72108503166237	6.80700329226781	6.91828914691899	6.89017710784168	6.73844046757206	6.69997574024675	6.68631478890774	6.77447961629872	6.72781525800757	6.70063062950644	7.02588226682089	7.10487166178787	6.86109415421623	6.678003599958	6.99997961176994	6.77968697090555	7.48721608152169	6.87610166410913	6.82890057761831	6.81002631919442	7.03991521509662	6.87103614410115	6.76110710912286	6.90299301773749	6.73001163744243	6.79253152757558	6.93557924504148	6.7627927023752	6.63265600325376	7.0113465121976	6.77384749481402	6.80826595632662	6.74648045046207	6.7289896940787	7.18681715824126	6.68720286734816	6.73766010955367	6.8548448314394	6.69188893247886	6.63805377899066	6.78117765522346	6.65293280805365	6.95660219528697	6.69607807522066	6.70668334351789	6.73776694684681	6.75820595790557	6.69032600388893
AASS	6.7630389330302	6.95557784035444	7.02370535673598	6.63289716658984	6.92903216492294	6.75006433479468	7.23077138844811	6.71431890442954	6.79811594222831	6.75674772604558	6.72353520003739	6.97370357645855	6.69444097739266	6.69173430552865	6.8961597270383	6.72120395375991	6.91347988407083	6.71361573551796	6.70301698345562	6.58528341938241	6.75598088474771	6.6250658178908	7.06070376192664	6.57995827053881	6.80998677118336	6.98903547144983	6.73290649032019	7.50121070269581	6.78831633749794	6.69509573137914	7.0946152633536	6.74599676441584	7.13112921100983	6.84594688277008	6.8161324268293	7.32207507097194	6.55721416194847	6.66510823006524	6.76400104405107	6.58726479280611	6.85935880757672	6.90438431142907	6.84548992065492	6.7313041438796	6.95513297191537	6.81568497376005	6.61594596556698	6.67971513323228	7.00391983563172
AATF	9.80861155411757	10.463537217243	10.5850534949826	10.2938814580198	11.3390003522974	10.7468390484535	11.541156889232	11.3347880426339	10.9989514976493	10.6172388342869	11.4717382933281	10.8938015440317	9.93331991391117	11.3111190015029	10.8900252032822	10.8361560899383	10.6459543486068	9.86924830583901	10.6837431059772	10.338783477793	9.93286307474376	10.7408210461767	10.7419164703537	10.9053333122976	10.3102243365753	10.0575911659816	10.2729699085702	10.9324772432122	10.9205927601229	10.9013379859306	10.4607905889564	11.3755562006321	11.2598603448064	10.8145924508769	10.2999021989338	10.7468390484535	10.8036930298312	11.4231914653709	11.4085887980215	11.182058957619	10.1685836470157	10.0710227027321	10.7654297635886	10.7371101363881	10.6602676016861	10.7531283025824	10.8521605423775	11.0067778031551	11.3295170361898
AATK	7.07149571159877	7.10148992136471	7.50699949733961	7.55493500455197	7.62760058634456	7.67450864580564	7.62219914057523	8.30894910175079	7.65764702821777	8.10071294710446	7.81035827001702	7.69678957698295	7.39214111388822	7.32363634827695	7.87528260115646	7.51818372029971	8.4133272229815	7.71562045215213	6.48060140553	7.55012680979889	7.62983436865681	7.53727217635976	7.48610945050193	7.11224495963863	6.81514106512739	7.51466715517815	8.53082137855912	6.95782206310292	7.40700787730754	7.62891408664291	7.97168689434444	7.27088355890269	7.14950042931233	8.10916908776179	8.13959333438886	8.13555086776777	8.53482975607171	7.8984727126915	7.78276574904532	7.24437213479018	7.283547316568	7.58059247579422	7.72220474774845	7.66319862731864	7.87082432388464	7.99472155495706	7.59965066654164	7.04445948275398	7.20506727972892
ABAT	7.00072791544828	6.87264176594447	6.79083939927191	7.91287780476594	6.7758277781684	7.24994169564652	7.75476938516588	6.888131332459	7.05206704300648	6.72097667447391	6.97903944982885	6.57373217027873	6.90759459267537	6.93558185060632	7.13135623927772	7.52087023845923	6.76093237994743	7.29876504717943	7.37263233693058	7.44759427114111	7.2880585154071	7.57767370257018	7.36150055507256	7.18851379613704	7.27490136637	6.94091166854331	7.31574974154497	7.20382407597731	7.15600276050456	6.90305238090096	7.35799432630181	8.83651844414408	7.38963821468876	7.00520436322869	6.98140631407674	7.08186752964298	7.13595794291016	7.0123634014103	6.95535313767906	7.68742037926385	7.28388870803252	7.1193396399795	7.29740315310972	7.15849089584773	7.72968465089951	7.33554654877744	6.9214408700443	6.99748410815665	7.29179962165925
ABCA1	8.98974843120043	9.78677873241876	9.16312531311997	9.29124153118979	8.6450958556422	9.29605802272956	8.92997655642142	8.71690866309751	9.11279933485353	9.17886330843479	8.04294872878302	9.28856403167794	9.31173624687301	8.01769962581952	9.17886330843479	9.11722879837717	8.98646128468196	9.94160185919742	9.79215932410579	9.68326739050818	9.99279231038278	9.37332439703478	8.84443795875441	8.12455713772003	9.44225236281802	9.32293560124665	8.676013167107	8.32870562834957	8.94095663555484	8.55174472426911	8.17686244637669	9.46704342593127	8.4737830303705	7.84922846294731	7.66286053686887	8.13809586433229	7.50083887707725	8.59298784098981	8.43650407421114	7.68846261670951	9.16811183302159	9.82785710047105	9.14095246331495	8.85468004339859	10.0293467737896	9.42671975742691	8.98750886050624	8.99502416248593	9.19461888503692
ABCA10	6.64932096409336	6.54809490296936	6.60571616641932	6.58349536846925	7.03404104549253	6.73740884416817	6.70287041039879	6.82788636696389	6.69265586093219	6.70893792060831	6.52849040681482	6.58378667772906	6.58771805199582	6.61849033979991	6.53146302663657	6.91375956248183	6.63893505587602	6.92986770196305	6.56035693123302	6.74936273912562	6.55125246716084	6.79719756915836	6.63043861289958	6.8481284348817	6.56563448950613	6.80848587392024	6.57391916320712	6.6113538639829	6.62953708936751	6.62030800646539	6.72584858207432	6.73981867316471	6.73530485821915	6.84030690127697	6.88270912081799	6.56805670712248	6.73329557883408	6.59989799363214	6.67311676750177	6.7198490027701	6.66917451605056	6.50971766046442	6.97004772692735	6.74993135852439	6.76370281654907	6.55239092102851	6.54237184379184	6.80146135503047	6.83895302775332
ABCA11	6.72447879553881	6.9330909182069	6.6164065816283	6.91189573402034	6.75578553659892	6.67327211792707	6.65003926211959	6.53644082804187	6.98305277196349	6.59390460014235	6.54731423078489	6.62983480884184	6.98014035689408	6.68564730761393	6.72161286477252	6.84557329928302	6.56953294009229	6.86399557055325	6.72374039458836	7.06757870906192	6.78038125447651	6.74590803782873	6.76254400338497	6.87529834765813	6.79150711077907	6.84343661512313	7.20284627606914	6.88525993488362	7.04882406495778	6.78154593497395	6.9493678210432	6.78936742576379	6.89032399126195	7.05280986195379	6.67272716811694	7.0963015091488	7.15383707784553	6.76327392612585	6.76644555562965	6.71494821227235	6.85323511919451	6.87910895273235	6.85863857012268	6.92166585335967	7.13593778361219	6.73283439281008	6.84111552549051	6.93403457634936	7.1550575809659
ABCA2	9.27161208489151	8.29117451534417	7.97623372065105	6.91843137577563	9.29383985199293	8.92859591076297	8.72251814384594	8.74547581262496	8.84808070567365	9.28550084161214	7.13261826034667	8.68347124713351	8.64352897035381	8.88993875279801	8.53842303243988	8.24784171569865	8.1484935512463	8.18995675560325	8.0904243367307	8.71314810422439	7.17150445670935	8.07768279020859	8.29356508863982	9.73171252108987	8.60684024377458	7.46114635358911	9.26001713075776	7.33568152611942	8.39011975606992	9.36256689923429	7.55284318787074	9.66705937036139	7.30865145398145	8.00407034297704	9.46708627879217	10.026509172277	8.23399579672343	9.4725914959414	9.24567724981585	9.2721041541255	8.56388738008088	6.98349544652894	8.48402573227561	9.02346834830711	8.19660937929856	6.90867283970278	8.11858390752271	7.63653070487193	9.26413445666333
ABCA4	7.5891441124068	7.55110194958884	7.48960764461017	7.81935248347787	7.15447402630572	7.26100104618512	7.59502478897655	7.35517928597425	7.63965294355566	7.70826145656324	7.0855772442245	7.70817258190838	7.38156787269073	6.8198897864464	7.34282577264329	7.56131347306664	7.33368255562184	7.30961663225598	6.87189240301664	6.98409207273112	6.97778796069089	7.34403008432739	7.17018723044753	7.24331095937808	7.6942472370764	7.77516553410334	7.32358172011904	7.7041817161107	7.34044069579463	8.50258754170112	7.60208581172246	8.22134944255447	7.24145992470305	7.20593183959691	7.21763365144942	7.36736036277872	7.35870029511144	7.86649656942389	7.89845791304575	7.18097703861435	7.50310333267114	7.61831088176857	7.88829113351659	7.20083954957157	7.87247824384274	7.4029860955031	7.29902849967801	7.82670844970367	7.24371611774712
ABCA6	8.46230801049046	8.56881910945701	8.29315879496403	8.79151637810804	7.73033039374734	8.7350377726557	9.97859067486482	8.15397559204916	8.63846789292144	8.25928132209054	9.34866212135262	8.57504617798201	9.08102967719029	8.20504336466392	8.4270616583037	9.00214720219856	7.75109409955754	8.77678380156906	9.38628739336244	8.50623226275238	9.49386561652891	7.60004293069403	7.84083169496429	8.55452859279669	7.74703095643586	7.78698720477385	8.32080704389464	8.25211748764886	7.96013436396202	8.50813635394669	8.0602539125234	8.85185641104296	7.99495437706904	7.83802983911659	8.00369699865069	7.08145167249159	8.0692702927094	8.11765627451983	8.19294076984829	7.7074658580363	8.711140287465	9.19758184366411	7.48547149437895	8.70526948034452	8.07465525819401	8.19268094188404	8.67030355666795	9.12236727355758	9.2073356914869
ABCA7	6.79130223727782	7.21388559405077	7.5995165437852	7.43489385451218	7.02611048723906	7.23652169809294	7.08301073923927	7.51856486044499	7.16092786143593	7.25941138252139	6.9971576614785	7.38186215365968	7.18062366584596	7.56230557854667	7.28978821322673	7.52120705380053	7.09648019912726	6.71928545734156	7.45465620499971	6.9242953189013	7.61575313695819	7.71745167355903	7.75053561392563	7.27543206418278	7.64830456920714	7.04622093886546	6.82145643313584	7.66992969269557	7.29716917273035	7.21578408133341	7.99110530744919	7.98045439700432	7.84402048080577	7.75536510075134	7.10757500777125	7.7854689859267	7.58055394031282	7.59522395917541	7.0554185459514	7.22968832241596	7.24747973734174	7.22774365652688	7.39971084159943	7.21915485200732	7.59986052798385	7.60760784913395	7.29225538226271	7.73424694526623	7.56013801986111
ABCA8	7.33988533709839	7.0478762508714	8.42801902742826	8.33545116074012	7.61523814646724	7.44374479193789	7.68965334048093	7.78751703471469	7.90090966628038	7.24944272049483	7.24268188621466	7.46754115804565	7.85294557190046	7.71637381764165	7.27987508548137	7.79125733530408	7.09750353277554	8.84652237705157	9.15465187508575	8.4247911035648	9.13355850332141	8.47951663126336	7.78403354029793	6.94043884334113	7.45263886006968	7.80289443541887	7.30477862846115	6.85429399709458	7.68884344809049	6.78517471804449	7.94507908300833	8.60046873630021	7.9922915405482	7.18110485294041	7.01524163325597	8.0992416489809	7.57256256121215	7.04253424039002	6.95853297064217	7.14983047969424	8.08688575135926	8.61630229010564	8.09712890496544	7.29694884736723	8.32486782340307	7.32888155013619	7.75462460274959	7.27429625180913	7.36912916858848
ABCA9	7.3529649525764	7.18805100035487	7.63240083533715	7.50715155240053	7.19843412675591	7.49558956204612	7.80546147041559	7.28688427946311	7.13958479006457	7.27243125809229	7.45570456613572	7.13174658979721	7.45448218682602	7.16489417436367	7.15269980145729	7.69544636031775	6.97759275064603	7.52518964111639	7.74839005215734	7.40146983038323	8.27768289369665	6.94573727907013	7.61565528741209	7.69886101564249	7.43375035504416	6.74178469666642	7.22803302619587	7.11659115839868	7.3545342092186	7.78616741407442	7.4188217204827	7.17286937067948	7.12658515994334	7.31124366935336	7.15609122662006	6.96457143181937	7.17179614516478	7.33236542673507	7.41627557297131	8.0991297044672	7.45172833307083	6.9682740621541	7.64446458757571	6.72322838156095	7.90005653249042	7.14846477972567	7.37874611317786	7.44570387254851	7.17995259912774
ABCB1	8.50015754917559	7.52468691973976	7.89784141797461	7.497577623248	8.85128024343474	7.68526672192958	7.69435332965813	7.56277697965198	8.52803629728237	7.51682284165173	7.85757161084387	7.44551033107354	8.92754698964131	8.02285709746949	7.47880866831599	7.67012652438794	7.70698661673633	6.61257287134586	8.14658510449509	8.29209360922506	7.52164865450534	8.91143751313417	6.99214104018583	7.81331382821032	7.42218768027815	8.7103636905705	6.82891035214895	6.64855374685969	6.58741914061555	7.40241524259751	7.03063068592619	6.69131545544142	7.06641835939082	6.81994488626652	7.22129677938739	6.85711327226255	6.47222048757116	7.2685754974233	7.1334576556718	7.46052028311753	6.85622593696131	9.86938297392729	8.39847860244132	8.33156410655032	8.52245764401997	7.1247900778041	7.15910351302425	7.36993071809426	8.19541965214393
ABCB10	7.39587368968387	7.51321840106354	7.80290519490053	7.26925317947364	7.68411215177237	7.07359701928371	6.95343435418391	7.17998055121816	7.14146359886105	7.3744927018974	7.33444140447189	7.19358815858227	7.11457279547134	7.18548741094419	7.29102943314921	7.44265399339057	7.19494694774368	7.89266851956149	7.86790472269282	7.74210775692387	7.64865779026044	7.6220995296672	7.55571444509923	7.26690532131491	7.4019279137647	7.20898938059699	7.88167430832424	7.18987475292442	7.74083713214043	7.5072150246623	7.68599656033583	6.88288925875536	7.86008894473475	7.45486935085006	7.28636523764295	7.23060700287552	7.71226310761169	7.18573749296497	7.47975174039184	7.28851319379139	7.72463741070414	7.3596576731744	7.90995019451263	7.87877899679955	7.42193847033548	7.54242632753495	7.34699137503021	7.75927735429674	8.20814736462186
ABCB6	7.38893479940411	7.32427744191605	7.36216147885934	7.03000618303135	7.07235548420062	7.20132510830951	7.50033602221714	7.16265609759698	7.2851578880983	7.06147522262455	6.90299486665807	7.11118888081868	7.2623805375707	7.21625615602994	7.58382446312836	7.27563450907066	7.38242351561214	7.46489159558336	7.13350634050892	7.24418033321654	7.65766255269699	7.41065299125139	6.83580055919918	7.09149474139536	7.67946093194134	7.32847556145836	7.01950979337319	7.51260627826228	7.48779621269033	7.10615011947487	7.10631656748064	7.57176198730089	6.94283948421959	7.18089257974331	7.13792653476315	7.4082477190771	6.92391996863609	7.15859334126157	7.16620329845439	7.15569917254991	7.315495453746	8.31530212998451	7.62065522640536	6.97020314719469	7.35311213951055	7.39965217134829	7.27126160401966	6.74102903048393	6.93825374607897
ABCB7	8.00308749781928	8.70824696696056	8.87825437677335	8.80155083999138	8.73532948729394	8.3802512509903	8.42662659670968	7.97022693370453	8.18615203528651	8.78682122871649	8.60937794547491	8.34159116507714	8.53804902104908	8.76072930850535	8.53226654327382	8.38304204513101	8.80031643990921	9.44229860366726	9.53268781748275	9.34063812440348	9.49497515432092	9.74158767934726	9.59402326333905	8.80367417897911	8.99860300728571	8.77458168205866	8.69289252819668	8.70341206759918	9.17251533132286	7.7017158031381	8.72190086306556	9.06486176228104	8.90010047735021	8.97430619639448	7.39837645959678	8.63630167499092	8.38164724032449	8.23893420760519	7.78605829500543	8.1722318127713	8.72003177592021	8.61833598601115	9.2993357958313	8.6192781662542	9.0665789833238	8.73159735960319	8.65684789110097	8.45559079157951	8.68771192861201
ABCB8	9.0617065030793	8.76150935483538	8.57486595058383	8.3708845548093	9.29180424369446	8.90382962008152	9.38995282219218	9.17725541350713	9.06588320828935	9.02231466553626	8.736337907861	9.47214071917732	8.47052619093278	8.93264313881925	9.40787737533145	9.40733649597047	9.24193616840559	8.38256000743578	7.49796282048295	8.47224994653287	8.61975828213119	8.10946739906645	8.85557120445405	9.59982010286543	8.50013028232541	9.34074371719219	9.10992602251937	6.59447845279106	9.13783785237886	9.83085937464534	9.11497734559031	7.08468826760342	7.59102491995842	8.56962677124214	9.88157350425377	7.08899864744057	9.44070626988869	9.12476635331739	9.81671410014367	9.64378368605024	9.11262437028017	6.67923757462962	8.03935046194665	9.07539980343551	8.13266279563782	7.86276839072856	9.06000503221539	8.98388241619764	8.46272140170049
ABCB9	7.76887412902863	7.83854354149739	7.48219921752348	8.06565731200777	7.68736947828172	7.85537384031642	7.48861360135875	7.91010222317749	8.11465553253256	7.80956193950819	6.84519683410135	7.73778732776667	7.91460013740066	6.62343658470624	7.88723722765445	7.90103135636385	7.98613844731487	8.4253676307469	8.02722468696753	7.31829076816357	7.76644158223345	7.44524351759885	6.6609780376756	7.54074611524446	8.77719368372085	8.08599017834989	7.96105922220389	7.88746187822283	7.43946028401895	7.53638078005853	7.76756522551242	7.35447631720406	7.68408521109209	7.43720872973465	7.07118077963987	8.4222069783812	6.96517398873366	7.54286231127351	7.44250718179846	7.14092847865416	7.12237643742552	7.66540435687178	8.0115078666199	7.32199621852808	7.64297117784242	8.01890981874295	7.73206011594094	7.17607936058411	6.59415796175096
ABCC1	8.29820759842826	8.50166478160483	8.72505509173347	8.44737814993922	8.29050028747197	8.99052420272605	8.98992611711792	9.67954064094323	8.10263141591945	8.54443625861168	9.60560798422734	9.22910437183125	8.33525697349113	9.43594724415901	9.04773314029912	8.22026871657062	8.62123422666783	8.73139518023967	8.33324246111752	8.63662407169826	8.20210721639547	8.66075077345714	9.11903099086946	9.114042305611	8.63463206776015	8.40830346269894	8.68098835445323	8.36279746938471	9.20726625311955	9.06898343677334	9.27037479348841	9.40568400748545	9.56219876140159	9.46938055193805	9.77927019508894	9.22543250513038	9.23226691191001	9.05528026823279	9.57300429841192	9.08080386592002	8.78343000193118	8.8185339163846	8.88547362409593	8.44370187546462	8.77197432670806	8.2389690193558	8.35695580497392	8.73278228027914	9.6246017689343
ABCC10	6.62390448607918	7.41425734712754	7.79846290565289	6.7256007739176	7.07592888998062	7.17749621137352	7.55853891443426	6.62917818865743	7.65965520522397	7.32479427826626	7.61268573747792	7.73694362043193	7.2330461015374	7.60893237635315	7.44031751809918	7.65939304087063	7.25633055507844	7.01412515103646	7.650109978069	6.72254960372191	7.57035348397785	7.64075630101699	7.45205602627524	6.79002829760492	7.25999835954744	7.11364547670385	6.97266020004925	7.43759696564135	7.66310829377492	7.9975214977073	7.14457827334044	6.98830902938521	7.26459136351423	7.3205075778614	7.86183649259431	7.1230007059811	7.64904602466591	7.19444888455003	7.21925647220931	7.42306846377148	7.27836367296733	7.64233137779878	6.94482936430748	7.56936418873604	7.93434875617128	7.7433925359985	6.89219104455811	7.69584935188076	7.17836767893871
ABCC12	6.75105147103631	6.60519051015824	6.89132518709034	6.56478947955909	6.67234754806922	6.98874770141259	7.08388046310991	7.12212577585823	6.93203262975633	6.55094796209306	6.81174846070888	6.76940527886419	6.58627761683163	6.85336804055312	6.68505443067192	6.79462320268391	6.84351620698035	7.17411337339077	6.77138822201689	6.93723360458071	6.93558375093425	6.89700313510408	7.11895590965388	7.06062730670936	7.07972725109762	6.79044558310984	7.21791346764941	7.4805675622746	7.18357209106072	6.76956385028279	7.41244317286886	7.39255017189395	6.81504402692072	7.02464088283274	6.92377807407275	7.35266296007073	7.3935139478106	6.84284037777691	6.84143425092901	6.96031786770844	6.65589997453733	6.70620857898313	7.03480993192453	6.64019770830528	7.08375921191844	6.85405579194649	7.01146750770741	6.92898585184499	6.96647127738209
ABCC13	7.43889756621062	7.03181523726088	7.63994632408551	7.25824142523131	7.08762460900713	7.38838436649799	7.53232160822859	8.17042441758025	7.3790679820628	7.21232956516284	7.50332198070403	7.04688587914989	7.21383195661345	7.28349465170262	7.15860900417228	7.31846653102071	6.99079478785624	7.38655150267229	7.04501054527023	6.9189977647463	7.00565403413752	7.49998743663217	7.33770537411783	7.14675940724084	7.3158475424335	7.32788749430032	7.14160445095927	7.49115283143808	6.94993220328917	7.93963815229351	7.1687456967821	7.64942693065777	6.9952298773314	6.99844978568284	7.54182667298816	7.56334046714244	7.71668515803218	7.63299934189215	7.7042525473438	7.67925127115351	7.18023264765936	6.91663808539169	7.01146711383086	7.31680089628146	7.10075949991964	7.00508710030487	7.17468645669343	7.24517843008944	7.35374410287255
ABCC2	6.99768465054561	7.22147260818598	7.22460760109816	7.19726600165933	7.24669139491815	7.36367067762775	8.18950398833913	7.33667380129776	7.56284764413131	7.05339551232662	6.66203874117716	6.86883840353649	6.52908383015522	6.8246610366539	7.22309350940641	7.53553521845178	7.0557464036795	7.38039781460648	7.58240299046086	7.15197426233958	6.68468003685773	7.65162642993808	6.58026566706668	7.23397968819088	7.3758846339039	6.71318748985179	6.92808854383378	8.0805503219094	7.50790087232985	7.28822081274967	6.91468442340331	7.76305037020132	7.5795739607817	7.00322847512876	7.12251506279612	8.0822508637729	7.49534879328883	6.85407880539584	7.00073101783988	7.91057820605837	6.98210108103267	7.76473771324276	7.43704604456746	6.67952811380183	7.38993574038173	7.12056796395058	6.67852119354093	6.99381864765392	7.49490544319711
ABCC3	9.26567891096921	9.33274536960359	9.93397650988482	8.77068805938553	8.98020599151599	8.80026397729242	8.32595853969926	8.51146344066615	8.78586774263814	8.82757824709796	8.55560995987843	7.83142509339279	9.46237684356939	8.93460356419082	9.13197681556742	8.65610856660963	9.14363788133993	9.30118685941529	9.33497423377899	9.59923972346617	9.36936237433757	10.922093854112	10.0749735430909	9.71263979383854	8.03742448312676	9.723950839587	9.0819734628787	9.22660073027312	9.29107056161146	7.54487860128093	8.58651641806198	9.01568535955988	8.89367622252635	8.95282004968721	7.16463314027892	8.46149574519912	8.65325773298364	7.87153614546167	8.29646604349261	8.00217003261198	9.10867050177066	9.90863335138836	10.0002600538817	8.25189237672195	9.28005328220697	9.17709939916432	8.9471601525263	8.88122151609764	9.04119213569206
ABCC4	7.02846500853178	6.92632925444261	6.8277121466352	7.07526349308316	6.75821560616709	6.57959911877097	6.65766607734064	6.93155900511687	6.75356338160962	6.60378689286054	6.65051926951425	6.60035065753802	6.75063322636049	6.73500792359425	6.58157491955847	6.59439404993631	6.55053585324291	6.87810051109636	6.79024368296529	6.76338219256244	6.76203557188091	6.86529223344698	7.15871182052861	6.75071603223513	7.05035482305214	6.58255046935926	6.80933520253694	7.00781771224081	6.67762189973323	6.71457581627737	6.66029509310385	6.60952643799952	7.23080160361996	6.690763056147	6.93160516075809	6.6919007613926	7.27069617162993	6.74185986187528	6.73415744789767	6.60269312408313	6.77956712620913	6.95695662482144	6.56850090387079	6.58803246452334	6.88032803487542	6.56718375393103	6.6309429380447	7.11215453764848	7.31969318165721
ABCC5	8.07610140344937	8.09495384715703	7.91415536141319	7.66492171733718	7.93294635261248	8.04273721253404	7.85801157046265	8.04635895625273	8.08188537247342	7.84628516736096	7.92881323734978	7.79858650723578	7.99383015635644	7.92531217106772	8.29033924066534	8.27830944319416	8.02202204902031	8.12854200104656	7.66747053226017	7.98227061568661	7.85858114855061	7.8368843025465	7.92623007872365	8.26904349947192	7.63986373163014	8.23434270181933	8.25912056740672	8.47955335786481	7.43534062091781	8.06578093290412	8.54480188923543	7.4594463774128	9.05265850427378	8.36535711771124	7.7776262966886	8.70902307544159	8.51339725790029	8.21160994578564	8.43681304430358	7.45337476425136	8.20948682213047	7.74372621507038	7.7715708389859	8.36467258528617	7.91680383079059	7.88688153255725	8.29638638407037	7.99280779865507	6.82147596173429
ABCC6	7.70895711979689	7.10772491669662	7.34890004436528	7.71819248760599	7.4429215239861	7.70803308092079	8.54835761028641	7.95832777580273	7.43137860187802	7.2081244875155	8.18210690723137	7.76474756860087	7.70541306330344	7.59708804110389	7.65147835398633	8.09567709116804	7.23643481412889	6.93208774977369	7.13502613532716	7.35206979568429	7.34794001959687	7.6482747429471	8.05719370909309	7.69108057398968	7.24261437383918	7.28186417877346	7.97723306553753	8.12924676253833	8.6564123115251	7.89607207074808	7.14844781200269	7.88712398316252	7.31708085830841	7.92147206177163	8.63106733023287	7.32136432228627	7.60499385030736	7.52408777405916	8.26515714837704	8.15078074055896	6.91777546474792	6.77786030366334	7.72559153555773	7.61398011028812	6.85104872533502	7.17294444405757	7.56957413819516	7.79951117547305	7.55734594254931
ABCC9	8.80119812981232	8.05098789173783	9.29156532536946	9.12965876822409	8.29272333766004	8.302207827293	8.59601872483719	8.81483462411645	8.58188661570613	8.14708324820095	8.91227729352297	8.64446877480746	8.67385407169617	8.39292404474954	7.8892197870672	8.68076588431999	7.55973229198858	8.99955864603957	9.08765734815695	8.23434471324341	9.38626919282841	8.75011517856532	9.10727863033219	8.06992678657176	7.7358362427234	7.81026541910243	8.82267054223023	8.78968137999407	8.22724571483311	7.56108695288568	9.38219057822619	9.53222937580188	9.49146933782975	8.28893552158059	7.96377594115502	9.61352695087685	9.14208086638983	8.52233212391979	8.41751625763226	8.8210787055424	8.64817472428567	8.0267119610425	8.62759255825335	8.62384165881335	9.00084185624261	8.50531227123954	9.20099037322831	8.56320120304907	7.45682902915498
ABCD1	8.6643745134196	7.7018014941164	6.96648948052261	7.60675146963202	7.40725429155048	7.91924856755703	7.28005490883899	8.52069551598087	7.83113113750363	7.79588071216539	7.966345803122	7.31762627304416	6.51469970920335	7.88107660785493	7.58412057487655	7.97611919069699	7.73357246592626	6.79802996061261	7.26237342716122	6.65136183602322	6.52697247199225	7.72529291925049	7.81655018163653	6.55511310060167	7.48418235743649	6.56342227006767	8.04415258667907	8.79621571208395	8.35801043719406	8.01824685634348	6.51110062138972	9.47405417603943	6.66260359494908	7.87275889670374	8.14884159519305	7.07471164667695	8.82945195196153	7.88792896374384	8.07326284449061	9.34290964807831	6.50458771466721	7.75652349069016	8.2516389544704	8.12354973765496	7.7448643946164	6.84430808357331	7.58456871922824	6.79447929897115	6.71408473208919
ABCE1	8.74029074062376	8.55524408975105	9.11208709186201	9.07180118762006	9.12466441230533	8.6550339558378	8.42642757496474	9.07828960624144	8.64703455470155	9.04192225873	8.80263855727863	8.46641357695235	9.10436204664609	8.60073548862062	8.54605231500448	8.62925082637502	8.88073120664346	9.72494592060222	9.68912062380254	9.47703437075776	9.67283168184213	9.95663484125266	9.97781286939047	8.95824356868963	8.840934459472	9.06322613646041	9.35668514262593	8.99119241111578	8.87807818458557	7.23926024930371	9.26478556977281	9.11370588128232	9.33435526450415	9.02863428270409	7.36173353667927	8.56340592988092	8.72107398654723	8.17038263992759	7.67677911538157	8.13811770166526	8.91433119509466	9.82187200078588	9.49563473550387	9.09521928839111	9.14010406942718	8.83531747735359	8.99802703747833	8.64632046291426	9.33003924332817
ABCF1	9.25827497900255	9.74496492986279	9.36161801173274	9.38323032772373	9.53798068992318	9.82123769137124	9.58990691580594	9.30282353307513	9.40938305732663	9.86458871612726	9.1329513521484	9.62968608392723	9.71241062310079	9.29616988875357	9.80088854866204	9.38129899487569	9.61001567820302	8.89845556356465	9.22603416712854	9.37400444269349	9.0729230663421	8.87756705114355	8.81798803694334	9.74137275508397	10.1831642359124	9.83719749601628	8.81759919505831	8.45593984033347	9.63841392386169	8.7752866011812	9.17891871887508	9.98740415533636	8.61481828103114	8.86118685022121	7.13750957039439	6.95798641416939	8.79986765925916	9.2057276960198	8.38692345218757	7.86727626420274	9.47913007186883	9.74697396458315	9.38408523206355	9.78113976957503	9.59989337645124	9.30056531888749	9.13199717390596	9.30820731796895	9.28359719984151
ABCF2	8.04906467799563	7.8370907783892	8.37479484555943	7.73797632782844	8.10526530352527	8.13040137849052	8.28638429634755	7.78398339334887	8.17102978162396	8.09285256045891	8.23248185131548	8.01964752430745	8.12955344974713	8.32431245792385	7.87655852026769	8.26478286935697	8.13770717838931	7.74849591334019	7.72704569745045	7.64991968551284	7.43099582121715	7.56399835887176	7.94158421043296	8.49445910457687	7.80166039102814	7.91110626954359	8.17355713382017	7.51686491039025	7.91655221052334	8.8040260030054	8.38973282063729	7.2936943885942	8.52326853126731	8.10419589011137	8.52565052145479	8.09385802400865	8.36508581776029	8.44355554699228	8.42650631620513	8.51141066682676	8.08473803348515	7.50416104182866	8.13750464656662	8.18300718836601	7.09013134563001	7.6546744557041	8.23484210772641	7.95148010578207	8.59747074521799
ABCF3	8.86824011764396	7.53098719650662	8.58745152066971	8.39808410167775	8.551011324883	8.3300704789444	8.12462755162094	8.76602433633189	8.65340961902998	7.58501055056592	9.22934284323612	6.66195665314934	8.2299801048869	9.11662983218457	8.07448720892219	8.1277247575816	8.54727046692969	6.6953204452323	7.41335620185349	7.57873676805585	7.26813184304041	7.75825673234024	8.65659808111783	8.76374480797012	7.67327661112	7.46166364052694	8.45292514351469	6.88767798854383	8.15943967313328	8.22246259975282	6.74427185906558	6.70129857878554	6.56303893462079	8.50833275739835	8.38517588075398	9.1079521315792	6.75262552104522	8.7010441196345	8.95344676224369	8.91360852184839	8.76895173309844	8.28656259763897	7.89078527857301	7.32712304667243	8.01051379208704	7.73723463525568	8.62860966039771	8.53788419300481	6.67519575503152
ABCG1	7.48083484625601	7.37835629224559	7.37704287644319	7.81987589920958	7.18729358307074	7.38005221485672	7.55205420391895	7.55046424932514	7.54077304282329	7.7263788713746	7.45143592607178	7.47838557267153	7.35347242626478	7.70757140303877	7.56340432025158	7.36860609335935	7.64485359238498	7.60069122555002	6.98632793651758	7.6845370989273	7.45601179350951	7.48883229557881	7.38881854206283	7.15344750663721	7.32255827379589	7.51158900003943	6.95686787803133	7.30427542157035	7.63983729762045	8.08142998517483	7.63033699266599	7.32731973389859	7.67241506053403	7.41364956527217	8.47380069539791	7.37001491386183	7.32456564051354	7.80207823822075	7.8888318495311	8.2874227777532	7.3837594247714	7.43771214111623	7.08992210759993	7.09485111205186	7.56371078888763	7.25053864586349	7.31014455802932	8.00259672796397	7.48765082856379
ABCG4	7.70229169069378	8.21418112065588	6.9006248059678	8.57824644928484	8.6100261230194	8.19566482698519	6.55723648383378	6.62978403713467	7.77364290991922	7.71730797430801	7.80882371543789	8.49986601744084	6.78911865725103	7.92529396479468	8.10258820266578	8.36770090205033	8.2901167433409	9.00401513588211	7.11276656045485	7.17654778828231	8.10990609639132	8.00405976519092	8.51240024518367	6.95975854983281	7.64599285057083	7.85250984979005	8.32664999569225	6.97283651394243	7.71209518942772	8.64868165623967	6.99247753634553	6.99430052041228	6.87123515200834	7.45510948431183	8.0089181381957	7.37588303579184	7.23612739225376	8.5122259891842	8.60125069005058	7.7503888986529	7.25789991809937	7.13982655499187	6.74116763476061	7.49056703353857	7.87627026279168	6.59180044650948	6.61265777910128	8.15312314506897	8.82861989210806
ABCG5	6.98174755290105	6.95607165740126	7.13538818782711	7.02067571260493	6.96759303526484	6.66515405379127	6.92825904673303	7.24554748148887	6.93075031857243	6.67188351874288	6.85733076561823	6.90649637696673	6.94456846047008	7.01772006623376	6.77383902138736	6.87929173783099	6.94289235093196	7.72208392178152	7.03135566440511	6.97316576877633	7.10227758926308	7.18134943394886	7.23792437134366	7.20391875848496	7.00056206071534	6.96194006565323	7.32308575471137	7.74847544591628	7.19829034557278	6.92194251722603	7.27837292802038	7.9331795934254	7.14277865737586	6.96841267490511	7.04444194381999	7.46452267386628	7.31160378396581	6.64608207503402	6.96971869927459	7.07782508924965	6.79787974086486	7.134044707725	7.11491682728397	7.1282841473361	7.16246386827503	7.17067524170481	7.00561376563165	6.92309470223722	7.21881161454706
ABHD1	6.77969284565049	6.65640847564417	6.68010837207993	6.62194406046492	6.67623693888232	6.5339025443327	6.91352030201824	6.78676824420079	6.63179943239848	6.89462726479063	6.76558723072658	7.03568913050992	6.68924751835572	6.51834456803505	6.57275523473928	6.56425323625303	6.7353477434397	6.52386984253556	6.61170034208326	6.66974614144593	6.60018867489177	6.5893643945966	6.76422691936433	6.79913086999071	7.230247774425	6.8485341771236	6.99906394796778	6.82392630742872	6.74276875406166	6.60531902530538	7.29472028589622	6.87599458997268	6.62972369233527	6.69682131522819	6.54372417391714	6.60197670181681	6.92981002438262	6.62132313690341	6.53883016109396	6.60915078507381	6.7249159614734	6.64943153533116	6.83486941535802	6.5622888866378	6.65111456072082	6.54850485701864	6.63439863371312	6.69612174809237	6.72110344421804
ABHD10	7.60852297999458	7.42019900744304	7.3970852279787	6.82281814802999	7.77593973752127	7.71493978621154	7.4676177707323	8.16453481224406	6.87202693532716	7.9522734452569	7.77678629736548	7.57819938338629	7.75678218358703	8.10393479336349	7.96294631284777	7.55970223904094	7.55582330950321	6.7628410787976	7.38254435197082	7.88277612345105	7.93051370097782	7.45670221215363	8.30272357364732	7.07764292376053	8.06395272426792	7.64788716516366	7.8059503048057	8.38512212708481	7.46914794674615	8.18320742114657	8.30262154215505	7.61153214580625	7.57190189821565	7.49728366442235	8.35668673675412	7.37484670503882	7.83533951912963	7.64067801398802	7.33097251251976	7.98622660231459	8.34172092454969	7.74135569377408	7.98185019578968	7.66489651027858	7.52759049864786	6.81445514113017	7.84581352288321	7.88947580886005	6.9421197271613
ABHD11	8.66720382328869	7.95465118642847	7.49159580442786	7.43836863828706	8.34042682144848	8.28072428062235	7.93447685588852	7.95908380284921	7.89868333272687	8.30590391241059	8.72189406391898	8.45620942101852	8.56447921905946	8.47071093769248	8.41280636833979	7.9634517854929	8.01943692138909	6.69782559047381	7.56340751590899	8.1512446921499	7.42339930176871	6.75225753861874	7.12352617316833	8.02485301326639	6.99804665743726	8.05694854713432	7.75777204356403	6.84404162907611	8.38785702224968	7.61367438188195	6.61995953987458	8.20979108079098	6.78069506089068	7.88365264864884	8.64238178135189	8.4209127358255	8.17988649835343	8.53661752577486	8.07838824944288	8.53533266364644	7.95959868925544	7.31447615748327	7.91286513834978	7.95302322449291	7.62766034213263	7.60396092786003	7.30461249624766	8.44008969856947	7.99896594171931
ABHD12	8.62351631879328	8.41474725537081	8.24180608999197	8.98529999792803	8.84210533313344	8.7039844767775	8.7039844767775	8.6037864482685	8.52056069451961	8.39778994880404	8.90240743357558	8.6502246445214	8.41515623968256	8.24077609211096	8.8317964494548	8.61533365271709	8.79261329386285	8.91464794673503	8.357020930406	8.71587172877489	8.7578170357339	8.35112757911241	8.90983739714306	9.12800504821781	8.54342644463534	8.79451348939995	8.78696007270299	8.66750331646945	9.23784322194889	9.33230241606232	8.33839707257122	9.05707626662273	9.07056526484169	8.96802814950047	8.90500365150322	9.21435641742114	9.13893227876983	9.22813594843651	8.99563510733739	9.3258089334443	8.3055520547677	8.41844424128524	8.75189939830923	8.90034764813514	8.31213955420998	8.9355896606967	8.85738175008697	9.02932787388064	8.89681241010421
ABHD12B	7.34956052172944	7.15755107903814	7.33381104112384	7.03458932551245	7.08114691945195	7.12643600596067	7.01254221386942	7.48945545565997	7.09235562998373	7.17129070749971	7.60202219556741	7.04697922756046	6.93811073885051	6.93252414419985	7.20966917777604	7.4756881554465	6.92878984167744	7.53515571958823	6.80143376494109	6.99254883097181	7.17734715565606	6.81426757786988	7.26756453245354	7.00598315446513	7.65608138653014	7.02617307175848	7.0020816542007	7.19305851170213	7.12006972818674	7.54792950850002	7.07761036992651	7.28745034451927	7.25351939256235	7.20830528335854	7.60922694937098	6.98611377528487	6.82441691851197	7.1977120250539	7.43595885464367	7.37441014755473	7.21576065409886	6.91093152923096	7.07567503248916	7.21286342089813	7.2537453619768	7.36815400677594	7.44180683641977	7.79135818150227	7.91293345151
ABHD13	6.89011377001402	6.78461732286072	6.74405825479375	6.75991784463564	7.10716321738564	6.76505166704798	6.55611511406577	7.1663027568274	6.96039583700585	6.56469969642064	6.66910124809361	6.76820410024499	6.68582088194309	6.74337783464975	6.66510124790596	6.49610420976241	6.7777057374116	7.16021733692874	6.80462083215445	6.9175479118089	6.91730180938958	6.94869364003996	6.72323118412048	6.76946125708451	6.88037949774039	6.76453528635577	6.81868681956959	7.26894236797284	6.86684645158372	6.7275187575964	6.79923032629534	7.11311945939569	7.13829650143029	6.73620511189434	6.695119581354	6.61207088233881	6.69914856159282	6.73662183041438	6.68113809091866	6.74257004214141	6.81052281766956	6.86570640745671	6.88867229391197	6.87638848176376	6.79521931888539	6.81378169994906	6.80469858768642	6.72265962305997	7.02435041648251
ABHD14A	7.03751187703827	7.19490295461048	6.92983792400236	7.39483375627651	6.78434546975237	6.68382066039743	6.59913232297507	6.89016590404168	6.93881065842238	6.99023752363782	7.13408179925203	6.88044015098985	6.81371057483273	7.06179491874532	7.30102277413437	6.78842336586861	7.14964065500266	7.05885164494909	7.21759969159804	7.40303780292235	7.34760384511323	7.16345113250599	7.08664993368177	6.7842069747304	7.46189402240227	7.33083608179576	7.0104620111809	7.64998996604408	6.95643517254053	6.77562732968841	7.048772098429	7.32695498875471	6.75261239624522	7.35026620471154	6.79115408484516	7.51080311257906	6.59737524939937	7.27022959123294	6.81330211863035	7.04165080287051	6.9542894369376	7.71535047494339	7.37277437850264	7.78572400465519	7.45655294159326	7.08566963814407	7.38162407700437	7.53851133903041	7.036895224365
ABHD14B	8.08101286046524	8.44416691447548	7.78155598236074	8.45263297830565	9.02882241546652	9.01592642133932	9.4552116568097	8.58009902775807	7.78460552252943	8.78417693897021	6.52643576344895	8.20430957550074	8.39611370940074	8.0710058273798	8.81189615025566	8.41308781908319	8.30110597255375	8.14583444738042	7.4014785608869	8.53905640302319	8.82129876820419	7.68289643410007	7.79327698135759	9.38366519532844	7.91940882726716	8.24615166432821	8.08408194314098	8.68033396196216	9.02265591327761	7.67705728876671	8.58265109625541	7.02421408469769	6.633253299516	8.81534204774037	10.1512642287639	9.23759016675527	8.24527808747659	9.36282049747784	8.85596684961913	9.19788217088104	7.70872002412831	8.29026323224129	8.45693838612352	7.38491984360372	7.64548826825829	8.34597823842429	7.86397458176217	6.45529358058136	8.19767043856347
ABHD2	7.6698127239754	7.69410310227624	7.94548591373932	8.23327544048709	8.3244627920654	7.4190153919517	8.4769637906243	8.486498692806	7.67209842781347	7.41068423123897	7.45363856330143	7.17221450173363	7.32511741692147	8.1838615735664	7.43354193174731	7.46922903412634	8.0710739435789	7.73336747581933	7.40491886444294	7.5081469992869	7.74811033612873	7.78341745568425	7.35812464345035	7.30945789556375	7.68783394627959	7.93951404677306	7.73376038938487	7.94832892913452	7.94136345071556	7.02565304993986	8.10500606678747	8.42392157903891	8.30730099833343	7.80637663211494	7.47660782670593	7.88950941230881	7.781631914203	7.17506799747153	6.97955867900733	7.23404354827556	7.16739560944561	7.49877866912473	7.89036382143053	7.26999449959702	7.45376191736031	7.70293323152116	7.21717653763039	7.36777962396594	8.62454597379942
ABHD3	6.62555494236276	7.80877728664295	7.54695759516556	7.00232742567203	7.64522698713037	7.63669249423587	7.47915371891595	8.32678993301452	7.72380069935484	7.61609715751708	7.3272357213631	7.61296097913035	7.15856381144589	7.61516318987919	7.73347379816001	7.20942306323673	7.64153933282826	6.94146889864986	7.75808669060881	8.31700095462445	7.66626063216978	6.91601599719993	6.69104251720088	7.45850831171246	7.92530067844895	7.63722502899756	6.63629671183554	6.86220484987929	7.5146160949761	8.0598765405626	7.03277344503135	6.76909206857865	6.96670619740179	7.61745343179394	6.67853752376984	6.99388008298762	7.76695805216861	7.75108556381336	8.18034317957813	7.69927662801912	8.22760390764667	8.61311516201913	7.78608429774525	6.55449428803804	7.81659051371452	7.05363540745197	7.68916040307136	8.23577108964901	6.68056706361094
ABHD4	7.65633012035319	7.50301837106865	7.4705601907425	7.40135857360092	7.78166459430639	7.36355828865361	7.96546398423084	7.1905928748009	7.52461292758405	7.49395824773387	7.16857084427698	7.5871439922645	7.31113147378727	7.43576957671984	7.62722401793131	7.92064594123273	7.65220551949816	7.07456526024489	8.22897885028142	7.805748749788	6.90181476535322	7.25230733628837	8.15011590526743	7.69093876137522	7.84125493556734	7.43868254064694	7.91328285154131	7.70201843146788	7.26040173783645	7.26247997399315	7.29444120403165	8.06982524839581	7.65672070380566	7.96062453247517	6.82682802616484	7.72460590475813	7.09068341223496	7.67997704799511	7.24850460957259	8.99726992672038	7.17023680091947	7.45555921494901	6.94837952236563	8.13985865428648	7.68696608657117	8.97127281948178	7.56894544367428	7.54553090858804	8.09147384207007
ABHD5	7.62161944955799	7.50398371749323	7.77568452724719	7.62341608455456	7.44672849434693	7.37669720339391	7.65407104741276	8.02951659702712	7.53636298353531	7.16328426745111	7.35318452725948	7.40251366330222	7.17106076632341	7.30369752390911	7.41236392349753	7.11818167312379	7.36256025065733	8.42016753410276	7.81048633072222	7.51823407471065	7.79662346144231	7.31989744128334	6.63953692995988	7.76011527068124	7.32104018184898	7.36057161301099	7.31618569445224	7.07061498753841	7.25982572228303	7.34661664164282	7.877184554564	8.64019627919114	6.86747413105318	7.36001496150501	7.40827066788124	8.28155216637195	7.47921761090336	7.36985567409119	7.27362739718406	7.74306610583921	7.50766056852571	7.95943360623342	6.6643852628273	6.92402983940452	7.86828269405516	7.56415477390493	7.7676938651219	8.1166990788021	8.61111755435473
ABHD6	6.77891154505235	8.44118571786072	8.88524718604719	9.3115438730969	8.95620988632727	9.06871891163634	9.4016856915608	9.52619486290054	9.02357480498202	9.63042031042776	8.14391127775332	9.06460816523666	8.77805327787391	8.74643637444382	9.2380110167117	8.97288983992296	8.04601108607103	6.8975395448341	8.54187795074437	8.55316947484391	8.14639105282021	8.7345713123524	8.51920320012652	9.18749341716121	8.68287469488284	8.27205314598812	8.12460953369587	8.91292065906049	8.89072841825079	9.19715480415652	8.6140811129024	7.87217274706099	9.63887455066126	8.67966936454461	9.0789722198057	7.27780816340568	8.45961213240192	8.76312258806616	8.20931458027249	9.59267550333537	8.90273486586619	9.18871310179265	8.58517667602142	8.78071903002233	8.06315692117866	8.17745669651772	8.58501951816142	8.38726561594677	8.93305054022356
ABHD7	7.02413098011457	6.76308102954455	7.39284149605895	6.57668918186196	6.90998989825002	6.61792388615813	6.8801502386436	7.77266950921909	6.98421790522924	7.41671069284723	6.74817546689506	7.19372490494955	6.75048815897209	7.24581056652453	6.71949467087985	7.14260311122184	6.99563359485884	7.215286513246	7.0044986887331	7.10488783385731	7.25655208476913	7.23870492123412	7.45745317302485	6.93403858458215	6.65083141856779	6.66026370715809	6.70438981853499	7.60456306761434	7.02224807381567	6.98311167517086	6.64946959347408	6.95715073521843	7.41448591901672	6.86619562787113	7.09287922626014	6.83038033023165	6.8956238132093	6.9147246724696	6.90696694163307	6.96405095617934	6.84456663635863	6.78399767662187	6.76446605251873	6.59590567690137	6.88076777584561	7.16367338270657	7.04746024296745	6.894022449574	7.4061747940122
ABHD8	8.41344671145203	7.97034752671733	8.33175970719597	8.401185824119	8.5349558084182	7.82433463628134	7.65423231494626	7.98863994246402	8.03884509910767	7.45771168721575	7.90472771131169	7.85901896519216	8.33028731371365	7.82202533574346	7.45603694767757	7.97147158020474	7.94210670617118	9.01356317349575	8.86053548269598	8.65896907626907	8.8310352300394	9.11355232226384	9.2792125037458	7.86609988048896	7.94818702438079	8.73366791718541	7.4958740804713	8.45723915321067	8.01534286489378	7.25092657875125	8.0853386611234	8.65627485207792	8.52211368419884	8.26934912980712	6.94441272253225	8.05343920731522	7.51175834121191	7.69947652836725	7.05752247960453	7.48607725451333	7.77649423625633	7.68701583054034	9.1650467249091	7.90681027692392	8.06195717797272	7.48518206409283	7.8746578792808	8.09818554447206	7.77761228157725
ABI1	8.58154467038991	8.37095337542943	6.97960315467771	9.24922750930953	8.59391245285976	8.81424847180693	9.24617369163706	7.10063829611546	8.51576043894267	8.34479791165135	9.41478835416928	7.07493823402571	8.68132630015962	8.75421474281545	8.7325376525446	8.58181258510071	8.72603242993708	8.37763503903567	7.59279407234944	8.41547333450199	7.96158588775701	7.87604983026678	7.91413353495144	9.00692982737457	7.9534785694075	6.70136082977154	8.92836809244379	9.09303321443043	8.49677147004015	9.00161438529742	7.02466664029471	7.43580173010243	7.05521057828859	8.93966696883482	9.65271200336277	6.8862115544156	9.33262439092882	8.59195398179212	8.89300838547586	9.00963054288872	8.53398673657646	7.9401480162231	8.70592209211099	7.32141234640003	8.20309871723186	8.37679434983401	9.07626899741743	9.16186676539022	8.85920401164542
ABI2	9.17095367373433	9.08274079278713	9.18619974223975	9.11512867851625	9.26461551240273	9.42818576334879	9.13212534355136	9.29014597433319	9.3136962802852	8.93876744558436	9.49979631718482	9.09979890722363	9.35316197623608	9.62021734916091	8.98430453228421	9.30760421161956	9.336458015297	9.35167368439977	8.83088047435659	9.03768016853751	9.13792242670482	8.94419430048386	9.58660567596401	9.24469102999145	8.88061464710736	9.12917134237474	9.97731275791369	9.85061160516554	9.59815230275868	8.5650228052834	9.8375675741296	10.0928520148499	10.0399868408477	9.7047375873275	8.91964009176947	9.59286354526833	9.84575101593541	9.36442067423309	8.9889093582501	9.60589008021769	9.22949482561102	9.21510702282154	9.33084446709337	9.03554870608734	9.22042462896924	8.85997997390834	9.28494916772463	9.04107340894355	9.02551146362696
ABI3BP	6.66787224301665	6.96562696158211	7.18588216803547	7.06335320355272	7.00825851990826	6.70161045108207	7.11840804253408	7.18968438492186	7.10790798963161	6.86005263668996	6.6326505605141	6.77770699661218	7.25012899613519	7.34648729926995	7.08387347352306	7.39858811691114	6.7690985611375	7.69532984329579	7.58874888233249	7.23699498345755	7.97932605328497	6.86983011639403	7.43069017510486	7.27708439702099	7.21055419927707	7.89560446266005	7.34755127145392	7.36602790402621	6.6552505801467	6.92983422358358	7.31686887216753	6.91511042606297	7.1198275815936	7.04907592307056	6.80809428012653	7.5221774837224	7.53006883004504	6.85446132772448	6.82096220106938	6.94725754364228	6.7782606945866	7.54410769701576	6.77014290037968	7.11125939993305	7.26960743571107	6.85521476138917	7.01265146677896	7.19009707414015	6.94160795428535
ABL1	9.62426885661953	8.92871903143076	9.57618176715871	9.08505054178589	9.08095011667931	8.85583053013902	8.24976897477248	8.73157024333763	8.90349008220861	9.41669784576281	7.96873600648214	9.20245904012039	9.47994690381019	8.79505689606559	8.77119498805642	8.15691050102064	8.93151744084463	9.71746007474046	9.14734830098427	9.18556999287119	9.15930144737014	9.49118384489201	8.87078176937963	7.99536686712593	9.13132688567674	9.15456561920948	8.42158268354304	7.55149390892456	8.64807468699459	7.88117120114154	7.97457500373359	7.40492469423879	8.20750286036772	8.17696340605507	7.55089814665147	7.63881503629976	8.14430647696159	8.20424547680334	7.58703267318456	7.85396399892006	9.04552469199468	9.56852037626085	9.13477303353946	8.617825894232	9.27269460224749	8.96766440047791	8.60070672850867	8.59487085302847	8.83469697688688
ABL2	9.08668257226944	8.55408815239492	9.13256076945817	8.91413973648728	8.88844485593159	8.83487728466271	8.98832670706049	8.03451913713102	9.28125101117238	8.5039995802607	9.34291498152372	9.36949109513315	8.92603466672782	8.68600538081288	8.80418411807052	8.90842729568087	8.33427489853023	7.99808357056156	8.55780130448046	8.5383639852107	8.68782710730376	8.74223486823594	9.18474921058425	8.50437132514617	8.3694370288958	8.67206998823278	9.23083940151874	8.12225268512897	8.55302354857479	9.67976948889767	8.69736614141286	9.41771452961095	8.65717942340606	9.00320532393846	8.84394288636941	9.31397913143812	8.99740195854966	8.95768978237892	9.09200539910573	8.44129805054492	8.93027878663262	8.50437132514617	9.04799680817463	8.79256559043186	8.6941611669419	8.44635569321671	8.85815348124057	8.51339278449601	8.66531703308337
ABLIM1	8.99640459393009	9.00396511925069	9.21528884373766	9.10558838482334	9.3740039302253	8.93887541252132	8.93024434567399	8.53451697107474	9.05268330554452	9.05936542696741	9.07411520671823	8.73430034170892	8.96416582127436	9.68371026350732	9.19305337914621	9.21386968862968	9.67558147168879	8.8907482061948	8.75724662086365	9.1491039684339	8.93466165791233	9.28811202874591	9.0317392972688	9.2463478962746	8.53175199987105	9.27779099270053	8.80397217580563	8.33091969898011	9.50580765082724	7.78323566434347	8.85569023067772	9.0351278216334	9.23341849158209	8.80954422416708	8.32341527815615	8.9131221817151	9.42840935188749	8.18850966919587	8.59846572847227	9.23871028287625	9.14000271646956	9.35557822051372	9.07370316051069	9.51852406608656	9.32768185057776	9.55076045327548	9.04832805914715	9.20841800261959	9.51903210950513
ABLIM2	9.28835714937417	7.90881314504895	8.87353805295401	7.02224048378126	7.97250704694558	8.32211897489008	8.7559678386286	6.67992218406569	8.85806656347621	8.91764060488574	8.75244334593376	7.90506530213941	8.70892820309117	6.83575443292376	8.2550975012339	8.49774007331708	8.2550975012339	6.97141779718067	6.90237760923268	6.77535910833803	8.02363670617089	6.8622404275361	7.01612913640493	7.07740730896415	8.90282408178005	8.24372433486417	6.84266457527394	7.19240353602325	7.95503678103205	8.84707394980553	7.27514823544128	6.81541851905769	6.88032660050295	8.63077839586712	9.04402254326865	6.81032901897422	8.84378105976882	8.74105898156847	8.87836309790782	9.10780131638915	8.63077839586712	9.03290333432119	6.99137323958463	8.60320325096706	6.91248889685204	7.60557162363289	8.63056038351204	8.03865177034523	9.02509330990476
ABLIM3	7.47555540423829	7.64029191002993	7.86679293982006	7.57142976569203	7.94563738440747	7.25506503406956	7.26586326715747	7.6092673962225	7.68471679126151	7.63239666319286	7.40243310323592	7.41266444806454	7.45912546363768	7.53935063980624	7.40660240316027	7.45815136788901	7.63997471296398	7.43257519965534	7.05204944973581	7.23358529571186	7.65612479555923	7.23655735104345	7.59010604312015	7.15309051201483	7.72904295653572	7.72599547523479	7.75427887978406	8.25437606426465	7.70410699240346	7.17614333296171	7.96758868535245	8.75800170192823	8.22561890294313	7.56217158452083	7.55878827064879	7.97816502381957	7.38636051424805	7.37901179345965	7.25338718615067	7.43312257294448	7.30921874206541	7.96330156111914	7.57689249334541	7.74942950471944	7.49563537712583	7.25457230276888	7.31609985150113	7.30223339822799	7.62553522601852
ABP1	6.61403905834054	10.5943784487531	7.43395516448225	9.28420382505997	6.72359142421998	10.1988104460647	6.57783283685232	6.80477379032089	6.88107201221503	10.7709609037036	7.75368044759118	9.20576201402177	7.61463748867938	7.19028969705002	10.6290019445623	8.0366002414534	7.46923715285155	8.28861137782259	7.77502036361534	7.49786310031209	10.2881299714087	6.59005536248177	7.82568197429726	7.87794457819031	10.1046643754699	7.33974715775024	7.98759235789629	6.81259311750544	7.87679504197471	7.14027029378382	8.46538222773508	9.28391548255699	6.86545274796455	6.71840917599212	8.10047066976572	6.7643355069534	8.95956526967003	8.04706392622659	9.20899601515157	7.25350560680056	6.68878807057707	8.30673072502938	7.98778780549821	6.89997037042428	7.98582817505136	10.3842090841988	6.75495226240909	6.59218250531509	9.85107827510035
ABR	8.79981191031279	9.29482263516956	8.98286259004308	9.33080086623984	9.8348005684484	9.18332371447505	8.97584162579068	8.48054446312621	9.05380411553997	9.97450562763653	9.36207139111677	9.42328659442084	9.57295914042158	9.53931455396324	9.79525325850595	9.47963359961648	9.99448410366141	9.29202845943408	9.52870351263581	9.37436726647312	9.50697844810411	9.35613040028363	9.68664784142383	9.87691518195678	9.21245968325933	9.60832411093844	9.94344466699111	10.1159601301398	9.4055650119668	8.86037538494389	10.1135391155502	9.61366730421003	10.3091792542239	10.1987033309569	9.19103507575255	10.177285118002	9.8288040179149	9.33425607918157	10.1324865896903	9.62036404518398	9.30468670095916	9.04670623165895	9.65092408134303	9.65470328377677	9.97242983697362	9.49941856806709	10.087761545473	9.52516603203638	9.84941592275966
ABT1	6.95338193616856	6.60536330616631	6.60191742410493	6.98248939902876	6.50143870988348	6.74426927508216	6.6429348325787	7.28100382269185	7.30038273945396	6.5990088333072	6.55878328163601	6.52949473440939	6.61314072288619	7.05508525332096	6.65005150704957	7.37859407551964	6.83814186934157	7.29008363650697	6.76365884062492	7.01562739426245	7.04527029942157	6.98829223778437	7.21982594308923	6.55518014842595	6.55760715511791	6.58785116386909	7.0758181784662	6.59966488486597	6.56555387701559	6.58029486426376	6.91906276479733	6.75800520847845	6.71133485715594	6.82484192253028	6.97646303716897	6.76232227068903	6.85989325899114	6.62734425544629	6.78305065145139	6.85580245854274	6.71750496213049	6.94293995824836	6.99927117711375	6.70033080693102	6.62529914969775	6.84379406560377	6.75915530813254	6.79887158959301	6.89766090733155
ABTB1	7.51014638864776	7.48844623948938	7.43657698923422	7.34298059962509	7.12511924629675	7.47062180040224	7.46987114895879	7.28601802593001	7.25750528809192	7.41158851177548	7.22360809500185	7.30500458136159	7.37947823206312	7.30970441808749	7.42046624003419	7.39942157083305	7.51723335892256	7.58249992029821	7.53238133074066	7.77541848797612	7.66340105325553	7.54912325303495	7.77023072095405	7.6562936178404	7.5842598313498	7.57879627453584	7.37086870503339	7.64551008221858	7.46086115119426	7.1015762425305	7.68279986219833	8.13328786629828	7.80281525214666	7.41502064014124	7.17734903072497	7.53572347266286	7.61926713658234	7.39224333725611	7.02350320388198	7.04594211443145	7.32542095760471	7.5533424611726	7.40502819877814	7.53572347266286	7.30085528110334	7.45120559443897	7.13659437091942	7.16509622073568	7.46230185440571
ABTB2	8.07095068112333	6.89745385303816	7.75916366598215	6.58261864347494	7.19692315887013	7.38797384267451	7.62611306316175	6.67931307096777	6.59190459805861	7.40812681737356	7.84809839743925	7.4755079209233	7.41922425107061	7.51612751943063	7.97162401652952	7.53751064546757	7.49844939444008	6.70502816414613	7.57031984444259	6.56766873078994	7.49473452115889	6.73311745040045	6.59930454103503	7.14612348282217	7.03886687422577	7.96559913957856	6.60782211546717	6.61537286571205	6.71944491700665	7.73674005164924	7.08388849067018	6.49196395244748	7.50474749600644	6.77523170178796	6.60683197561681	6.91925897800935	8.1627521026723	8.18207200061157	8.96104136961969	6.82333688564648	7.83719796060548	6.55088639073312	8.19111954908153	7.0618826714647	7.57157284090632	7.63539271873411	7.14546841350197	7.70598962644415	6.74769136434501
ACAA1	8.85518494124053	8.89222206017802	8.61624086043501	9.519422721047	9.22976177997756	9.14184161720669	9.88169564372786	8.26105866613148	8.67970194926577	8.26384488527197	8.75712327942836	8.81022445862626	8.64019452787026	8.74397106449857	9.26143651937112	9.17399649222415	8.68025931068037	8.11421305321155	9.01250067568988	9.05703222311583	9.28182485365824	9.50936337899745	9.47624797269897	9.21841922937305	8.91850308832815	8.62969185251665	9.65241926037834	9.37271279936989	9.6101658802093	7.76364854846069	9.97703665257304	10.3013678556525	10.333484036485	9.83337310186006	8.35306779515565	9.15786620440021	9.64051706013989	8.68654244833401	8.85334196266335	10.0269482076402	9.26836327395988	9.13163352128494	9.50005878823955	9.2655060533108	8.71308487714717	8.91420881703927	9.11125371585162	9.34110430463407	8.56400165628421
ACAA2	8.97792586766974	9.36281129303969	8.65613562573995	9.12345498661121	9.17033818634539	9.36327937359367	9.85570014535211	9.09991181506783	9.31776458377343	9.4145229061287	8.88952640057727	8.83623034802229	9.39012712938583	9.65373077949419	9.32635031541185	9.25752888612208	9.62106133423782	6.89957917533093	9.11629052899818	9.06152378444239	8.55221130512519	9.35214170534274	8.72033341042347	9.29591820111241	9.25277928030628	8.98719623737404	8.1614031010003	6.71734770626967	8.71728808560914	9.144131008115	8.38376969616725	7.33812062776384	8.78560202844205	8.42238115179981	8.61780306908033	8.72258691248752	8.38046004524655	9.02157697120082	8.85917107162827	9.44223115815955	9.33574583271927	9.85946219973281	8.37305433678517	8.98247798415125	8.91783358941544	8.1647266518992	9.01475681322642	9.60908097412525	8.12388287352827
ACACA	8.41724479654447	8.36515313866622	8.6318736462231	8.52295567561504	9.04036019503662	8.70077423106465	8.22173543905078	8.64519414445042	8.13279996299657	8.63997375478168	8.45395140326623	8.53724094996515	8.8119211474662	8.44856927325358	8.93787275287726	8.31058829459685	8.24605147498424	8.54577713202823	9.30888774132982	8.73523811256768	8.56952952613518	8.8966511942724	9.01879265227901	8.79343329696305	8.87422463976835	8.65361692277244	8.53145391630938	8.34585925087147	8.7332913164984	8.80087763150631	7.77575475567623	7.93145245321691	7.85457161727699	7.99869104469415	8.17411026264098	8.5355814042655	8.19372241888448	8.82518164360005	9.04758397303964	8.70385444313693	8.62707062925003	8.54992745050972	8.82114203646254	8.75403064379627	8.55194047312149	8.68621598428834	8.61150401273326	9.04921951588042	8.7517831271534
ACACB	9.89952532881646	9.18023254278726	10.0170985886078	9.39152189722908	9.19480154224831	9.09597063682936	10.0182578278374	9.24694304307793	9.89409853491703	9.57850891527392	8.99007741986493	9.27015211948991	9.53786569360229	9.78854472841379	8.96397490551046	9.7246014877448	9.88547264712481	9.69865469947577	10.1908063228792	9.90987936511299	9.85519894758778	9.63132619715625	10.2238008927067	9.72944845441848	9.28985484686577	9.84253554284988	9.9286631450286	9.52880609742606	9.6774030641815	9.73893353866733	9.28067710659301	9.74554660627238	10.0065128058639	9.36157043346475	8.27383022774035	9.62368218309538	9.50258186940302	8.91717140832406	8.24021391726722	9.47916048654212	9.77898883727834	9.84695853573914	9.77774678393339	9.4865656735208	9.57019232198528	8.98307401037859	9.34337022399035	9.77898883727834	9.04088086413583
ACAD10	7.2460407858	7.08273239411121	7.06233896363453	7.05164534343823	7.55101638181305	7.18244126507882	7.42211045138112	6.95451069158595	7.14338246934901	7.19617464843898	6.78300338559701	6.85904694645834	7.46855659398508	7.40422521029412	7.33782580775209	6.88198063650143	7.73617096187302	7.84957632076284	7.79834048260909	7.69828448603289	8.05538370692352	7.51106782678099	7.47136588681545	7.25448524645509	7.59721532123887	7.52395481476893	7.4812058305636	7.84524292589969	7.67627319736248	6.73789741423488	7.33766299242124	7.22688284651115	6.90785257765681	7.03167803577337	6.77343374064804	6.81198052264249	6.96856178139047	6.98840658036821	7.09459566160801	7.11281854952184	7.19560280350388	7.6152429424117	7.65249199197739	7.27713957357014	7.45203417731235	7.60059723675704	7.5142771647514	7.07691406908227	7.55224806667476
ACAD11	6.79807636598824	7.33568987648893	7.62052686341284	7.54325035184852	7.05064604027972	7.32240052319981	7.74371716530042	6.50018822053369	6.90070309483614	6.93970074937578	7.41212641785781	6.96277867936095	7.57911696533714	7.29846044187988	7.43182707138839	7.13075894040311	7.7114747075964	8.06897076750209	7.38694043926325	7.678960908823	7.78388869945333	7.24775459371956	7.91657791354501	7.13416567602316	7.78115360673998	7.26616044199698	7.34159036932087	7.92007042705435	7.85121178984754	7.00334855623653	7.50441205047679	8.4949612228817	7.89024422508331	7.36830173865868	6.94596064148647	6.80063518019357	7.40010993680145	6.99633654660406	7.04966677657951	7.24272735257094	7.20543346950837	7.5258864518254	7.67257949984508	7.5846766242603	7.41282007780839	7.5788469704421	7.31590577295089	7.34560751301152	7.05260592279467
ACAD8	6.98495024323254	7.05507190923339	7.01217091785662	7.07400298351063	7.20871672017185	6.90530299541744	7.0437402776678	6.83895398825574	7.08949587333697	6.87168498362323	6.8851619393279	6.94708795736826	7.17656260917806	7.21644319048222	6.73998180444702	7.20066246283076	7.2294711175666	6.90586672202903	6.84035474105906	7.15105216265192	7.21774608101053	6.76216065055231	7.44786885812141	7.30968526486081	6.89813344791548	7.02698640052467	7.22569408608453	7.6082423074043	7.30931828036992	6.9163865649989	6.81337624409721	7.53573949251989	7.28841382488438	7.07731138219503	7.12488483511957	7.75567249028364	7.45994341098688	6.99751120081165	7.14228888762576	7.09056805429951	6.77331633666936	7.25362434030812	7.02957948445348	6.84519704986672	6.86455850172498	7.19818514612816	7.0415045193419	7.09558536454995	7.17935899418251
ACAD9	9.41928714086247	10.0090714977473	9.92919271089157	9.94139548641182	9.93510140815016	9.95372189138537	10.1251532760373	10.1404591670164	9.84398093612431	9.7803837069018	9.88640757906475	9.98427682055329	10.0609785275021	10.0749299419644	10.0413831524443	9.83167565245465	9.91511653875733	9.63751987957481	9.83037234676953	10.1109993181633	9.50949554298139	9.90648854376045	10.014592761639	10.014592761639	9.91589471742553	10.0826808459663	10.2322482880058	10.2734937379545	10.2202643543186	10.5353440930123	10.19996027565	9.67286652951965	9.65519495486964	10.3074323136327	9.53056067316366	10.5527172625584	10.3980773353145	10.2825698805869	9.30904755992715	10.6490301359517	9.93618087394398	10.0524818945733	9.88640757906475	10.1240947842755	9.59766360783426	9.92007028849454	10.4844832026165	10.3753367444107	10.3528353518636
ACADM	7.50479558220446	7.07008362267825	7.67821016957232	7.5850444931089	7.86302512156427	7.22071555753422	7.32566123765842	7.71010358961993	7.55922502937281	7.57493145016207	7.13008021432838	7.23781163254022	7.57883348928427	7.0837193521589	7.23935245668304	7.32338422271377	7.37462851061706	7.72288604386838	7.51818057284702	7.51132034170695	7.61390050402455	8.19415245730241	7.5269016514069	7.27795261746384	7.50194550666788	7.3405402976759	7.29997825814663	7.90132945263059	7.23380867553813	6.82670302845653	7.32951729522406	8.10203250484648	7.40179343390944	7.10158107570587	6.97086643341633	7.62339638648489	6.85552163922679	6.86383441565438	6.8028368712676	6.9586673249444	7.27205228564855	8.05109681281644	7.69780578641389	7.33702777492126	7.51138750502461	7.23739746802986	7.20035315708473	7.13749632695279	7.25379199387499
ACADS	7.81657199176218	7.59408883509552	6.75994308247328	8.09998750338073	8.27874775115876	7.89728665488528	8.19268259221417	9.00093864411566	7.5763390582547	7.74468703388424	8.02328823418744	7.82472318671215	7.8457557226514	7.48151960252037	8.01551200057428	7.36049055705018	8.19268259221417	8.8485274850102	7.92134468792903	7.97353971649093	7.39677514769681	8.42592791628119	7.66641843901051	8.00510611544636	7.87679183671213	7.8524744158071	8.2876825636702	8.96297683555661	8.55584940397973	7.62249017333881	6.82023063585953	9.67361857746319	8.99299576572153	7.77868440709697	8.42721267113572	9.1499434586668	8.87886610080821	8.82904182223037	8.19115780351131	8.78492023969566	7.00401573409286	8.39072662300241	8.45385897107789	8.48352648927145	7.63345912706128	7.56824697284683	8.50618569241741	6.52816979494064	6.70062231697074
ACADSB	7.54173255922918	7.2901425569209	7.46693089725077	7.60214567929713	7.62199756019761	7.22617281169634	8.05050851426032	7.3090800210165	7.63158158369164	7.53625053456266	7.49076194360049	6.92987678416753	7.1053036488126	7.36214144951897	7.08938649176133	7.25732368055178	7.50244196882356	7.95025540481279	8.11667246957953	8.37414734397266	7.96004982608049	9.03512015273086	7.87728096362523	7.42134833189017	7.01075183356234	7.24580519629787	7.53922420050029	8.07276369825845	8.0346975354804	6.77050608728531	7.98005657076806	8.50268921844709	7.88114715530289	7.83169821209904	7.08757541532066	7.82009034921666	7.69592938980733	6.95496580053849	6.95343684964746	7.69772522058869	7.34769463931044	7.98893519093679	7.78009291789262	7.24322267316253	7.48079469452869	7.38029932164506	7.05461042641675	7.40663412822601	7.40543576819223
ACADVL	8.68991185044072	9.21608253411802	8.97968130867483	9.2514302083604	9.84916096166688	9.28491078377731	9.76436280031085	8.68759606766739	9.15648924759881	9.53472218288533	9.3666131572309	8.76406309611864	9.36437414160414	9.42676951303724	9.59620458674047	9.37183647860888	9.38688079957047	9.27047022958862	9.75923696448579	9.97569323861782	9.56221223914593	9.70366923842984	9.58463894505361	10.1291306108229	9.56007164927586	9.49483039568982	8.94705295867213	9.30933041310915	9.66453874971943	8.57195565513169	8.96667230206609	9.13654048085789	9.26483023113554	9.35687616639205	8.56153044713688	9.78003063054284	8.93991577580231	8.38372900773967	8.79213330060783	9.79406040910843	9.42450301256966	9.87051580790873	9.26683978297788	9.68103450420454	9.45655499409371	9.25093571406115	9.35133650390096	9.73207047089401	9.83299186596935
ACAN	6.64701139929154	8.35726722791181	9.29637544154063	8.4360633385615	8.00651694281976	9.27368291938622	9.83593514603441	9.36790277515571	6.5873008069904	9.48989663841773	6.64795593957206	8.72574213634649	9.25171368749282	10.0066281706497	8.6024669565314	9.60534162968537	9.04571108747077	8.59406332074203	7.39472384175196	8.06129161239319	6.53968357934583	8.40748087275664	10.1364257165184	10.0365586005028	8.12006651937663	8.36308207990285	10.0576136449686	7.03585959816544	9.38285241398989	10.1961490574863	9.28553911869847	6.6910888644219	9.84235022319315	9.45122316488814	11.1140350654073	9.99546512575182	9.40110754225853	9.56813272668536	10.2580560852309	9.23819709845795	9.22030240641862	6.58290273901067	9.40081030759418	8.56168195099801	8.78210012978388	6.48515533449381	9.27465755399719	6.50171591972201	6.39369508128767
ACAT1	9.10346929809598	9.24199197844411	8.93506239712044	9.33342621334998	9.85366603003438	9.19788724265245	10.1380956343264	9.53290827506978	9.29945269021233	9.0241553483666	9.30864893238363	8.10470265042096	9.09131579225435	9.21953877837498	9.01616437379271	9.21795575718022	8.40328382234498	9.64790315250973	9.76520820171951	9.63292853616407	9.25849276603436	10.5500445382535	10.0712791074799	8.87511735140728	9.36427313305795	9.15976858903872	8.62977443660083	8.91920503432655	10.1072825411845	7.53675140086078	8.79165015450327	9.20862547134371	9.43665959813111	8.58915013487088	7.40137162381082	8.83501269171622	8.97219062685854	8.30025011326954	7.7106981385108	9.05350156145547	9.33038270702791	9.95362279167343	9.84564194062808	9.96606492221487	9.85341079880675	9.00685721669602	8.92093900816413	9.24004366546693	8.92465780321008
ACAT2	6.97048680942123	6.77999237359419	7.20287738162632	6.83017900367785	7.4804034107412	7.38636299949864	7.44615640384404	7.18249408599713	6.76477901962809	7.18986467328669	7.38842228475396	6.8784067571499	7.10831238170518	7.01706289521807	7.04117683094361	6.90647118222958	6.96158709178655	7.50326337610915	7.04560776769644	7.11109260663673	7.13212963756197	7.20372916873381	7.44219334172642	7.00211540561296	7.18103648750847	7.1240193996545	6.98871506154167	7.22590278149696	7.30429356566493	7.00367477992971	7.27801506078267	8.01444022741985	7.52248256715975	7.05759298596121	6.8355706500626	7.02212936167184	7.43071587854018	6.74533072734626	7.00388556876033	6.98226701625028	7.00547850734449	7.29711790417686	7.39724824444263	6.88483233724014	6.77580674603179	7.19734465631474	6.95557885050329	7.09562387113158	7.19477211407327
ACBD3	7.06546157786134	7.55685425790388	6.84973292496684	7.53170319127725	7.44768265342414	7.03219490959066	7.03418609899422	7.66133583610829	7.25154089941009	7.1290697988451	7.12625426308424	7.1399524039138	7.30263870117547	6.90407634120128	7.26760742972073	6.75571829987331	7.17646775422871	7.82928438189195	7.37506406456356	7.5936120514719	7.64737646451041	7.60263911610217	7.61479149645757	6.99315940761086	7.86701903492177	7.22375762427858	7.06426483710879	7.38895292426367	7.36564093068848	6.87534803839254	7.04691686907096	6.81318571456829	7.71226676366479	6.69975758518617	6.77877935011967	6.89433569489394	6.85713580180628	6.76855211220742	6.81487155546443	6.73252740445396	7.1724825120195	7.69995552183313	7.49138945741036	7.13757146055946	7.40918148457499	7.51295171331748	7.09326819768761	6.9049339364131	6.732783164971
ACBD4	7.06779816237826	7.57773687662473	7.25712865989805	7.58353720997778	7.71217584417235	7.35789331203757	7.68342521270197	7.68536552215303	7.16261767102697	7.02921698823574	7.66099114312662	7.4055337641817	7.32843934613729	7.28219400535543	7.25242615426646	7.27303925992747	7.67953908929725	7.24534991515505	6.86901901146875	7.60285091802832	7.58166399931755	7.60939441821107	7.76273527244548	7.55680165790006	7.25659996134038	7.40382579850423	7.81063340320718	8.04108782917094	7.81356225374198	6.78297928890006	7.48032639060386	7.2508767506407	8.27483668259934	7.69693765785672	7.30100087229655	6.97318045524088	7.56783075850228	7.02316801612304	7.1482754623966	7.43475233153629	6.93776555866426	7.05856234871122	7.15306459911706	7.94751916846146	6.78979173047399	7.22219121448355	7.74123121592247	7.53919336309431	6.74541578073637
ACBD5	7.50918332737053	7.39796897876738	7.41304267327675	7.16470498571018	7.62325238905946	7.2899327877678	7.21480564551718	7.73565814254707	7.17243893484963	7.41859113648346	6.97578347761434	7.35516977876795	7.30370866522953	7.18282710889744	7.29408006079779	7.09073792457484	7.40191292382948	6.92994853541339	7.18962221209608	7.3123669388088	7.48074185388064	7.7463639506706	7.55787718940407	7.61962902905254	7.21718651853817	7.40160268764443	7.75480968494172	7.70376945421455	7.44021589262728	7.2869349453981	8.11574181708217	7.66865077087874	8.2621787351363	7.69924290211478	7.52616221226962	7.56767422072054	7.6706125632952	7.13735614263749	7.20694520317149	7.66228670325191	7.02040834139487	7.45396385611617	7.51069424110024	7.08073442046682	7.24627210996385	7.24454859414831	7.52142755945113	6.95818122264838	8.01998905005748
ACBD6	7.75863744532468	7.82673427668531	6.83178993614863	6.85765219193078	7.55722609869406	7.41100347148103	6.95672419172009	8.86355832734399	7.99094226438763	7.89895902662355	7.64756428647271	7.79697492472752	7.52036715296232	7.52475881085128	7.86381371805116	6.76623649973597	7.90598833073223	8.29129319885043	7.31317260718221	7.34736736834894	7.20987518246084	7.41855860477048	7.94607335780616	8.25830326170487	8.31181792631331	8.40677381756887	7.87078414284478	8.64084794782851	7.52495004995088	8.10464565693028	8.04299787026916	6.73503368615966	7.49358367646195	7.51517104232192	8.36715917917056	8.49859639869673	6.59877828683748	7.69719442522685	7.16507690318765	8.24709736804314	8.03522179398407	7.872594678207	7.72374026858007	7.49478634257182	8.04639924888171	7.45773230342478	7.81693938139256	7.58071119929869	6.82788694701645
ACBD7	8.65080064747474	8.39418774686201	8.79516263201826	8.53681417635203	8.63729206269539	8.60944495072583	8.91351870042821	8.69196276169488	9.20824366322858	8.54708816804997	9.40291876985829	9.22480378948553	8.37036646050038	8.68270695105499	8.62358066111067	9.06739311691561	8.08296846631191	8.05825216475933	8.70494994626995	8.51016454798397	8.55060457438448	8.6656949672713	8.73249430068767	8.92916356119032	8.08412274588278	8.41133857929873	8.99882843174808	8.93847525816747	8.57507201084446	10.2198882429303	8.54293516732624	9.87423098313859	9.06885127694349	8.8854011052972	10.4035912787293	9.3444254743852	9.11185442293648	9.43244937244969	10.1262731009822	9.89072217560351	9.11986205491101	8.41654548960689	8.31702709673681	8.58440827550815	8.54826709927769	8.62765841097088	8.80076911099298	9.14048811772276	8.92038928842208
ACCN2	6.92546261892799	6.8740800371996	6.9068555826629	7.03785346829467	7.35880332822472	7.06353405612919	7.04592623857017	7.12087939362751	7.05325115602827	7.12838627721471	6.94084854012203	7.00267736722111	7.00716761088398	7.25880543446378	7.011959859776	6.83107283520367	6.98836370650565	7.20913297712113	6.99125384200866	7.41560116292967	7.30847675950534	7.41055390447203	7.3998878386445	7.29384780315477	7.12913096132588	7.03410587821231	7.26003657637784	7.28468319448397	7.25750955058984	7.26353710636789	7.16035561704019	8.00149147430964	7.90112296484447	7.32292520244271	6.74012432375241	7.40043622184968	7.14823185183149	7.13890618573335	6.9785352114357	7.29791406191194	6.87284927310023	6.90952086944559	7.23764329219774	7.48612128505082	7.33952695518724	7.28660388433839	7.11256176776223	7.19220385855463	7.3112052528777
ACCN4	7.38591913213919	6.89951510661199	6.77424069087242	7.16945168332992	6.99419598803307	7.22344940816823	7.23441418989783	7.47145833472055	7.08229300642906	6.83823874560006	7.22374641826053	6.97360813889121	7.08095435807766	7.42531142360107	6.95645296906175	6.88238672418759	7.00032443135173	6.90709435440962	7.10243766293111	7.01318437554827	7.12208925462108	7.11773439057181	7.56545384316404	7.37725166903456	7.10987553266397	7.54411500421732	7.78067697192865	7.17176138526356	7.53289045461464	7.00288909596145	6.98900536233195	7.03724102412115	7.10769764616987	7.52056746040278	7.56563602218594	7.90289746952894	7.2711994113419	6.9332490136748	6.98434762748891	7.17850504998528	7.03107835007599	7.07108618860118	6.91895156449027	6.73751092281457	6.82375420569383	7.08427890631568	7.09320424945845	7.10660247126786	7.59292485567432
ACD	7.49209749192835	7.21096237105231	7.14590039152641	6.81313109555886	7.20739799335517	7.07218595832045	7.1087293194678	7.87418884810513	6.86001577401685	7.35367463478229	7.49829244838858	6.84816300757574	7.3766004276863	6.80451963753815	7.50165942709227	7.19034509604487	7.17183143153724	7.84588739559404	7.47986826567514	7.34747537096193	7.47790606403706	7.36973653272319	6.79269459607212	7.25630119986552	7.47832474610073	6.92906644431965	6.87507901575132	8.36770168667022	7.51624452583574	7.4736585200289	6.82293542917794	7.6791213608378	7.47979144939464	7.29345964704171	6.652763259403	8.39329349915538	6.63216113906885	7.30132493154531	7.28121842647408	6.8635025587891	7.14554885141907	7.6047675847703	7.50189011899778	7.26451483795655	6.8258898033533	7.12739678151792	7.38718749307207	6.66082072062447	6.93675945610324
ACHE	8.30887659176674	7.29264880702487	7.45932553462148	8.16342655010597	7.07866973312091	7.28296196707276	7.31831646947402	8.37843275341518	7.62119119644166	7.41292109066545	7.91356582263179	8.14544803287061	7.34162922586433	7.97668218277989	8.26853008673547	7.30789648028007	7.72644557212588	6.53758148040201	7.52695687188163	7.24708100372052	7.56888525054411	7.28456225968098	6.79683296421243	7.59581173526638	7.18325080489711	7.25748779983856	6.84303099499346	7.03544827080926	6.6631029880084	7.74628255372403	8.06851601385718	7.51712962158471	6.82691583632625	7.73317022740513	7.31534736907787	7.84736703263083	6.56668574510459	7.43624657736904	8.01777813835779	7.38499500518867	7.41953508518596	7.59760620630167	6.65085399443548	7.14852632907715	7.22290162964222	7.31960811569781	6.97507543783055	6.72957167361497	6.80980404047367
ACIN1	7.78116051274037	7.91450709909846	7.92539792267223	8.0754497280932	8.26704452316529	8.12628768897753	8.44605991826765	8.02534944412142	8.08024695813042	7.7308553308128	7.65786424859194	8.13647363960987	8.12085311163804	7.24957709656309	8.24295927823086	7.59335129475248	8.10334499453322	8.55485760898428	7.68134472664987	7.93751805280157	8.14246121595364	8.35787192735292	7.98390002350525	8.44292807418533	8.22956470377464	8.21568032346164	8.38333869271374	8.54512074818155	8.07078980976489	7.49895618627334	7.22050664098942	9.3388863860444	7.58534916115565	8.27038147784336	7.40899473126166	7.48895392942954	7.02201271273514	7.68096519218118	7.90932395982421	8.33194393025262	7.51468066592001	8.46678918326681	7.8594567494958	7.38834284167041	8.04561014390878	7.79534226769624	7.84895685947355	8.67252780070149	7.64572903333801
ACLY	11.784142509007	11.6461388339611	11.6411227965842	11.8236307926895	11.7238601705922	11.6815729917643	11.1662359875094	11.5328777626178	11.5202881711035	11.3457471437663	11.0434286053287	11.6537799669768	11.6330170359343	11.2405058049126	11.5415555568413	10.9318121573653	11.5504544414106	11.746175285226	11.784142509007	11.6131688640307	11.5248034718298	11.7016599194989	11.6017070342489	11.729004978922	11.5755171435822	11.7737610125734	11.450266590172	11.2617190130165	11.5777216640622	10.8042571891286	11.3880164945838	10.0362766127887	11.310014724126	11.358136397367	10.3275148345549	10.603433193189	11.4167576518726	11.1936956858868	11.3289175334963	11.1948989366105	11.706946656377	11.9132662838196	11.8372181453183	11.4889559059756	11.8300686561253	11.743087696393	11.5799261845423	11.2366525681514	11.3289175334963
ACN9	6.81460445902073	6.57249355666008	6.84124703303833	7.07986435384683	6.72049397880276	6.78788790306999	6.69577752087918	7.07424620640077	6.61336442152665	6.93146452284022	6.72514523305541	6.7462453075207	6.80179908090744	6.87571063112243	6.74762752266068	6.63617246898522	6.64016164894862	7.37214688200867	6.80728993723915	6.99682301698937	7.014908430945	7.0845083743768	7.2637503818705	6.65238884371295	6.77186882950747	6.75018068496084	6.95954502947908	6.70352610842268	6.65516414110928	6.65849157633254	6.87661835324399	6.79200957152572	6.69438167361593	6.66628363034334	6.58685878995259	6.86022376291677	6.68479138410266	6.6514139435823	6.58120690971872	6.66006177338591	6.86586672212866	7.01317985073246	7.27722759896707	6.87387288388455	6.83232449309197	6.74045807722482	6.79720496746769	6.58129387625136	6.76719909142341
ACO1	9.96144695238826	9.10039664980141	9.21655724964502	9.30656817503649	9.3187649543814	9.24519695012989	9.29739023747107	9.32264746979175	8.68819964787425	9.53116940961217	8.47934417278626	8.6849519603108	9.42654528285351	9.1208627009706	9.16117100980421	8.79035718376552	8.81049416589478	9.80641485967333	9.65966446292909	9.1811950474056	9.33958126632371	10.2311502561191	9.33779523404585	8.21086815689807	9.18060437610396	9.20557189599083	8.76676498879982	8.38151096527879	9.14560543159173	8.22217065355031	9.19052012814019	7.29681810538443	8.52349269251362	7.63971649053926	7.70772685053494	7.07593872486354	7.84698284608487	8.11688410920799	8.16629423904925	8.15640793439238	9.23159594681331	10.0413162354806	9.69380711091912	9.39715149580406	9.5981516379233	9.3741525374179	8.55442342293825	7.76097167004112	9.07029085912228
ACO2	7.74277576158356	7.70541260289571	7.8904031674177	8.5187923528688	8.78419848002786	8.47572315185175	8.39859496880963	7.84291256252015	7.89166653642893	8.22598303377808	7.69782898815415	7.92741061798047	7.57113105096727	8.52802557056415	8.18923584391675	8.07348007477994	8.32749921134761	8.14038919038411	7.98382204353916	8.2454942275292	8.46545722560794	8.84369013154068	8.67583364989024	8.55197080792516	7.68476162114167	8.48183161974616	8.44660619322463	8.80070451870599	8.84926704624121	6.99317237467405	9.10458337679249	9.29031323873265	8.01959260019901	8.79694486670848	7.334675849917	8.93698856905166	7.64537083285422	7.19227478278622	7.31719090553453	7.89114525562032	8.11155001727196	8.72197177261268	8.55328273427456	7.95634491862536	8.01264092199395	8.09325760711995	7.79492611430792	7.43741370198349	8.71242072070974
ACOT1	8.01977684626496	6.61477459667612	7.64744496961408	8.19237850444866	6.90122925498919	7.62232155084238	8.73017394266663	7.32824154988269	7.78414633793359	7.72104849374156	7.17715676727752	6.71101289252283	6.96819853466444	6.84651249383941	6.74286113023969	7.53722837324495	6.81152708489013	7.63858442955194	7.59476018638395	7.6953410070494	7.82554563061942	7.77312952641347	6.91985415366174	6.87684764447605	7.72867117665068	7.98851044953256	7.48074131370059	6.7442021417343	7.3291592540232	8.43248298156461	7.39239013876024	6.75960773454184	7.25968301547012	6.92812491576294	8.80308877677962	7.0242747479001	6.93594334506371	8.08748489979972	6.73271876652152	8.45449670651066	7.50709115810025	7.19689591089642	7.30170659099619	6.70446761141035	7.76544895923645	7.11572598350846	6.76650163212857	8.19459395308273	8.01536103579824
ACOT11	7.57543434288525	10.0130312484753	8.88956083405816	9.54856497869825	7.27238547288968	8.9582520934234	7.14581039543509	6.79187262395806	9.45167494617934	9.86219934389571	9.78520972458738	10.0948448515719	8.3059442436895	7.54673208723354	10.1563951945775	10.4927958661916	11.22570181413	10.2203881268246	8.23701719004106	8.78523307549568	10.5864856269847	6.53794578984336	9.73774165268505	9.76258117754406	9.83686099795023	8.90811911591467	10.5232931468083	9.97754376785762	9.11007020154997	8.65875073123826	10.0861831172986	9.101838129625	10.2094251776665	10.9701879721834	8.77953562259355	10.0501535888314	10.6158000699537	9.93549712021845	10.6974369244329	7.42584100649506	8.6496985619489	9.95109757506428	8.71937558722608	8.45045495928734	9.66417941395033	10.1328248727029	9.51730390988057	6.62222626269971	10.8165304849709
ACOT2	6.92266155267333	6.7334035658747	6.77126971258937	6.80661241236307	6.83469560508442	6.59658658413182	6.60654370472282	6.53274663384316	6.75401023589603	6.82474205585913	6.66395791724765	6.81756671518801	6.8578327358348	6.76254086266542	6.57233930998685	6.60420804055606	6.77817909701493	6.66879838280328	6.52601030336859	6.49243068808204	6.66582791984361	6.54569160914379	6.62029990233415	6.66951848322397	6.89266652805241	6.55535431936223	6.58597320726846	6.96090138736778	6.43129548520625	6.53522901982185	6.59616585296417	6.95143645318584	7.00901536462773	6.55007813218451	6.63709888892519	6.74654645588465	6.57126256413222	6.66858169139526	6.57690547138596	6.6757352232541	6.53101774954486	6.55312756498362	6.63892226967796	6.97341478743805	6.73627362546007	6.48518049227192	6.53998289426259	6.82754424333128	7.04458516475309
ACOT4	6.85791683257063	6.61745409462243	6.579439129821	6.67610715098125	7.15177834251295	6.51998017205363	6.95992009836512	7.41021126117489	6.74811123400097	6.66477349213494	7.13745069479014	6.96476318254899	6.76190046502337	6.88779026348714	6.77899231086053	6.75175724440338	6.79746799629896	7.66011294410364	7.12358886124575	7.28873462276818	6.95520747980417	7.19424373085921	7.47293586071464	6.58481324836871	7.0245557898322	6.63948346239776	6.65616273291406	6.91767474349064	6.80659645776926	7.32527439148504	7.76820790031412	7.29875521911739	6.73119993632553	6.9981471254538	7.15864789405588	7.86428993970941	7.36026936803571	6.81272174297365	6.8590192050852	7.22849335588776	6.93763711511761	6.90178876361115	7.1768856023094	6.86628088669863	6.58393321699769	7.17753608764824	6.53282278670024	7.22576469263899	6.95992009836512
ACOT7	7.62820872319435	7.45884723309729	7.57395282147288	7.54737628406142	7.875905910377	7.59526409705484	7.55895501428207	7.3938633809472	7.5099433835715	7.62063424306081	7.65214244234218	8.05030490493	7.75365598898963	7.87969016198822	7.81183780251756	7.74152080780133	7.27448047660081	7.87520360092098	7.77459058697418	7.67788630020282	7.61673081127956	7.72654079111874	8.10023394987853	7.46366420552359	8.10753817958931	7.44073021237573	7.58610774612727	7.5915837864265	7.67398989203329	7.31389957708924	7.93787042614325	7.50446478163132	7.57353777768142	8.18894074804918	7.36724489703995	7.62728847822397	7.84810594781198	7.61643557036581	7.16693132458981	7.74724632407818	7.2591776875646	7.74979856363678	7.38691358855902	7.40330187047507	7.86408157631836	7.4015843860511	7.20789484198356	7.41792018653586	7.62421710460767
ACOT8	6.90906000865588	6.93538696638576	6.82879625614713	6.92695495009301	6.87857084466557	6.53922075230705	6.97050850607014	7.12284603214349	6.71800497312352	6.92830565009065	7.32778278980332	6.87848328441828	6.9586965231991	7.12082125337686	6.72654753111226	6.57116654108096	7.11873410155492	7.80722744735048	7.25952544286526	7.41579053507961	7.22166465365711	6.83953893309094	7.59766353654802	7.49768779202163	6.7724926366801	6.68521038983401	6.78682800568463	6.76299179374003	7.23716004733568	6.96417783840056	7.85369072460264	8.38371838471382	7.7942874599403	7.53392285109026	6.94210558961873	7.67811390525646	7.08317307190125	6.90568132351163	6.98379971201972	7.16653622485141	6.99259388847086	7.38234564768304	6.74753079564552	7.08499432742618	7.10863914456021	7.19839387375113	6.90068765979444	7.3193282430317	7.47616936416886
ACOT9	7.61831831890665	7.68041116710632	8.07149742539676	8.04480517700367	7.91793465890336	7.79623010683565	7.48299469038256	7.81577872194894	7.49769873144309	7.77612881331042	7.93604619723074	7.72296322470958	7.63775592048355	7.5852828780552	7.63337016197415	7.79758398342666	8.11234392746164	7.90688798458867	7.88088115488863	7.94542060711587	8.11138196318005	8.20131002651907	8.41034347982015	8.07589409743561	7.91494551745288	7.59801497052258	7.99888968048124	8.10908966817517	8.1472528081174	7.33312068761083	8.30343374436566	8.72790243449623	8.33920557977497	8.28511930536394	7.15094830897639	8.18549190469869	7.5970854316306	7.39526639867343	7.13751378606349	7.56147586516224	7.47696118081484	8.34478560303833	8.34531624382009	7.74926663251037	8.18371075774639	7.77782467000925	7.61076269644275	7.29482943878266	7.75519635777334
ACOX1	6.65425480832055	6.82594411219955	6.99134871947291	7.127842816036	6.87583851931767	6.77483352545041	7.04605779297916	7.23818649760442	6.82813793848139	7.05788143829138	7.06161919481659	6.90762980330231	6.97936361747598	6.81616013599517	6.98087336269241	6.92911435428858	7.0321677015119	7.00069919305788	6.89934736828347	7.13245413159077	7.06117718685821	7.26111458067342	7.47559107466519	6.90522420696974	6.75250633229664	6.77848741398529	6.97511972233421	8.20487090510701	7.14375027687642	6.81208612804408	7.43709380277956	6.84052818053036	6.77260956599069	7.13315622522442	7.34450621255667	7.07866760528528	7.2884748464559	6.82830670136722	6.85893766285324	7.01333283286876	6.83405632087557	6.83990260931211	7.10800738126106	7.08847492963993	6.91385533552022	7.13437859930998	6.86450797960832	6.84279415315018	7.32365096851267
ACOX2	7.27621754491742	7.79155104111428	8.15386525093055	7.70524678274897	7.27571097204275	7.86739821953644	8.45015828105485	7.68474945591234	8.00622511252264	8.05663046628096	6.96901919140873	7.00255113994405	7.60816589968105	7.52814087019802	7.90259123870219	7.85073114367434	7.32434024459118	6.6002040003081	7.99587434961689	7.98442656544931	7.64699250866067	7.52580357102238	8.21878270047464	6.5629839217183	7.64238872173145	7.54984100845171	8.3605877696898	7.48376520079907	7.93885309807492	7.43269029482346	8.72717757448883	6.95581211982819	6.50646245392551	7.67513982423154	8.36779130760918	6.95259676584632	8.41881379914551	7.45113983570524	7.20975462415125	7.7821922490184	7.81382721319746	7.58803233676423	7.98745440234973	7.17017380186477	7.33659724098839	6.97569945429173	8.04621096846558	7.6922761462208	6.6559390331129
ACOX3	6.80387603481313	6.87795884743965	6.84717738283422	7.3233528296392	6.91544977048586	6.80960782612883	7.00756711536142	6.86981575357786	6.87189716145406	7.28320621507245	6.67246942972274	6.98797489241516	7.18726317619402	7.66924572870286	7.01223068897296	6.78482303101165	6.98310133699547	7.35023084257457	6.71888727102847	6.96346837756769	7.0790081660856	6.92592111119399	7.03695885947289	6.85614702708865	7.35850969306283	6.78772326347309	6.76927498459137	7.11479978949322	7.41968609718306	7.1775558602827	7.30168986797826	7.24502409573009	7.22477006623608	6.99659120426674	6.77926808849882	7.53509394897669	6.93132398156362	6.87519401479313	6.72298760225347	6.70961316197534	6.94257962599825	6.89199119061271	6.75182295004019	6.60637767848423	7.05449336353593	6.93046344083055	7.70050107004588	7.01559757394072	7.15604728615317
ACP1	9.96698654836412	9.78807251809062	9.10617650074136	9.55452735715358	9.87766305018969	9.40879657979761	9.59891287027182	9.02768465575385	9.81351905696541	10.0708731613388	9.7236387501255	9.60364933603267	9.71168798535351	9.83031079197201	10.0132918290665	9.31659003752733	9.62334201566585	9.28958444673885	9.37651316876944	8.71150445122517	8.90127520973446	9.69482043557299	9.28958444673885	9.62546192056246	9.9382318715035	9.44614016303347	9.82917573114874	9.23789455683822	9.64120613600188	7.74567590658506	9.71639343056936	9.63446408762472	8.53053997169738	9.57751997409402	9.24565640446657	8.46206935847523	9.15877599494929	9.08597171021883	8.74200439790633	9.19344914187624	9.04866924504992	9.91457201320092	9.48827124419402	9.45912758185074	9.56869708489667	9.03214877318911	9.6711163629983	9.20862935424076	9.58472116392347
ACP2	9.04854385745605	9.00857630178793	8.90327281195391	9.02005943379581	8.75730428375818	8.81025183116989	8.90247724572863	9.24719591058368	8.30079728578935	8.40931659001318	8.89495339053621	9.06351998211026	8.67996259664087	8.77213057362934	8.51880869600221	9.0657283707929	8.86239733627053	8.79524667797638	8.93417940823863	8.68525853546933	9.20478631975151	9.16585293544417	8.99779479632824	8.9960148449319	8.73950424715173	8.81504562609576	8.81460621747383	9.43739060994844	9.22906508383152	8.28092081988202	9.24694046917982	9.0758888007106	9.19386800047341	8.90228179341079	8.17255486095904	9.13798474471514	9.13094290358474	8.79572307187166	8.73552011810654	8.96282096442736	8.36510488880272	8.22722620487083	8.78861020599449	8.8973142786708	8.94604607294583	8.82527837308955	8.92062282679239	8.71006108740518	9.07064078986355
ACP6	7.05306880271721	8.23550718438782	6.79096417782453	7.6212798961596	7.89857417807543	7.94588824578281	8.2619792152803	7.33591770474608	7.2246987668519	6.70415241982515	6.74155689205988	6.616657131429	7.50832764629006	6.83737813299243	8.11526298046275	6.95913656983753	8.19458260316086	7.15226827902348	6.87239639851438	7.69610978030051	6.70487202210435	6.84779412600583	7.03689291395124	6.64548680263149	8.70536805084048	7.79701279844739	6.7854951294976	7.40200815709612	7.12062951290729	6.63963811465898	6.85339171616815	7.6892068705091	7.77322202962092	6.86739699363911	6.6991381201917	7.36225263391329	7.09992929430481	6.71529743633008	6.61535812367096	6.93136726436433	6.9083185573487	8.21594278442322	7.16220619877722	6.84880668616049	8.47810639381103	9.4544278420006	6.73291365695199	7.52441603850006	6.81859781326092
ACPL2	9.44433902821411	8.63733773832732	8.45125562204544	8.6295118888887	9.39492733462392	9.15431447098387	8.37889548813088	6.54164664996389	9.37262311732323	8.97792396238676	8.63571633888043	9.35791314854663	8.96839260003588	9.60014510845022	8.90905259896939	8.89732893308742	8.89489887616191	6.78399338018941	9.0395838623603	8.32993387022145	8.46000099322687	8.52117109941866	8.7248645548739	8.29295166748283	8.11972625931152	8.1730627724791	9.04371844967393	9.07523201673935	8.31632491056048	9.27030440522605	9.61424368354789	7.24921268392271	9.09076591871083	8.91929855271987	8.93996896508887	6.71656492870988	7.04670999232447	8.90997647461223	8.70525061826507	8.01562401095505	8.86915368300981	7.61355628876863	8.72676988245973	8.76061569438697	8.23758982251921	7.94596483215807	8.81826852716713	8.95965828251075	8.38314557827307
ACPP	6.87496800911679	6.90845940708972	7.31081807229088	7.50990572611016	7.13729718112161	6.59190613542626	7.22682614854915	6.53550477232184	7.11906003980071	7.19197410673157	7.42851281944532	6.86531500989728	6.92302139305381	7.73211987002457	7.43808917289566	7.0037803278284	7.26921747804699	6.78445883868275	7.20616620935338	7.83266725507391	7.06608241330983	7.22341449807477	6.71407609914121	7.14694453521813	6.93456264885197	7.10658059427515	6.6123739328511	6.74403668396925	7.54093868003484	7.42779268285322	6.51710195104986	7.35644876647455	6.65521466430334	7.16133424523455	8.0463786076307	6.80623106101398	6.58627267888495	7.2023789796841	7.64054465627784	6.53194044352322	7.16517471579387	6.66538648538722	7.36124226472414	7.17368396130761	6.57186105838959	7.55560315508493	6.61625920213193	7.67773709460171	8.03125170639246
ACPT	7.03670205916666	7.48645101115426	7.84456335593839	7.0184768312464	7.03496707250724	7.4410662331342	7.75098111530169	7.11462181786708	7.99131279482402	7.19292817855475	7.79971892559827	8.02877659917082	7.89460596277291	7.04009784706252	7.63217332155681	8.18797506220631	7.06338316133795	6.90854695417033	7.63102201426913	6.72105050771713	6.82282316923765	6.7719469011619	7.03873643939328	7.93969016507158	7.05849272457715	7.49020320654049	7.06391829755035	7.3977227016291	7.06211261829624	7.76085210783696	7.26073210323661	7.63416961428444	7.3873214040019	7.10071225388625	8.93468895405232	7.36290359945426	7.06831001447377	8.43386240371617	8.7987695881587	7.89949973522269	7.19648606622689	8.11251657633539	6.97360305530116	8.7203843263894	6.92014315848918	6.88841635714829	7.74996367098695	6.93571195481605	6.99218226866139
ACRC	7.75829740774166	7.7449425773574	8.16550660918015	7.39233430822107	7.85347958149119	7.59967608684991	7.72982520195408	7.87812231731255	7.81767365219395	7.73181180852103	7.80306760495068	7.32449575285404	7.54234501084131	7.78702515725347	7.46486136984022	7.58809059045032	7.70814643890503	8.29983432684639	7.66801504780181	7.83505869416113	8.02217907062479	7.37666084421428	8.1624214517363	8.13545170882094	7.72818025599772	7.62124838194584	8.52803684702649	8.23303242064585	7.70621858492616	7.50532662995451	8.5831933292108	7.93420421821174	8.2331576504641	8.38566615257679	7.73502640382903	8.00782074756275	7.88604282185969	7.32876763646647	7.05986918777185	7.72531763729112	7.31877429185832	7.84946684835648	8.1753015146459	7.6630619531226	7.79515948840145	7.5600000032779	7.47728794353247	7.27272885652065	7.76848529573145
ACSF3	6.69026722508091	7.76022211835034	8.82783611909526	6.83402345231237	7.58231372183318	8.07019295912444	8.20141554620447	6.98849482769303	8.28964571725535	8.42852852402765	8.73785222532172	8.41544625882837	8.51380285818983	8.69270052479155	7.77074272111884	8.53816734563686	7.57469516055135	6.67758963419799	7.70251922141346	7.82602870693811	6.54895851790154	8.46412201900874	6.69066550064121	6.61805963784011	7.25316575543364	7.62001350137002	8.83342747574075	6.78419476938755	6.58014050176864	8.22897137411739	6.65058486632403	7.04198394065285	6.93336893951017	8.35523838116489	8.08739612170933	6.72061439772024	8.8765388350237	7.97360676632055	9.24080721087435	8.45684897189135	7.94222144344636	8.51836670967228	8.48285183520722	7.04225934111219	8.1373983269958	6.65298027524717	8.99417667357544	6.6072567043444	7.00500176220137
ACSL1	7.04278823112612	6.70889310601399	7.21929208731607	7.08875566350779	6.89439145710367	6.81103616860172	7.032565986323	7.07523025774598	6.70155902691565	7.12607139646854	6.71233175710034	6.84367513678062	6.61937802071368	6.88965076147506	7.0290684153352	6.79937088896212	7.16492566063927	7.26222342159942	6.71182681827024	6.92956465320758	7.04241423423687	6.69966004332437	6.67492127382147	6.99373960123315	6.9094594319621	6.8223089302953	7.22025963242096	7.36200413908621	7.21383208469528	6.71752948784205	7.20521587493216	8.03568180101043	7.61120866650971	6.92295815277996	6.88779498388248	7.23998331305774	6.91845876171802	6.74595108582624	6.63430918014215	7.01364456361471	6.92529530682272	7.10063307670625	7.25247922309852	6.76432430581426	6.93100619374429	7.01919091671121	6.71356303932151	6.87148712940209	6.83515576098255
ACSL3	8.80825409715065	8.34637235538935	8.57399468071275	8.36989145967384	8.49219532160108	8.50028503786939	8.34660640220345	8.01707259691627	8.2031336500521	8.45845935369278	8.30757030354544	8.22269822894003	8.56303070633039	8.12129395755322	8.3905133071958	7.83660605068045	8.37263484452287	8.23510751125065	8.48745565181024	8.16753550198173	8.78615090304591	9.07770726933293	8.93761294993182	7.45633090547364	8.2397066776523	8.36628934617539	8.91523360109811	8.90036567982448	8.8726072699548	8.19910323449977	8.40180633513084	8.1667438144298	8.60946149965114	8.37870734635943	8.35138752616687	8.12567754570561	8.31865640587447	7.84424790568849	8.10646384033417	7.69024651466445	8.23532792285957	8.34608195655079	8.22599943677925	8.19269868837483	7.92600962322498	8.79955827393	7.99760154113273	8.22523581308535	7.26277494787275
ACSL4	7.58453294720374	8.02592557729301	7.80577771975638	7.98989201094902	7.82830798549555	7.67000589785352	8.09693645720504	8.75624887129009	7.50712718473411	7.2635465189882	7.64321190844955	7.87193035262078	7.85228629648101	7.91688919613675	7.39531872398774	7.64386247547255	7.662321943006	7.8740031139434	7.98552812766643	7.77460806421441	7.76473855297333	8.14697153636806	8.42483800747635	7.70373363044835	7.60132164517453	7.64303068369325	8.18991562446115	8.60513291022959	8.55666743364175	7.68320621740737	8.20949662761298	8.22270901741175	8.21826983113268	8.10815432413215	7.45653838984439	8.35811343098911	7.93797168191707	7.71217829667116	7.48418786990208	7.78975733297465	7.4301230644782	7.54984904586266	8.51489995006676	8.17370993450022	7.53584553070448	7.72208479536332	7.6203403325852	7.74894491006519	7.90248370818406
ACSL5	8.02084903473129	7.84528940217132	8.13125213492853	8.87483701986856	7.73715613421622	7.90297225462586	8.45456048332125	8.34547618940196	7.91815653183364	9.66967528670928	7.47411996234486	7.77033991055515	7.82087907874541	7.64649332568417	8.62341642724785	8.10181930140516	7.4330732477415	8.8412589055827	8.54524296350407	7.74629367417138	8.94217751850687	7.26369430719616	7.42030254944804	7.34697784936669	8.7549471750077	8.36075568326587	7.57958429974767	7.43632514719383	7.62020318023557	7.50634629256664	7.97917826703631	8.36075568326587	7.32387676362268	7.46295037548129	7.67166030841016	7.30816139118815	7.45504204236121	7.67795716701375	7.59300547442013	7.85114774878821	7.80960331150865	8.72307567912512	7.75957033305905	8.15041719431166	8.18967230290758	9.09369254195398	7.56623113681393	8.08175721632112	8.03548982863395
ACSL6	8.29944120624747	7.00274962684045	7.4088772534746	7.07528721479028	6.88891483623395	7.59241321552101	7.82441018015291	6.98400226342338	7.99686139957137	8.89928732327304	8.0561366605079	7.51354922529456	7.29606781300559	6.9568862849281	7.73661234304179	7.47964438827914	7.08840238092346	6.82885122633841	7.55894546065093	7.37630369596054	6.76377648538705	7.32193615412827	6.72281381826783	8.04138876087845	7.30846234615999	7.1926470005743	7.07326706798559	8.40086600602107	6.92952199653508	8.89434421234585	7.01673368055349	7.53927792592158	7.19026967787069	7.87308118821334	8.95184193827839	7.27166264704101	8.64885955920082	7.92500108749397	7.84369455613768	8.89359053986372	7.75141675372329	7.43977144637079	7.02695205701795	6.86076836441172	6.99760042968193	7.48672951117875	7.39303886832104	8.2597866543837	6.96237708412423
ACSM3	9.57292154708834	7.50998338996014	7.59656142430489	7.88669397656178	8.09007275877621	7.7182396339634	7.88161911480072	7.87541070412937	8.05977750292823	8.07981246035662	7.92845978748451	7.29734861448794	8.66263366837064	8.66099635602652	7.69552859440999	8.04184091435394	7.77849559592593	7.78700611952182	8.41090218375989	8.67771889427467	8.48423558839625	7.47734177837274	7.91541593012266	7.18025890391914	7.69833599640298	7.62063715221559	7.2318103090936	6.72081291892344	7.82801723420399	6.94477680806209	8.58087299490987	7.2593114404426	8.01415586954977	8.07555710184018	7.24343035608946	7.57980381290731	8.36044813340927	7.52147652871398	8.63434522309051	8.06580985832284	8.02844016120145	7.62323020776941	8.62574998144522	8.01222239777099	8.35087071779483	7.81186892114875	8.19503754289524	7.54899558286962	8.43334866007595
ACSS1	10.0341224456756	9.38802296127343	9.44332081819223	9.02821031086757	10.3118119031226	9.33221341764828	9.51313831263272	6.66930232930125	9.39258623369875	9.74505450012879	8.40222162975305	8.98717692193424	9.59539002128286	9.78661190816377	9.80779491316891	9.211118730103	9.54109298117622	6.43507595343989	8.36205997734114	8.86130673343255	8.62878446968588	8.32791008306718	8.31405595918971	8.75241411457697	8.66982025986017	8.56641585190075	6.50511274069226	9.15486708569325	9.65394232733409	9.69532847344207	7.93959685316637	6.50330894435628	6.92527128138217	9.78205969825248	9.16983681430462	9.20288911824046	8.90416611052233	8.56591840676661	9.17138719576203	9.17756854127584	9.14432018693044	9.13237182666597	9.52134920608541	10.2936880570452	9.03158814791761	8.66880998598396	9.05130733241759	7.95616364290771	8.64508719039391
ACSS2	9.86250218560217	9.19422987499442	9.47054227641667	9.35014207775879	9.18789457057219	9.22285415877301	9.31173842627419	9.58851146251883	9.18875769965289	9.75347908096802	9.41071454291776	9.21023559476908	9.53263741995788	9.44582799313349	9.69993830800558	9.37122812562627	9.02446521280403	9.58418693262522	9.89962511231363	9.83805747713935	9.71777401848471	9.80073567543433	9.98295857850029	9.24329476248182	8.78931817776606	9.62156623515126	9.06123080329493	9.88337611624232	9.46893688828046	9.59872347907774	9.38429442934592	8.8419907545052	9.51082326811433	9.6966081286098	8.57158537483124	9.62838789252342	9.65118499590626	9.2937202162342	9.85757892787443	9.54762825664616	9.64387564489659	9.00112637536064	9.96314527768592	10.0176587946207	9.52613308024384	9.70318163536627	9.04719611158071	9.59872347907774	9.3277326542895
ACSS3	6.61292598384939	6.65943712866489	6.79263234127607	6.9477323133399	6.80781117223118	6.59047515914241	6.79705783153222	6.87033909139067	6.99009175106914	6.93686430760727	6.69390889442752	6.69572542806725	6.76261476882858	6.70671707412029	6.67547352871046	7.27092062561772	6.94721296426788	7.13698391879855	6.72322858181965	6.68659521951786	7.22822567036167	6.54926551397718	7.15324469154622	6.61156553753763	6.62777677531714	6.70016035604637	6.86059374595339	6.87814687007686	6.57862611020103	6.56251016752626	6.96720974094661	7.25523392098451	7.26365684909289	7.09594631942138	6.5617314720933	7.18011135495841	6.58364652565002	6.5963682267575	6.61438556980823	6.64268774649815	6.58459322907396	6.55189585712229	6.83497569256745	6.74192109465956	6.87668568777353	6.67891169886114	6.64014323141508	6.53977547062869	6.51071473354555
ACTA2	11.5568989880242	11.7776578637806	11.60080177456	11.8307418971999	11.0506493743603	11.3817008947186	10.4051686236501	10.7143673504246	10.9070218919759	11.3817008947186	10.1038294920825	11.5725491178969	11.5158906929656	10.8225875239009	11.4584121002857	10.8595416598689	11.1193605376118	12.1269875487762	11.9324806445476	11.1916249877098	11.8996299208803	11.60080177456	10.5856384335199	8.12698689582962	10.9541978714872	11.4325075152836	9.62754321131619	10.4007963421283	9.89507206315015	7.64608566498828	10.0041364297924	9.10819448583281	9.98113944764451	9.3871408188417	8.48469934145147	9.06458743892593	9.42115250456282	9.92743004326688	9.39596051626993	8.37221723670188	11.0441670624853	10.7143673504246	11.3876034767009	11.2139020075635	11.7038592422824	11.7474382455039	11.2971492100934	9.75501473269968	9.84987441488611
ACTB	9.66210784656553	10.2868661777244	10.2053426897489	10.3971681586783	10.0679207604217	10.1625397924039	9.35160112125911	9.84593043701247	9.48429681312824	10.1703777165029	9.63786686579883	9.95117474550841	10.0250764790371	9.65329267790959	10.0706314713078	9.76464692416594	10.3291821945376	10.5176525259006	10.4656197291909	10.0691911467574	10.4206235347322	10.2840397119898	10.3657539910372	9.42897325763745	10.0886499063651	10.2681495601636	9.79861591597573	10.0867888031712	9.85964296268344	8.49299301960219	10.1754745743748	9.92988489121837	9.90458400224458	10.1125670209815	8.74837326794048	9.44531112073808	9.73597650958793	9.70159199289549	9.54133269460738	9.88024447583569	9.68153638057533	9.46025786912863	10.3879108794719	9.88635325745939	10.088008195655	10.1826659970468	10.1749373377482	9.11120796834544	10.1449502634936
ACTG1	12.1144585486107	12.2500931236891	12.0966708648667	12.1983868518339	12.0761510117355	12.1944403725535	12.1522808124047	12.2656139558186	12.0370850459684	12.1483510917116	12.1288452614355	12.1033676322558	11.90510372456	12.079157338681	12.3311830832941	12.0474151277422	12.3586752299694	12.0474151277422	12.0096359377294	11.8708061301621	11.8772882346617	11.9738704170103	12.2656139558186	12.1444213710185	12.1444213710185	11.9847223800686	12.4277860554613	12.533886488867	12.3586752299694	12.1522808124047	12.5199724980496	12.5945955721678	12.6630528971312	12.533886488867	12.4220947159542	12.5199724980496	12.4333629465625	12.3262031096073	12.4775321586789	12.4277860554613	11.8489577841776	11.607639098092	12.3361630569808	12.2857335405711	12.3053693296861	12.3586752299694	12.4277860554613	11.9925506678613	12.4842470591941
ACTG2	9.47906934892717	9.55047668502243	9.96022783033023	10.3364416800108	9.32165617651208	9.5563341852201	8.566238368948	9.82770965707232	8.71684148112232	10.1347761438827	9.0093078052922	10.5859999327428	9.22804127686413	10.0566990568212	10.049406733604	9.78329047390683	10.0010604994971	10.7602036789322	10.106661229831	9.65604134975803	10.4634078479185	10.067578874654	10.0744093821039	9.34035672776157	8.84943145270983	9.58480462166649	9.19226045172819	8.86328757447588	9.32165617651208	8.65885348895188	9.86642170042967	6.67604005456586	8.90743516962349	9.46172757410042	7.9293344834069	9.67460280764657	8.40607509610117	8.74667470762111	8.88841168067943	8.51393272510784	10.0350878585718	9.26897211137075	9.84549530946291	10.0250151594897	9.50658543595184	9.98779912613367	10.3515180930024	8.63447596858172	9.74749318783112
ACTL6A	9.88387253800284	10.0885797598295	10.0162928813418	10.5195130841764	10.1798949538386	10.1287504139861	9.60631875817034	9.60036577313616	10.0279796570444	10.1607081183098	9.67634797718066	10.0868408079623	10.0676128906142	10.2281894282659	10.4379096828521	10.0026530795149	9.95019092761627	10.6282947451593	10.2321787852162	10.3347462157112	10.1980322039203	10.4473348178417	10.4195176130445	10.0849792879323	10.3232487183974	10.0838944933199	9.94625358714836	10.3232487183974	10.4485146947016	9.21069033165394	10.2019061418466	9.91071319347339	9.79896550567884	10.0485845484521	8.77148388771196	9.59958250516349	9.65009960330212	10.0894085595764	8.79957693547659	9.96612681615962	10.2356534003303	8.79680227575194	10.4264581526405	10.5224999240296	10.4325663879706	10.5051269560236	10.2849347449514	9.61216883096307	10.1524488996222
ACTN1	13.0139801329231	13.3878760121128	13.3878760121128	13.3878760121128	13.3878760121128	13.3878760121128	13.1487443747377	13.1487443747377	13.1487443747377	13.1487443747377	13.3878760121128	13.3878760121128	13.3878760121128	13.3878760121128	13.3878760121128	12.8359319543835	13.3878760121128	13.3878760121128	13.3878760121128	13.3878760121128	13.3878760121128	13.3878760121128	13.3878760121128	13.268310193425	13.3878760121128	13.1487443747377	13.3878760121128	13.3878760121128	13.3878760121128	12.7128877508573	13.3878760121128	13.1487443747377	13.3878760121128	13.3878760121128	12.8359319543835	13.1487443747377	13.3878760121128	13.3878760121128	13.0139801329231	13.0139801329231	13.3878760121128	12.5867625942668	13.3878760121128	12.4645963342605	13.3878760121128	13.3878760121128	12.8359319543835	12.8359319543835	13.3878760121128
ACTN4	11.8997924221627	11.881035347414	11.736902972037	11.8062065688523	11.6635658896941	11.9347465297969	11.6961985469407	11.6934528677096	11.6762116342999	12.124002922308	11.4133002414667	11.7525673118094	11.9877274454709	11.8771253587364	12.3090830338377	11.7106831932965	11.7209236094771	11.7340508998538	11.9434439974749	11.8771253587364	11.8091978003511	11.6762116342999	10.8432245803997	12.012637407003	12.4574694330143	12.147741681069	11.2741664745408	11.6139995453738	11.8583778880965	11.6166655325391	11.6236155788264	10.242550427392	11.6762116342999	10.8610275850051	10.8206783608195	10.5188431457115	11.1887691878019	11.8394017216114	11.6684795233281	11.3870441866616	11.7771495735352	11.8228885318669	11.8771253587364	11.8228885318669	11.8551283158746	11.9590241911447	11.5675587188939	11.4609777316634	11.6660487166084
ACTR10	7.4128503568129	7.36963823060331	7.22952767317625	7.47635473150128	7.35781627222796	7.18032694472949	7.29127662317753	7.66650372212536	7.08440713661724	7.37386762010847	7.7123806136985	7.3949576198319	7.34401622154306	7.27071045092267	7.33727680423485	6.99689657573081	7.42149836033711	7.68251242223806	7.74727082604403	7.45660236571906	7.97396287712132	7.85748107592062	7.62315679303289	7.25907131393692	7.36967997265141	7.4431184613577	7.72550404103479	8.0706309976777	7.43856068032345	6.91245019216558	7.64510419421417	8.49017648161907	7.35030176920247	7.22924223261025	6.99027942890885	7.956974660751	7.40470945202572	7.070622010009	7.04199100964105	7.29240940531672	7.13853596128874	7.31834829082565	7.49881878788539	6.92631028733865	7.49856706613202	7.57050273993815	7.19937628131549	7.14358873854394	7.53237099059287
ACTR1A	9.81540608202203	9.59647440147681	10.2133164155213	9.82783097844826	10.0142977126308	9.54126584381539	9.11351479754157	9.49055185334626	9.52917320787726	9.77217802077257	9.68810162292938	9.88348800775265	9.67136240691652	9.87723140059115	9.46074817874277	9.69351358582634	9.78119467963845	10.31236370008	10.3146535653599	10.0694539939993	10.3079274090286	10.4178614186249	10.3908245473877	10.003080707691	9.72210835744585	10.1324624156572	9.1039337975312	10.0466154930112	10.100467992327	7.92721492394186	9.6355392881362	9.31355100604197	9.99475526964439	9.60708096314825	7.9341244621719	9.35678108001994	9.16314047068146	9.42644297167872	8.57826871906449	9.20890327824784	9.8105899551227	9.38404108594223	10.1329515504706	9.92910390049727	9.8675473338973	9.56050004074644	9.35094682028501	9.47053989607738	9.55992408770048
ACTR1B	10.5979625040297	10.3211727797569	10.1488588106616	10.1488588106616	9.77927534001707	10.1672445018963	10.3623419141131	10.2797044474361	9.63783705085944	10.1568413671867	10.0948229559906	10.0048842037702	10.1209407746143	10.3237788165443	9.88255337619585	10.150988573212	10.2968409336161	10.373559054185	10.3251643891781	10.5891141804746	10.4357922628119	10.1773846081404	10.4738807657533	10.373559054185	9.90669770515569	10.0830819313465	10.3946454159212	10.087585813768	10.4258312037351	9.66627373034674	10.0414011301198	10.4606593080029	10.4051041609649	10.2194333243486	9.56243031658498	10.3289076075651	10.1357467087613	9.75633989848276	9.91247674728777	9.98764288430179	10.2327365031413	10.2836620222948	10.3946454159212	10.5098850424493	10.258940531442	10.2136464676598	10.8064623326862	10.34090817083	10.3790320526709
ACTR2	11.1261217018406	10.7965939490433	10.9156438214504	10.9761448233263	10.6636705114468	10.7006583360011	10.1295946150413	10.8847123305703	10.5329347214625	10.662829340034	10.6112335812182	10.7062809788016	10.7527322250452	10.7726561380314	10.4803322768857	10.5307620868502	10.7777106514819	10.8013438508405	10.9525823938343	10.6733574607937	10.8189409063269	11.0411807244382	10.8536788683125	10.4243482328773	10.4590885731271	10.7333203815844	10.9076492064575	11.0369589683075	10.7817772095441	9.24026690184287	11.1665009332948	10.8860824659302	10.775210211964	10.7618394063992	9.45158833482852	10.8427267431024	10.6703483675176	10.6060870290801	10.3356910047074	10.2386880805764	10.7131211982815	10.5731484157062	11.0745630078041	11.0624388526476	10.7177794272322	11.0754368185267	10.9585353470077	10.6154803691545	10.5867048042846
ACTR3	7.80149693925645	7.78996234796563	8.00482592599783	8.02278893670869	7.97697036115957	7.52500089909944	7.11423537050922	7.50247535253671	7.24719603522405	7.72259055196966	7.13080296551744	7.25708014352552	7.70159502063639	7.4682795678988	7.45573483932476	7.37823861116262	7.86959626121183	8.56754231408537	7.92790982147985	7.48695319738061	8.43522931922949	8.74003579218206	8.29454495872125	7.34142016234923	8.19543682252892	7.7080734867774	7.68279895770611	6.777203014128	7.41564514606885	6.86516764826732	8.04410264404294	8.21616292703856	8.05150552596427	7.5285919862463	6.99562890187619	7.47397849094009	7.41944138751105	6.99132785786896	6.92477374448799	6.9599832056876	7.28464260398054	8.17873933104215	7.90764810488658	7.37309691192106	7.68982778982662	7.90170531055088	7.39609863770069	7.09937563980159	7.25619110558433
ACTR3B	7.0318401255553	7.11522145281335	6.98202506625453	7.35065069134097	7.56811845945458	7.07599701969623	7.21720702239818	7.51085590978219	7.23935208866498	7.23902294306067	7.27872875847993	7.27663276849341	7.34752776883909	7.29665450379723	7.08907579623855	7.12900203635255	7.32332797802424	7.65947758018281	7.38247697773659	7.30442456794246	7.66740001914267	7.44520514939821	7.94091300134342	7.69781561368756	7.25071698040139	7.15980760060258	7.65854516564288	7.35622837895354	7.43633828249375	6.9184670475638	7.89019728356989	6.69272151517179	8.10469316200924	7.56797246513452	6.94467846895458	7.87909410016859	7.154487961348	6.96331816942899	6.91557710307117	7.24994206013641	7.1370714618565	7.28272618354114	7.40567957820152	7.46099388572337	7.5474019330299	7.36071963801957	7.35037426181604	7.28827990757293	7.59896057621575
ACTR5	7.18920898609464	6.98949137628874	6.80524274117078	7.10529704852903	7.09917545155474	7.07973280222344	7.07773861982189	7.44458012025583	6.65836203198501	7.56274010214076	7.35586896216612	7.20152986823469	7.20853730294678	6.78380865571872	7.22811953889898	7.0965953323819	6.95724983096866	7.30297541653292	7.08893990428446	7.16244174808115	7.1808215929395	7.38404685512447	7.46318074990459	7.27392737720826	7.42127635402872	6.9227533417814	6.64587217536173	7.49187882422672	7.03619375202656	7.12497850980151	7.49067494728006	7.31536194292951	6.76035984285365	7.12251992160305	7.32659212641343	7.49167481432832	7.55648228370067	6.98383808907357	6.69342646535863	6.92306732432823	7.14431208501043	7.19701091699199	7.07895966428672	7.17493682532821	7.01995362420529	7.04115865580493	7.16744129521284	7.4767301641061	7.05251357562074
ACTR6	8.91466736888442	8.79931677764969	8.14440363963192	9.08040564206058	9.191938889861	8.66197091397481	8.47324992542482	8.22176922885143	8.87526042897724	9.39646781216423	7.98760640110938	8.34359000042905	9.13909916771351	8.69289993627117	8.78479033324991	8.77565339253187	9.03416767797656	8.96219510634402	8.62580192248555	8.38791658086474	8.74636669186078	8.5842602432281	6.76029490556507	6.78636088617431	9.64261626043356	8.88190859404235	6.8568722435344	6.45805696935967	7.72380129018415	7.65254384829617	7.06891856134338	7.65116216844182	7.45520938508373	7.76098631560327	7.61255598399464	6.828620837015	6.67045059712371	7.00529480875678	7.6517339157598	7.42965420360422	8.91321652830094	8.66075020774933	8.79372347996445	8.40943514579023	8.59320240164686	8.78952486961206	7.72494776487418	8.60193074970369	7.72662771967459
ACTR8	6.71487881252138	6.77375493856981	7.06076954633651	6.88959253842136	6.62834215399292	6.61255962179977	6.86901766818141	6.92888858810261	6.67538671293978	7.27367162687161	6.66335442433643	6.89168938792967	6.59168971172553	6.76062465871556	6.85766662040927	6.8408993632833	6.84967882854435	6.66611585528763	6.89978502390697	6.84537356669296	6.85579487743566	6.9628149020168	6.75267137077435	6.82201326428197	7.42742099394204	6.72301915108447	6.88006128791567	7.36397101000799	6.9114658201845	6.90361601254258	7.17377950184076	7.2034889461278	6.89924077394112	6.95785671433301	6.57909292197584	7.48920708662536	6.89587387569892	6.78691644957438	6.74746608885974	6.70867575563288	6.69091732923028	6.80857698169426	6.98429782387185	6.60012737642432	7.09054492684003	6.93027147509719	6.83391855487916	6.76823103093609	7.35302652729043
ACTRT1	7.75350011517952	7.66708261693675	7.83952177652441	7.52147195627001	7.5028869489149	7.23777722353655	8.02199542876306	8.08937709003779	8.10501887306008	8.05649519498834	8.17183464981855	7.56279460287315	7.73834669686627	7.59593353784822	7.67553535362182	7.82469134824585	7.28921544034628	7.06032264031209	7.18722675315219	6.92881053996199	7.06922614495481	7.36541815349383	6.99929799565686	7.83940642989638	6.94271797361238	7.59934893865798	7.47919170600296	7.91687789807095	7.41858755795067	8.29267845148431	7.64356222698145	8.29662505073668	7.45837597586528	7.1352346643007	7.75060443684333	8.41661765212774	7.88070033904533	7.35749350255538	7.53442975293584	7.52840108976762	7.69875707191545	7.24801164511762	7.2695665040787	7.45411430315306	7.28027318521944	7.10401593275754	8.31974904367351	7.92572943870938	7.24706252830811
ACVR1	7.40005005989424	8.19732125088199	7.6363773680684	7.98234654293605	8.23750040418028	7.67977005685051	7.24356748355662	8.34342612584056	7.20956579088151	7.35084072839946	7.88139131353051	7.3798997488988	7.90443526923249	7.63918189816561	7.57213617291522	7.59395369018003	8.29223400267914	8.71002745239309	8.25375443939578	8.03789685415058	8.66592793596743	8.54283007839542	8.76387959807327	7.56034229604826	7.61417633845911	7.93135925387071	8.00573203800781	8.1395740414809	7.91387056714615	6.84795434769392	7.87204890883201	8.53792529762806	8.43129853075003	8.06618430599232	7.15269562812678	7.72349780330583	6.79742061346809	7.2450707026693	7.31666271861233	7.36905928858367	7.44583481478313	8.70020369325792	8.41983520395703	7.97916448198665	7.78268968818295	8.21811151350025	8.070349368055	7.31555504277766	7.87390494942383
ACVR1B	7.46213193715224	7.70313220102413	7.80687840896011	7.71660141406822	7.90637589387985	7.51258672185886	7.23459859394696	7.74311292769009	7.46500503235885	7.39689632297826	7.0147652409542	7.49575843808636	7.54733881840083	7.38500025484197	7.7407980307552	7.51798318147172	7.56170241184239	7.58209890947139	7.5631714296998	7.18759859286044	7.63953113651892	7.91291618202163	7.63735378690617	7.24963613433754	7.71635888152831	7.70495564510944	7.81256330479124	7.94841359228746	7.62015460435588	7.36805792933117	8.00485013213068	7.49471618644223	7.59159909579891	7.51862089039559	7.257829889532	7.57166473551566	7.49494274759555	7.30070497450595	7.20324559878831	7.0730006302716	7.44369722624638	7.44065397946906	7.30902021758113	7.65795963413662	7.73344779489324	7.62015460435588	7.34723791591065	7.32646180370715	7.44808740110834
ACVR1C	6.80141090854297	6.6389314730613	6.65515344331797	6.60067078333567	6.44646643296494	6.73339046204346	6.65684711292753	6.56802733474426	6.59441370396596	6.71927202700235	6.59899133771698	6.65526423599956	6.61371914472826	6.55770044207055	6.70648814754136	6.6921341923718	6.86809800763823	7.11596759847699	6.66816468269023	6.70655819967723	6.7457882453158	6.74929662573608	6.94333526626154	6.71725302858598	6.57361589919796	6.79918360974258	6.54859460575414	7.15246173598737	6.83923012900142	6.64206222771414	6.53114535011141	7.00590225034979	6.75169291575465	7.00943502732671	6.58692879282028	7.13636360786806	6.62305613980276	6.49739830210999	6.61636777795902	6.55224189992165	6.54341942074901	6.67325948519017	6.56743456391523	6.60673875016979	6.82342699464516	6.71798878421634	6.82439125124082	6.78612067755471	6.72167646489448
ACVR2A	7.18941692983774	7.12524042377922	7.30246109183369	7.11607329152443	7.29663409173963	7.17779548016578	7.02861565001069	7.20785715938164	7.12386830060072	7.10377417350868	7.15806448171744	7.17953275842041	7.10059626622164	7.1856711992141	7.00658578828423	7.20086668969052	7.31835743318904	7.22206742761128	6.84289704919792	6.91145749859874	6.79567209395893	6.99025348979981	7.07106813326947	7.14326501259112	7.27132479896019	7.12922661075035	7.44234071771651	7.78859394225428	7.27367796116985	6.9819309268907	7.74093312108009	8.05206517645884	7.98340657821166	7.14708956255395	6.95980340386122	7.47326103409533	7.17594609634185	6.8780513721668	6.82654556206147	7.01388090201264	6.85665283149367	7.16603127507207	7.06736499033285	7.10304996961623	7.10988954358162	7.02461681706369	6.88883426408266	6.99000860574997	7.12830843943569
ACVRL1	8.76791860379631	8.8895035201652	8.70643694469635	8.50618154576325	8.48430340967191	9.41605567999955	9.35594618409156	6.95686078055973	9.57145616433633	9.48802493312788	8.9625849281021	9.63143571611564	9.80275775147403	8.9633760024261	8.91114969926468	9.3221672035415	8.9427536025698	8.80344104610827	8.88409205254421	9.024625408488	8.58214926399326	8.01700368177063	8.59369729303712	9.06673072541746	9.7447011535941	8.75826541656004	9.25580453487763	6.8125857513368	8.98462439229833	9.65345203689383	8.46114707449068	6.6590967540462	8.37141885089311	9.57967012740567	10.0147199759409	6.80025195119267	9.06436131617633	9.46238547205444	8.75341940987759	8.68637702671484	8.97183740808661	9.3221672035415	8.88787588886733	8.41603262967335	9.6834581187866	8.88344089233638	8.67169897873146	8.85982745234677	8.67991695541337
ACY1	6.79998420005618	8.67242355909543	6.9218469873893	8.94270616507632	9.37201172879202	9.05987287409181	9.82745756709432	6.97320863058756	7.91902629889359	8.7517970548282	8.41645908301508	6.81802671142619	8.11892241589658	8.85697326340069	9.19777923903929	8.66300400756989	8.61560081712639	6.96668887312649	8.57519750040344	8.95789937126545	8.62185591158203	8.41067189577018	8.86378839997971	6.77270476256514	7.91996086780309	8.41329650470754	7.34047300586004	7.36988507407102	8.7718086479362	6.7321221702452	9.02119478489438	6.95048455992974	6.71901205116095	8.12640823333511	6.85457368606646	9.685426502106	8.81932222478012	6.76140712465042	6.9485534081716	8.58379914870357	8.6662411740753	8.87167952599882	8.787259280796	9.51224166924973	9.08801263346012	9.02409528571438	8.88541480686672	9.6484824982246	8.98143124110234
ACYP1	7.73981346278437	7.54516349662585	8.00427551501891	7.97803381473789	8.33237140499523	7.78341192015827	7.70111039393723	7.12303863831135	7.51489833666236	8.04595734362173	7.81632395162593	7.56592210411004	7.65187542022404	7.70052452311071	7.70424175112949	7.76722132912461	7.83585790664402	8.31572139909861	8.05298696950154	8.25718352663152	8.15149637884768	8.49174403520757	8.19684232979252	7.74408715618138	8.0969393659798	8.03743817724185	8.01098201596733	7.57577387082875	8.16369366005953	7.65839380903358	7.64755414709405	8.1277263026502	7.95331418479319	8.21162618950588	6.97843616638071	8.26110427492583	8.27053536476639	7.6227581842558	7.60829756778784	7.41248194511573	7.99081330881406	7.60297020875391	7.95639003118009	7.39885839744118	8.24511625298985	8.20857388909549	7.87000406404824	7.18562715400331	7.97099602635302
ACYP2	9.81209721249021	9.01703386030259	8.96580190189484	9.11816069978336	8.64499041491687	9.28108355925043	9.64117117656464	10.0047402793301	9.22558912295457	8.91663915665933	9.36980899585524	9.24555892409524	9.15188172839658	9.40897691645369	8.75643318195215	9.65498097607588	9.29284226903717	8.91792424221819	8.98254681640278	9.09098499380468	8.62560243585542	8.93508178035799	8.2738992949469	9.48968624314639	8.86478210483866	9.24117012888046	9.43546398011305	9.33018805498083	9.58981735503298	9.04365757638796	9.31116207332127	9.59561456900622	9.25916783633602	9.9169396053428	9.96386293021335	9.86128065657922	10.2018113345195	9.4594660925234	9.53614348123142	9.14430163189348	8.87541966133339	9.13604388975269	9.49653691256954	9.47705568397008	9.61100760833131	9.06557251886785	9.39597036538888	9.76468878311203	9.41226534995478
ADA	7.08546511565797	9.15894692926626	7.03655677537434	8.58480264223285	8.07893860496697	9.16184258777863	9.03110039765735	9.67619857350731	9.58810446275592	9.48605306615874	9.08330756388589	9.2717057298501	9.15329387885481	9.32333458415666	9.07313011969693	8.33911022307714	7.26016823091735	9.69999010250367	8.51737355946322	8.07259167428257	7.84632864865527	8.14001632654901	6.77202456652074	9.43779019660963	9.62057067724997	8.56452016241537	7.41038521011765	7.48306306687568	8.70162835675247	10.3180041533587	7.4408934564507	7.95333559695064	7.32799012306904	8.5566054622179	10.6204776942563	7.47725994836592	7.25431198448784	8.96372774358571	9.83639009894737	9.68567719966446	8.122099491995	7.16706909439252	9.05592410826368	8.10362451965627	6.98808595306312	9.26941935437541	8.06086746204771	8.29615353338627	7.28100329484808
ADAL	8.21201204248371	6.66328253857144	6.59154884426863	6.8764782743538	6.87356087147241	7.05609096765648	7.12970927202725	6.65033396728752	6.67345280102897	7.56018225882587	7.27898983140231	6.63663979055505	6.98079529961216	7.46688008169764	7.08732130691213	7.73408353394512	6.7870791237206	6.99419276885911	7.36335115030975	6.82535631133118	7.21323023269173	6.82874044392842	6.95848405008242	6.84744140505691	7.06382011224484	7.18842629454031	6.62013034111186	7.08398227599589	7.03850764898863	7.95584288383737	6.97876786502072	6.81594637838837	6.65497624820467	7.17303449263236	7.95873638444404	7.12299466047084	6.78340614147632	7.49288018893925	7.30560220208076	7.17240627469819	7.65663891779754	6.58606852144274	6.73298549344509	6.82666115489341	6.62338808759602	6.64973413386101	7.04458914433111	6.65348559782886	6.57697975403287
ADAM10	7.190375244411	6.92354094193042	7.20401301227447	7.19985237054439	7.01502212256726	6.77823217267673	7.00472816451699	7.41272674943938	6.71257106068899	7.30317617405009	6.80461830127942	6.91537083865987	7.22858250042874	7.38517921447067	6.92653390269156	7.19610769139975	7.06694007484988	7.10188902970008	7.36138125683092	7.1620100497222	7.13353097708077	7.3590425552419	7.22848966809506	6.85021299941	7.0965217794563	6.61714807813936	7.24417743401618	7.18515138750507	7.16983681034958	6.87820595039292	7.63824185211921	7.97897761357647	7.3641840214753	7.28449853534259	6.96747095470203	7.06834101949594	7.03469694814628	6.91481133355554	6.85641477732874	6.75291996514584	6.89815885141744	7.63912709736526	7.23295478918782	6.95331323906899	7.22032945008523	7.12821477636119	7.12596327457337	6.75798155481553	7.15338551026201
ADAM12	7.31611894450885	7.38535420146521	7.29572264156971	7.53854668898005	7.33707834666953	7.17913327328362	7.01301725949801	7.42093162217582	7.56110825315737	7.50245309425631	7.63072009201181	8.1364082277889	7.26968305543793	7.55439143353182	7.48397712759732	7.31397017317682	7.30795479914919	8.01841635597332	7.21996454440735	7.50598446383891	7.1387833631508	6.94632778920253	7.36200383275035	7.25940604797219	6.80248571346989	7.19414984381677	7.20204943232325	7.12966145412537	7.43439071141665	7.21322574205362	7.57225275215974	6.87382062775534	6.9280313829135	7.28513822936018	7.56818061685123	7.19676687984065	7.57625012728284	7.5718598089508	7.41420209334339	7.67060417427184	7.5312158746448	7.06066110563359	7.13149346929113	7.06471531898121	7.52109116128129	7.20868252786432	7.01434212882311	7.86918001547817	7.23691196287895
ADAM15	10.7521937456044	10.3026911003462	10.3955769444386	10.6639763146636	10.3393513556945	10.8663950167198	10.3190883468886	10.042422858241	10.40788630972	10.3381997752911	10.3457593975327	10.5652928194263	10.3820515825071	10.1466407093685	10.6800758996511	10.2771369915463	10.1899197528134	10.3501120662994	10.2987737309515	10.0792262881706	10.0229660104566	10.2844369454731	10.0906084945146	10.7956334832422	10.4363903891266	10.3026911003462	10.6986367950604	10.7217313385694	10.5827104960735	10.8367372814615	10.7727595627155	10.352672153895	10.7313057060054	10.6341743106969	10.6425873091445	10.6913994984621	10.5576700663009	10.5177415662986	10.5685868829198	10.4278976252727	10.0883900226532	10.3883364912135	10.295263905832	10.4121606560732	10.3457593975327	10.9501153447058	10.1999158558901	10.255205692599	10.4150508118363
ADAM17	11.032425932234	11.1692833554313	11.1895965233379	11.2266816780086	10.8730343057995	10.9535864638671	10.867362759259	10.9256008868976	10.9294556006915	10.8474773884449	10.8599153971747	11.0340952682602	10.9648286967533	11.1189912834229	11.061501342277	11.2355269655701	11.0076482014229	10.9524022944802	10.9347093885427	10.8869212122304	10.9030961195664	10.868442353638	10.8224745282566	11.1138445648131	11.0278662757748	10.9687413619163	11.0293554135828	11.2431782215743	10.9951628615672	11.1712577324324	11.1334523907473	11.09947596404	11.1692833554313	10.9648286967533	11.0786442849421	11.1604486466576	11.1154801078049	10.9616089627252	11.0628697076927	10.8785516619495	10.9144611465264	11.1387802492843	10.9699721699129	11.208760459473	11.0371585613662	10.9732085960882	10.8764495980076	10.9019558330705	11.0120731115681
ADAM19	7.9625892217001	7.96814053548965	7.99599217809001	8.13865557599521	7.60147106305942	8.07478113520702	7.94786135560896	8.13190034435434	7.54863910492147	8.33901594337268	7.79491872533689	8.182955092679	7.62689245717625	7.59376374308458	7.88057882863506	7.90910235089561	7.88296590604221	7.61976796181223	7.98742822141942	8.04642312380622	7.90767866402955	7.77838532551443	7.75726328871567	7.60958075973413	8.48872988460746	8.13289373752117	7.14058102797083	8.31493547227196	7.97173441173683	8.18844016955154	8.11636529925553	8.38500644657014	7.38563930074245	8.13979642370642	8.32609275327751	7.97854872814621	8.27314010291948	8.23515840152498	8.12199035228952	8.33128465152703	8.03507656243242	8.38077835378254	7.91553497853115	7.7140849669092	7.95135563114758	8.67650545141744	7.83529177337887	7.86151424244697	7.79966293110766
ADAM2	6.73188475559813	6.93383327201097	7.05878944542961	6.70167635370288	6.88914283020588	6.76769363710533	7.08360259466818	7.13341505376025	6.72065830419707	6.88194527279926	6.62440014768018	6.75439263725464	7.06661062841995	6.56737411394493	6.85350527376114	6.63872113727866	6.58446160392681	6.65800437863483	6.58462167988965	6.82199718448001	6.64160360088465	6.88428752665841	6.98280618838745	6.8893208971038	6.52520879778783	6.93242623265019	6.9241791880597	7.08862406740273	7.09008597587553	6.72655200570943	7.10281275795169	7.47085601214615	7.34965490853195	6.63686745464645	6.83090992125169	6.83580365916086	7.02600837782609	6.76626570163048	6.70762207470188	7.00867946234456	6.61974136926736	6.99264486257481	6.67217134051238	6.58411555223139	6.82710846990365	6.69399535710537	6.56054320881042	6.89218133038536	7.34602364715633
ADAM21	7.11473367951582	7.14728554063463	6.90398554138749	6.99583554126482	7.0166035323935	6.85359380500281	6.98031154143106	6.82578239023748	7.1339081049096	6.97775649776247	6.80713695248749	7.1038897064125	7.12103486070197	7.15497714013937	7.01373580286493	7.11699984904641	7.00326650944283	7.51022496449572	6.96515268025901	6.99605034990416	7.13971440336937	6.95969792985314	7.254249651814	7.01616568727858	6.97426266174983	6.95999024817507	7.24200421563435	7.92214472292732	7.41996552180366	7.33710382406369	7.37817676961477	6.99919798488638	7.06762680769545	6.60802791170497	6.70020721466596	7.81448114432753	7.38911950188815	7.16486384329831	7.29621347041772	6.97498395357541	6.87983762516705	7.13535113547463	6.92736181725319	6.97483703244796	6.80719890273261	6.97967974168598	6.73261309959678	7.20927334825111	7.37660294597983
ADAM22	6.92598369251811	6.89367655422512	6.80417858487617	6.97043257341359	6.96437925271343	6.88774124259552	6.74549870539827	6.94189682730767	6.74422801253974	6.67136718220817	6.66336316202799	6.84541173501358	6.75555759613349	6.94988958274946	6.55758459377376	6.80693228321017	6.80977948965337	7.26230421752453	6.8964824579556	6.8930471324412	7.22184993696594	7.04331193877579	7.32079030281377	6.66943468788472	6.77423235940719	6.74448937151717	6.81204073966101	6.77335654526059	6.82726685776146	6.56478639030943	7.0176343151857	7.66264369839858	7.07342636803617	7.1483216993021	6.74657075040993	7.32726635994802	6.87589288354253	6.67551910089201	6.67889028728675	6.79744989151764	6.70674553879876	6.64370851877758	7.00151516482098	6.79977630413665	6.8460818873829	6.71703637939626	6.68324783537117	6.83865895273362	6.87489150742224
ADAM23	6.68186633116046	7.87457033904264	8.57793403970114	8.48282580365317	7.08634560485557	8.17210821492464	7.55863942481859	7.36420585711407	7.97957896850739	7.40406681674366	8.4127568557258	8.09272164590926	7.52091311097676	6.46963979085625	7.88618409745837	7.7034601407393	7.3629152257474	6.7641468658643	8.20066763073376	7.52448250408056	6.57879698152044	6.6999729622543	6.48239220096157	6.90381592268793	7.43483533385319	7.32204851348008	7.14088643690766	6.89855171746356	6.78990535836814	8.2410886129655	7.06284510518001	7.44388785312664	6.86063644920081	7.68611437766914	6.63226085631845	6.90322600602181	6.74335292142149	8.93287731507743	7.17086562663191	6.83779468031624	8.31293780534639	8.63576753519085	7.00653281180436	8.21357695109243	7.49628299365055	8.29100330193095	8.06890222927146	9.67399951596267	6.69175555991597
ADAM28	8.43922535218792	7.85284938525563	8.20409007074909	8.43723458671453	7.55538658422436	8.00699941392739	8.10176738546434	7.95084839501715	7.70379450189192	7.6516492835064	8.2470813726139	7.99654733797585	8.31771703450887	8.10513612843299	8.15619977444359	8.24854585057101	8.27105940921152	8.36107098636003	7.94092400268915	7.94354172807706	9.02360923846193	8.06151514431463	8.04130867899576	8.37562258889569	7.72123933420572	9.0334503168818	8.45278594617203	8.18932687733468	7.88409595774044	7.52837330364923	9.30078491198962	8.39820356380934	8.8945604535841	8.69112929019992	8.32889131118013	8.68227217537151	9.01723147143852	7.97644316843496	8.88340958144983	7.43318557790346	8.27895438220153	7.95064176249332	8.55742643708012	8.31530783107474	8.00241404452256	8.340984193569	8.59652668793754	8.19388035908764	8.99636470615977
ADAM32	6.65660115250866	7.28187370988576	6.77231695653352	6.81361702149535	7.72548159916875	6.87353172728994	7.55401783189175	7.09347771592108	6.66634562788289	7.49719427001955	7.05965735595437	6.60004479729804	7.18103247757556	6.63161360856407	6.57774717046743	7.29759825177102	6.85752663788674	7.02183026311124	7.21783597670896	7.51826792446712	7.42779678075345	6.80976391599997	6.97903909043753	8.02415466877431	6.8759429234293	7.45762711513284	6.9386355206273	7.06809867335826	6.88288998391339	6.71122665187034	7.33047178973194	7.36182973844375	7.25838726521561	6.69633649175664	6.68359667630001	8.64674243823853	6.95522892305784	7.26757307701693	7.93999497551598	7.7073393470817	6.69161972119764	6.9727270726066	6.91836092251345	6.86138116669703	6.73461896550395	7.31696645600118	6.72434174551744	6.68209639265342	6.87387533111533
ADAM3A	6.770905150683	6.93680895126719	6.59305819303291	6.83139188633945	6.63985582961907	6.81255694780846	6.62488980137457	6.77567658231423	6.64740889931612	7.04103686847356	6.84898827867581	6.65199693673718	6.6447571038986	6.72949120816301	6.73053636968378	6.81007313026831	6.89149545799125	6.67318528347771	6.62275692003375	6.58531794149905	6.63791109567995	6.60253320959068	6.79819077197141	6.76434331199094	6.7469791256804	6.82785280908928	6.82335799600637	6.88324690005745	6.53362405225469	6.62655286292471	6.72983796102713	7.40845580766976	7.09172269760488	6.80575965289495	6.7356514776684	6.71498323943029	6.87446071557358	6.75756232039826	6.65358224187707	6.67237783761235	6.65847597942954	6.50921847834331	6.70990469402669	6.77696929586067	6.70731133574431	6.63858973219525	6.61056923163528	6.6055735526477	6.70319432057067
ADAM8	7.80267798307295	7.65669317854689	9.08379591520239	8.4050995972036	7.18106721805983	7.78566683284315	8.0263264330009	7.69572356469403	7.64820692722581	8.22527658706559	7.56305509140692	8.41972395376677	7.81202281423237	8.17786915010201	8.42486117357222	8.3370026103477	7.94697006008286	8.69683478815355	9.00197110799012	8.09500206606264	8.94677072940347	6.82314855564159	8.49024148894197	8.608262714178	8.45493645944458	7.9443202326753	8.49691631079289	8.63842510488743	8.60170465127344	7.44811825376472	8.90690463971536	8.57158734743765	6.48950826848282	9.33424340362869	7.95240063520322	9.9567692535269	6.54860029293595	7.94461327907125	9.86237455938251	7.04660238046356	7.78725869355258	8.00847388541121	8.85450922624779	8.67887814297586	8.11228308406247	8.90993238244088	7.30321243793462	7.71654107586655	9.45217797558551
ADAM9	8.07219144708792	8.62540569379234	8.30211638575289	8.78530369630362	8.35016825797296	8.06243090957914	7.74328379182416	8.12347199060873	7.89338816865514	7.78831635966499	7.63579439955554	7.9612812895751	8.14017905184897	7.94903961787405	7.92795414453127	8.17047985086509	8.37631021985758	8.74798587954272	8.48735962673491	8.48547199617038	9.12508899203792	8.63541330040011	9.03392471685421	7.9674640332417	8.06456325593105	8.21591969183704	8.52938066064257	8.60527305336499	8.49393548047601	7.80557521617144	8.64825732547162	8.99066641233126	8.85725707179637	8.29836816421296	7.69684425948136	8.80384077822136	8.43788418533427	7.82152947780338	7.76136529702623	8.16646817187072	7.57971774384384	8.34551502185621	8.79237588534014	7.73729562570623	8.39392179459887	8.78230068159156	8.22990313725359	7.74226536063626	8.98425298424805
ADAMTS1	7.20657628307174	7.25745475752754	8.39002696039177	8.01531453543024	7.6837960955165	7.1425903443394	8.16099288986974	8.11327640439897	8.1173977493156	7.55985930029225	7.70852025157218	7.45515072144497	7.40457873336295	7.7462696088296	7.21945192698539	7.63896589632457	7.169963497431	8.26463385841758	8.47674176377025	7.74302345829003	8.5635154669972	8.1817923293063	8.8001887655015	7.62036295253612	7.40744257977522	7.22868708714681	8.03559234210771	8.2652554397535	8.09455364418968	6.7664653820974	8.47581778846569	8.87194488501915	8.36903173361868	7.60483934636863	7.09244235706168	8.64129404489038	7.71314503439923	7.13806207051988	7.02392423009738	7.49285889236166	7.67747977935211	9.17053112484623	7.82069435463496	7.63553141888946	7.73733551857951	7.37955436610658	8.25441066492597	7.69794118270922	7.50161786562917
ADAMTS14	7.47209091068681	7.26131142409358	7.08464042374891	7.11315098268761	6.87061522614258	7.41287219258293	7.76589469484825	8.55102783148551	7.73861220002027	7.58177370713292	7.65741049577184	7.47864270348579	7.53333503923288	8.00331696173792	7.73901156765771	7.1059560084012	7.56691008902354	7.77497444827885	6.66051378550473	7.20780623634331	7.30581597222005	7.5802434888171	7.25591066964456	8.17824496960528	7.72136166722733	7.82178838510834	7.26118421639002	6.71669661365285	7.2634662695229	7.74520849935845	8.52610006189994	9.39133869722976	8.72853107431644	7.69984800969171	8.58138561322507	8.56202532368227	7.05758587335704	7.48482949589856	7.50338834681405	7.57485821115846	7.45572108139607	7.4833762633689	7.34433779201263	6.99416192231229	7.37411701401824	7.35144790226165	7.40304435581823	7.72772151234348	8.55486587615925
ADAMTS18	6.89986241839863	6.86608869031939	7.00568693759169	7.14751758731876	6.87758244934368	6.86029531776263	6.87256045192904	7.13451024551369	6.83552290447526	7.01458649020985	6.94867913215286	7.16882913284131	6.82213231098762	6.68831581292638	6.87456599919011	6.89539177198648	6.50431747798377	7.58202038793585	7.1411313627044	7.06516458919168	6.97597202824383	7.33642651991308	7.03161935623243	6.8155122812121	6.91538666928156	7.01808072182079	6.99596735675172	6.95993479582512	6.64891684960037	7.16007674475454	6.81814685399048	7.02341667171981	7.59871585503631	6.94040050350429	7.26201851151061	7.07596987295215	7.07504174335231	7.21151997295865	7.15569074115335	7.102217330583	7.33720964213067	7.05747517299958	6.75642907241351	7.05694226695723	6.99395000600811	6.92912810459717	6.76617305636039	7.05985402115713	7.54213302937377
ADAMTS2	8.48986908892539	8.74399236029581	8.8995993175651	7.92110822853484	8.87747032085659	8.91967624639275	9.48284723428686	7.60915604980973	8.63606844757172	8.40217794188171	9.91415664021487	9.32210853409473	9.04036629304201	8.42923798979188	8.68970027402688	9.45787096228926	8.51106394065833	9.37091078951393	9.13705165949118	8.97476231849147	9.36878748418479	8.38588295143604	8.90919235692219	9.08302543645201	7.79658026734337	7.99132884583769	8.29937598294421	8.05638275840938	8.25490353231467	9.093635035009	9.29780492813249	8.70755945397588	8.53637176644247	8.71362736765816	8.19280272995796	9.02660437917533	8.72092245243745	8.68483156660916	9.13647861898359	9.43435257499174	8.92540290730985	7.82730069008579	9.04076886605694	8.44101879268786	8.69590758396962	8.88471979963581	9.34986426603121	7.79871648294661	8.76921692092225
ADAMTS4	8.56893264973089	8.30519572342276	9.46492317524362	9.26736215898456	9.05015682129198	8.99874730732529	9.10279391224806	9.03626314373173	9.04225820599661	8.61432017403884	9.74094714560976	9.52629566947842	8.12155468534453	9.59440924238687	8.4198014939219	8.71659885847952	8.62943023652007	9.03583010144394	8.61867379456385	8.87239382682078	8.5747945302588	8.57461704113939	9.78615183541128	8.12378709893473	8.30830229053419	8.01182984530728	9.0027373007074	9.50806392107659	9.01138407419012	8.31441139195025	9.73771463991591	9.73623823461985	9.35658560531366	9.73810892181205	8.53874202158526	10.239631978379	9.03302741267734	8.09315634524603	8.74150851292148	9.62098527333136	8.86942358838521	9.48976739814107	8.81440207127767	7.81990515353532	8.45549255951008	8.60084841258298	8.95267581824484	7.6337171325063	8.45718587880917
ADAMTS5	7.00519752895462	6.74901483997127	6.60345859855252	6.72677923301139	6.72671422387903	6.93363000089559	6.57365239795832	6.743888479565	6.68581734317416	6.69937598017267	6.78356891447384	6.6685473866277	6.84170023748156	6.96697602783523	6.60093029401012	7.10598094260525	6.75047988905339	6.72009262913181	7.25745023461865	6.73562548810012	6.8710837635884	6.84017734675218	6.65397046670392	6.54266236534913	6.68922395980402	6.75552111991656	6.9384827210505	6.66029700812607	6.50454301292779	6.88275821333544	7.17544571390767	7.03037286478501	7.35060007361004	6.96930583552129	7.17013857426535	6.78977369614845	6.53150156546299	6.86281426809043	7.00922124838635	6.77401302829488	6.88030470231075	6.50970557744786	6.85473586852561	6.7113571889329	7.11032359539557	6.94666995032257	6.76075890664053	6.985207821698	7.24652736623381
ADAMTS6	7.02579877078116	7.21107805880707	7.15082269443478	7.36625002820381	7.13582750218948	7.09249260245274	7.28880990272366	7.49850535210494	7.11870166217434	6.88641381271345	7.0524297906112	7.40625597249154	6.75405072248316	7.0622587134463	7.02190957102872	7.15413526640772	7.09349152428945	6.82593873489946	7.29085511815726	7.2169587651483	7.00928013595937	7.75863074331028	7.47320830316937	7.38480553446511	7.37803130787676	6.85365046444447	7.48375025887962	6.62731599139332	7.24021006833483	7.33768529260428	7.55079096404514	6.97462301328676	7.53099276596771	7.3389192486728	7.13985109951891	7.79905231896625	7.41197240200171	6.95302649919052	6.96732472282664	6.87841809800683	7.19377810274286	7.06551165679002	7.79610465049417	6.55435684582673	7.22898303970521	7.01872459635789	7.28117347330288	7.49265601412383	7.52201459244267
ADAMTS7	6.48392790409462	7.61658550072339	6.58871703257643	6.63079597349015	6.9471497678254	6.73649856562407	7.80299423094576	9.00790451717987	6.8157139425963	7.55907025659709	6.91304570037207	6.84247640024073	6.47747521901743	6.50421942388775	7.30463866603098	8.06252085069317	7.26534594353551	6.49613184403189	6.60283701422593	6.49377678486669	6.77851701089691	6.73953331811122	6.86753783400713	6.69260231018313	6.82534487021788	6.65634862832571	6.72952761411465	6.92376844032202	7.88837931736949	6.60463363211031	8.82593706704493	7.87215109531732	6.51239207092372	6.80594031928596	7.98135223689849	6.85312802459987	6.70352948603665	7.25368767485925	6.63223603089655	8.11211960506041	6.6802263845854	6.55713697772904	6.99200932710672	6.62255737039464	6.5641822179769	6.5422414244751	6.67954409928871	6.57662356098761	6.54500038865192
ADAMTS8	6.68671707985438	6.79869293969054	6.79040271547373	6.97401221272761	6.89924696045394	6.91303221800095	6.73571237646896	7.20515655729016	6.48275586282463	6.83884633201905	6.67910795023287	6.86107834701627	6.77126874536108	7.04867453748112	6.72672190831117	6.50026756961018	6.93831702435164	7.13489884313171	6.76882188397682	6.78191009522576	7.19907325666255	7.07966239959249	7.28378598728622	7.01226578927609	7.13158290955559	7.02850171064312	6.89821513481244	7.19637641360568	6.95518308499988	6.71614465292235	6.95218847859702	7.8492371694694	7.1478771156706	7.17025511927295	6.91028063139309	7.2933183150549	7.12001103052351	6.84801340002853	6.73261768750459	7.0806496654996	6.83495465924622	7.04379037311025	6.91924856788199	6.81152401797338	6.94660584841578	6.87292632315531	6.92582893850574	6.97259036792669	7.08467682017392
ADAMTS9	6.71672547130436	6.61661796251144	6.80326587720138	6.6346600253866	6.77047693917192	6.74944129198554	7.09287530720446	7.06446170117527	6.75124154060394	6.56096005354755	6.64239830749514	6.79761692974905	7.00478100871579	6.87352598684617	6.57865275109808	7.03169546844272	6.94026966669817	6.86085427254987	6.89979981117083	6.67918409064559	6.98408335691162	6.77647847095221	7.55279050938568	7.18088779234043	6.63724269687703	6.78944492433786	6.98036407132545	7.0199716473226	6.78168982311451	6.73890211471571	6.58218189612356	6.71475746901935	7.22155854644797	7.27437488178456	6.66649533983816	7.48020014550235	6.70596887809747	6.9063314196603	6.82330656109629	7.13182372120624	6.64815885596993	7.30917612196914	6.94291585064751	7.10905450425175	6.98486465998839	7.03102551766525	6.81678864953242	7.09334497001122	7.35792494485525
ADAMTSL2	11.5768480742909	11.7229057780823	11.9246805899468	11.2865381910968	11.4922463372751	11.7454560329906	11.5515683253235	11.5882659535225	12.0339702980214	11.4114614447137	11.7800305053043	10.7188082989165	12.0880674662991	11.2740753530114	10.552071520407	11.7454560329906	11.8538097445624	10.8388642868133	11.6017770694642	11.2611283965986	11.7912942037497	10.8487333410006	11.2094769786914	11.4274234855961	10.9750342127604	11.4433347215887	11.08038097872	11.6017770694642	10.6589994420559	7.89668298480983	11.514780110462	11.4812418384469	11.3477695156387	11.0989437880168	10.5697788873882	10.8358873832104	11.5805183825031	11.325611406857	10.293990762075	11.2352647619581	11.6100275312098	12.0438387416967	11.2814133038067	11.028387450264	11.5468044005225	10.7225427011877	11.0073686987383	11.2740753530114	10.5671863469896
ADAMTSL3	7.03870200955346	6.91867637931573	6.9428946119453	6.72988400372076	6.64000175636204	6.73509516985603	6.79718427264029	7.0923803071719	6.59480095946506	7.1020498130122	7.02962339360683	6.56453469393297	6.65448883099698	6.80498488852069	6.87491296889062	6.88606496180145	6.66058041098906	7.23466142306119	6.90412777459248	6.7917044856896	6.9170756904517	7.05899869543998	6.95148403596058	6.64271171012187	6.90176913064601	6.76793767944347	6.82716683960657	7.51187253595195	6.96877683676841	6.65336331280883	7.29129984892076	7.44044351847264	7.86209204629304	7.02743122889126	6.65942270848706	6.79554499407493	7.1317181588513	6.70107847361399	6.80498488852069	6.83464116308649	6.67873168125947	6.77846666841613	7.00259261042558	7.14130927242889	6.99580409320744	7.11043191117891	7.10479412588039	6.84310765958014	7.00978513627361
ADAMTSL4	8.54400748858367	8.25530620030169	7.80770540849933	8.34514750813651	7.70317236119641	8.59568658916427	9.04645490659924	7.90866391964793	7.55668256388726	8.57029446241781	9.16190811321973	9.19075274646579	8.22136709207206	8.40829614753611	8.63881938793232	8.07537012451953	7.96299590739137	8.36032821412587	7.2952305517373	7.23664534628884	7.72754470807196	7.74093970197897	8.58484297137816	7.52965670295383	8.64251776388435	7.60296152104979	9.12729892111305	7.81566997488073	8.37545673607167	9.08219548595048	7.95628220610686	8.04244804428553	7.78391999752027	8.09345261436671	10.1602916853093	8.53960653143274	7.06421520621737	8.93856805463884	9.10169007114398	9.29271841466608	8.01195866824491	7.63297819611461	8.20785730372838	9.18929379720857	7.47045476445741	7.77662802387014	7.81922442012664	7.74163991090726	8.51509465721802
ADAMTSL5	7.17001452966659	6.95439507161579	7.29508472356256	7.14868886172817	7.53705734195632	7.03369043896984	6.92831680401626	7.75918729447557	7.25742905451091	7.2478608292742	7.26783131606756	7.1264083211692	7.12585339708556	7.18421772723047	7.12120657559801	7.19756672787907	7.32176530718393	6.74989419042872	6.97922620564901	7.18946364664149	7.2811255628191	7.23619966415835	7.35422916821342	7.35931672884857	7.16829185620701	7.24520030729352	7.50593668861738	7.81106070318449	7.39732509411039	7.0345015903905	7.20606776651927	7.47492003479133	7.56269288607345	7.39347036030136	7.17672579383761	7.67735377198114	7.21076233996511	6.89589070875373	6.68669718772285	7.02966850288578	7.09797690462437	7.16255938944365	7.10018944374387	7.29784956940586	7.27605980220631	7.15905973769418	7.13776966177254	7.18103643191852	7.53370515103835
ADAP2	6.60637702210564	6.96755303511896	7.03005772602007	6.75538361987861	6.69721868445753	7.05169339410992	7.18329048277527	6.83597392830338	6.54997841764072	7.01468209648951	6.80577105966441	6.78838926543893	7.33863757218285	7.16935244382828	7.08235159570294	7.09780356594932	7.43896122977326	7.43944560442675	7.03383863757501	7.21712074081518	7.3334144593652	7.19524129046421	7.4813949893643	7.20026919942156	7.27924615082283	7.35484466543567	7.10915444541326	7.41573111183887	7.10409315531241	6.95876792726618	7.25393626412177	8.25623775354516	6.49945766679307	7.09016785593708	6.85791718295594	7.09928413462167	7.31189462202733	7.01118049897194	7.10808159668871	7.05672936786091	7.25968613173319	7.13016782457858	7.43042593748078	7.17553014527535	7.38924620793818	7.26278994631719	7.26867796914017	7.15152575575786	7.41027107402414
ADAR	9.02483457562517	9.05371112158997	8.84156012454551	8.65112604606735	8.92886114307819	8.74085400620752	8.88291978406062	7.8528623048091	8.55020882277069	8.76357797493303	8.70719456980963	8.78381050394081	8.98817658886745	8.35997197854421	8.98932358007247	8.42373980159593	9.11781169598046	8.7161185846192	8.9840070296402	8.99501628784556	8.7701090546907	8.85569100305357	9.11163138991691	8.83991350396591	8.80063294327562	8.96987591120667	9.00952024708594	9.16044985645791	9.5919367192666	8.35191690623269	7.7325382837304	9.51343522263797	8.15020304185843	8.88547298802383	8.29605094398922	7.53423459141749	8.67676532004299	8.11700919300694	7.58439131020209	8.24106733196588	9.00997124866141	9.18356762072931	8.66300134118518	8.66003513994677	9.01734482212886	8.83842356721039	8.78038419673265	8.16612993879108	7.98112218719695
ADARB1	7.92692539316832	8.5016038001358	8.54616474015028	8.56180210544906	8.32665934014123	8.31960363280714	8.66377446896936	8.56180210544906	8.63850872137825	8.54361951173434	8.29265810660142	8.87025790402723	8.67381014029593	8.64442495166904	8.21924604388274	8.00413909354535	8.64043289446134	8.50035320804503	8.60850687131611	8.69507326843222	9.08172151332615	8.18293599775678	7.65159709946858	7.90264729285108	8.5673634085418	8.55339450740215	7.97113003299652	7.86194078114963	8.5393183156659	9.07308145317141	8.35377363485785	7.07743072738507	8.95308184027332	8.60850687131611	8.09820663382948	8.42068199069099	8.88820478694696	8.14265744991093	8.56046826327567	8.46244992966119	8.96402677291286	8.95406683597386	8.16528946220962	8.0651438338482	8.32462012772497	8.17056005446272	8.75533802463551	8.85220694424308	8.83772924870248
ADAT1	8.5877474205686	8.22373985132012	9.13232909036088	8.40698618140033	8.65444017479659	8.2819950726203	8.84014523195444	8.64293239565498	8.10481919136796	7.86240666490205	8.87422689564209	8.51475992193059	7.99499424025821	9.0099847989963	8.19988966216385	8.44418695162492	9.00170235536881	7.90234766670798	9.06806058088545	8.48940954534746	8.92805774074404	8.24280995723808	8.95033543442616	7.9991448181597	8.34071439483291	8.52504261406854	9.23294552824529	9.26777587824612	8.83951218478662	7.28904347848963	9.01216287345308	9.31864559903156	9.11488414805136	9.47798060010228	7.49027613350266	8.76163673259136	8.81968862997603	7.95776288888378	7.33511701477955	8.41856049505415	8.47398761749477	7.37825431045449	8.86859445832668	8.39332402757326	7.9221268611982	8.28488219535022	9.20327326667373	7.81031698373878	7.7028072417022
ADAT3	7.34411658373409	6.66005532552466	6.67527626425229	7.32953720299913	7.63564236127699	7.57665957985757	7.32122272244388	6.55516779810747	6.96053510899476	6.68456856606027	7.50330586839602	7.08901269931489	7.1107933511617	7.92476116365426	6.77422359273504	7.21436087888831	7.40914368008876	6.66023566081309	6.62926882156714	7.82525478474052	8.06186827311855	6.54399364559355	7.809790875227	7.43456692485946	6.98874100098086	7.33814833453605	7.99055263374471	8.07995470850219	6.6688089014545	6.67647634231573	8.1145764403322	7.1753600158017	8.41486434094744	8.28276636367048	7.25125149364576	7.34663643658847	7.50491581572668	7.05638943978516	6.94933317123554	7.32153256461715	7.01487473666204	6.71483748181822	7.19533902107552	7.61957512932343	7.51138681667968	7.56428127388503	7.99966824429379	7.2339699632215	6.75409392131851
ADC	6.73317035446081	6.98772933208048	6.63039200233295	6.99864942843393	6.85766477892767	7.02962234266137	6.5435618325107	6.98484005522364	6.59332926337831	6.64932108686101	7.93300634121658	7.04265974384743	6.91591294073335	7.23719237906112	6.8790376918186	6.67737228011062	7.23689289939693	7.65585802204078	7.17562779325161	7.2698552526432	7.037122493214	7.24988493374084	6.52693215417861	6.6922008680385	7.35970233941609	6.52507308473514	6.79372270863068	6.74418243700775	6.72367382713164	6.99301443483768	6.75913950711452	6.62896265565903	6.88991132751581	6.49237729935285	6.56546712437324	7.82575987204432	7.82605483603953	7.15053930447661	7.15655234382058	6.61513975684949	7.24233271103333	7.16683811684739	7.34825118249529	7.48574158171236	7.25875258374196	6.97750463167116	6.47441975416189	6.62362083362641	6.56436511294925
ADCK1	6.64532402449171	6.71704433084828	6.82187823838608	6.68905689907064	7.02195916082337	6.62262491665774	6.68043388912006	7.33065828637634	6.72724948030097	6.78561115230608	6.52591311892999	6.69747930285107	6.86093502725848	7.01770063111658	6.60705078994395	6.65092762312798	6.77993139470357	6.60221375000972	6.66420294195377	6.68676961361615	6.79928222678194	6.76573768661213	6.78192549468837	6.80242816864163	6.91338488167275	6.6863129927809	6.77824515052259	7.16947304708287	6.66370606305696	6.7291701330237	6.82776987977353	7.31357927476568	7.48853008928737	6.81839310283929	6.56576386249594	6.88508811861963	6.779763848456	6.79546284592578	6.84635858372393	6.61735458616434	6.62737829351067	6.67185862377589	6.75939029862989	7.00169106181205	6.78491031163749	6.59690370115894	6.79758775348923	6.64018234531814	7.1151387350807
ADCK2	9.05090539309083	10.4552660600799	9.66121489818101	9.88066148911024	10.3591234302959	10.031130956111	10.0216082573708	9.1974973198824	9.76218763858556	10.031130956111	10.5526740028063	9.17927140738147	10.7356830186841	9.7127933730939	10.3038828633801	10.2094035308156	10.5125473246457	9.76263653698985	10.020134824572	10.2272146537952	9.94072847992803	10.3449951445751	9.49923490918453	10.4215792191728	10.1271100335881	10.0128829707278	9.98297033287942	10.161748397856	10.2598427384152	10.0699061679007	9.29700783521149	9.76421013802138	10.2648154543183	9.86216561786336	9.58819229248446	9.95367378579141	10.4783151906607	9.85715293293323	9.98618422934783	10.2328579664727	9.87947054043065	9.9264081972045	10.4364918431418	11.1174075667332	10.2989405223796	9.99672546987605	10.4621096428584	10.5567841707181	10.547398548047
ADCK4	7.6249406847548	8.22109343031603	7.99895976494443	8.07150407938032	7.89344598146215	8.02615432856928	7.85535011429194	7.89579029558729	7.65667570592947	7.91382990565957	7.85845100075213	7.68360325009916	7.67302919980766	7.96228352074622	7.96890264547747	7.63287467624943	8.3957867086812	8.04274514105475	8.0540960363226	8.33426951048062	8.24190270015756	8.00720771511848	7.66435125702466	8.15175414331899	7.9422804403305	7.96010303319192	8.1623177389677	8.38386502654425	8.24190270015756	7.14426167473795	8.27526985646582	7.16645422724884	6.75450260078349	8.06526068375471	7.2859246921395	8.11288824422797	7.66949375059576	7.26170259471418	7.53095702719744	7.92397820301391	7.79636002680528	8.00016116791376	8.27064471401718	8.20898017939896	8.04887838495938	7.98629387273068	8.38690743738883	7.90034402594741	7.91172907695138
ADCK5	6.86575703320651	6.97353179402834	6.83215666782172	7.31377244528545	6.91221018852809	7.99604120966165	7.89383679361955	7.08006871297352	7.03122338807767	7.66641493151036	6.82843898285482	7.00332673840207	7.63312163944279	7.94351522161265	7.89567370735594	6.88596040570623	7.46087493555044	7.15052778408586	6.82885183647514	7.43990236670146	7.44689700183818	6.76629486719421	6.93642678055326	8.21452470867006	8.09870874056698	7.41304802269206	6.95010939948501	6.98617509262467	7.09366859221535	6.7327814808823	7.39937500821712	7.85154927572639	6.81201287417634	6.88596040570623	6.69730777068684	7.51536126549821	6.71756547014833	6.6387581785451	6.71857238998278	6.92334538462448	6.91901900516446	6.95339113336309	6.98705941854669	6.69730777068684	7.93811133821624	6.72544998343445	6.59696636731406	6.79054985790988	6.94975499907187
ADCY3	9.16183981855311	9.58930071636412	10.0595832613868	9.42324892484116	9.36592989557421	8.92577070680283	8.41160725908724	8.729752799448	9.3620672687922	9.74242396481984	8.43047006881106	9.08015928675106	9.83941622580532	8.84055807831303	9.04999716434846	8.857909911279	8.98325348755674	9.98491793093636	9.72024114557657	9.19905250711551	9.93780675544317	9.39482801254272	8.64503367246565	8.62075186277107	9.66115434886182	9.67003023587828	8.13547074864558	7.21802714423342	8.45166367089372	7.09931448419219	8.13723358102716	6.7273908049667	8.33100486514712	7.79577866375986	6.78648739109749	6.98260270018056	8.33747064142514	7.87613856135454	7.86556567503094	7.51490608615169	9.32744267587479	10.1118746205713	9.33155928803602	8.60629649551522	9.31774114171911	8.63236903066453	8.49657483259416	8.07088644402963	8.20317694824256
ADCY6	9.65777672246444	9.25507086324223	9.53650362452719	9.4545941476498	9.98039325361435	9.80720888903523	9.83007559013469	10.0906739301224	9.45337209176562	9.62806760392864	9.81767098535635	9.61916940174627	9.54944844697327	10.0842549763687	9.66251905211628	9.5875832488019	9.75223665557425	9.41719229166522	9.23462490454858	10.0081234500333	9.41020745481746	8.90840416186393	10.0131192662778	9.83091791832799	9.16025446788845	9.47392154399838	10.2410016803736	10.1217995703468	10.4459057282789	10.2886019298	10.0465575814373	10.5057385777	9.70547420510247	10.3628854837342	10.3408581160218	10.3921502318894	10.3235687262401	9.81290574316344	9.10051026147216	10.0270423170652	9.2421544279614	9.51696979749642	9.86792383629283	9.81382222584081	9.46528737093059	9.6699037954615	9.56792296046077	9.41537408533924	9.97809328229029
ADCY7	7.21292173917959	7.09454739447595	7.23089457495143	7.38412011086693	6.79926966698431	7.03056833542427	7.47058396150661	6.95760141223677	7.34335517416746	6.80090900641458	7.07209727168183	7.36371834242046	7.11711558482347	7.35064216074581	7.11541943367274	6.56975646709671	7.25489444645736	7.41789039201921	6.96614025259282	7.15359241379809	6.9095941555317	6.97638572405259	7.13638010845662	6.93901448522874	7.1883813751623	7.11351519157852	7.16395547346452	7.69179380087333	6.98814015766093	7.14396902551066	7.60286343194085	7.14209412727723	7.59635879595402	7.33050061314455	7.15652901142777	7.59028589100148	7.47995924235449	7.06908176543272	6.97869991627055	7.01469082564036	7.13615209362834	6.94301115294577	7.13506448262167	7.10447841497306	7.11136543168097	7.03170221711458	6.93192025395345	6.92967418336828	7.41938889599953
ADCY8	8.04191757647581	7.61997739034968	8.0543927415346	6.77674447956157	7.46236749817867	7.70185151051733	7.5368026118503	7.86433152453312	7.78181055066582	7.59983155591632	8.40366202575301	7.38368087750998	7.71134497006893	7.77238741691227	8.01479954222665	8.18668306178365	7.64527227178849	6.75955203679624	7.05276203859454	7.05288334646633	7.02042476621706	7.7583589792066	6.71100498038618	8.26117971896343	6.83940986316621	7.36526137198879	7.86605246180148	6.99326836776686	6.75510958768948	8.10252160637775	7.25596746352725	6.76594661839074	7.16490420560666	7.25807499969396	8.06316111463627	6.81893050730891	6.72716744343964	7.59827057953292	8.46996540164238	8.06175852270356	7.81218467174148	7.95287995871697	7.38281936076387	6.72046931130864	6.66721945054228	7.76030520037622	8.14196960029996	8.21741257106711	7.90077053584821
ADCY9	6.7716505066508	7.90543175222928	6.66495843882023	6.57591771767243	7.62205878397078	7.71677756323371	7.74168807794464	6.57984448977627	7.21935480292079	7.76167097910989	7.05603874827902	6.64828456101633	7.87224216404006	7.90635946665413	6.89179842974598	7.52105383762701	7.14502418345378	6.88182724554618	7.12302547315869	6.58672428913247	6.60070041659224	6.66317694035036	7.68434863440681	6.93347060059215	6.54960599896071	7.08205067432794	6.7286413456085	6.53802409390874	7.69762804773243	7.50694516647069	6.79215702794631	7.09129722255469	7.71387826307693	7.63378151905972	8.72158879756109	6.60867046834516	6.52397185406134	7.08469773798222	7.62736709871031	7.66486577102579	6.46391382093578	6.63276958059081	7.67544744938216	7.92959035490358	6.6973921715432	6.52888309089103	6.68107561714611	6.5781141589294	6.6685619777713
ADD1	10.1102007648302	9.74315845067469	10.0564309330688	9.9530215659317	9.72388859819682	9.67179679012304	9.32170069664152	9.79760413632037	9.76852201433697	9.69901461717703	9.5217578880368	9.78458825586522	9.96879298841891	9.65601459410195	9.46845041562073	9.76410264710132	9.71958067428542	9.96451644447088	10.1275464530539	10.0124495757264	10.0291448995968	10.198279194394	9.82289837211387	9.51589158920488	9.50316096041284	9.87782917857864	9.51022259501533	9.34048978431098	9.62045270832585	8.2509989535789	9.47093897616011	9.27774776870193	9.73201137781317	9.23436717829504	8.2432998958246	9.38412809318339	9.37332726452782	9.61928512756646	8.73749441469692	9.17574960766929	9.81559787129231	9.99274918287756	9.97682487971999	9.80402489504504	9.91625471112456	9.73380090777916	9.74200075602238	9.78753203564836	9.61814245667563
ADD2	6.76172705414655	7.44835571164586	6.6618801755677	7.60438519097553	6.99213009833936	7.92548950532308	7.65806086622196	6.83809130817624	7.07086595946954	6.95436903268429	6.68501666336564	7.78332454969793	6.9103973513916	7.87905834041652	7.26614608654519	6.78924131028943	7.13968278732211	6.8918302036224	7.29982668493545	6.78585647161625	6.82989212476023	7.33609057717694	6.97138106686225	6.8057898013041	6.92606713839435	7.18816665060467	6.87280410003672	7.03299606550995	7.05000208727095	7.286576314746	7.87458372657267	7.33737832060682	7.15974556430626	7.32007333054453	6.77631328401751	6.99366263977493	6.75047323748255	7.55491553548881	7.10257775868058	7.93161290130931	7.22191499527803	6.75565431446172	6.7778545913703	6.81818909586672	6.75231949072913	6.77840254684672	6.77057853752472	7.54681923849023	6.72186613155264
ADD3	8.60123679188811	8.85767739231889	8.9208859216332	8.78782605874427	8.67930413498257	8.12878422355559	7.91229100712213	7.96810478552278	8.48575876057727	9.30380076026704	8.8662132479766	8.31947514424826	8.51951916076767	7.92314509686655	9.22373379300564	8.2960351508372	7.99708799562539	8.9302495975882	8.96775158083359	8.78589247014483	9.36176100781984	7.7045126078098	9.54863761518681	8.53369510273778	8.43979420617827	8.6740045888025	8.45988649669683	7.94214221816112	7.91718004931493	7.31519036288211	8.94892817156465	8.64910748956769	8.54405721576372	9.22175052314455	7.70637755806933	8.99390862332527	9.03583050479686	7.97366298310877	8.13919024617951	8.29538709417494	9.0478594577238	8.49961469848769	8.38220908032122	8.63301297742761	8.68083737179463	9.62124806640753	9.35213874443529	8.081732907272	8.3503023885157
ADH1A	8.67323508302523	9.69777405849083	8.48088704729	10.0078173712807	9.13958967363301	9.64238987574893	11.4420496462371	10.1555066087687	10.6929675503658	8.16927464880382	8.84240051541615	8.10102822075473	9.03606659364213	7.59916484273529	9.98924182600429	10.2955640811705	7.25551705902189	10.1102799614945	10.579822567024	10.2637141751134	8.25667211678653	9.11332285978699	9.09916336673351	8.66059640051395	8.27793998531565	9.07479278547852	8.03460659592047	6.39986940205034	9.2640635892894	8.19589075375735	9.79213636684919	9.70676813828256	9.9826692944012	7.41888804749726	8.15683403551836	8.37637908564915	10.4930365492121	8.6187775100838	7.89800894743562	10.4404308779214	9.42269819446892	10.746934536667	9.62888999714085	7.77028953931942	10.3947342253514	9.00320951898867	8.07034421802278	10.1226331537501	9.70448791208791
ADH1B	8.62247691155968	8.38985985233897	9.23325995422906	9.04418512063207	8.41142330307918	7.95171269174669	9.76040579369248	9.5989752622724	9.66326011322646	8.03364533368087	7.53441569286495	7.17963912958244	8.5264820688979	7.15279638692291	8.92178090177044	9.32063646789643	7.2663064099575	8.69094943457747	9.43978050601025	9.90279964729855	8.37286667313744	8.26428775400046	7.55226092064342	7.79615707895534	7.9548848882297	8.36056258098967	6.54444418451106	7.00519198712559	7.99722591525739	7.17868113181012	7.97259064037282	7.12326329248873	7.10065123083907	6.72702547619276	7.30166744303864	8.310680858818	7.72546471209688	7.14807762376903	7.50070245922497	8.06210556364857	9.15796303107921	9.83308990072517	9.08990636584469	7.54028850895961	9.21337083735904	7.78580327868256	8.76986297776774	8.31422754932007	8.02741208666384
ADH5	7.20959182484317	6.99089776012933	6.89494123532017	7.2690442684209	6.56608080741795	7.01672054211838	7.15746764023299	7.01411696097163	7.19398819945566	7.2043786390102	6.97922777575366	6.84214729642815	7.14315336598183	6.86028715817663	7.03299676183061	6.88233471305891	7.0911904021043	7.35477743404941	7.117643935062	7.25392555749229	7.59929842917754	7.30614815261352	7.37361593967257	7.30298323761269	7.30552891559559	7.14954362537564	6.99288693220172	7.78211984240352	6.87648319949959	6.89912922225555	6.77604577638901	7.62682153185107	7.19783707731325	6.82033257068733	6.98336529485707	7.62636087944747	6.6851788857975	6.84010169899357	6.89026102446834	6.995987953587	6.79167407469888	7.22793585912601	7.03573157945834	6.78750974787529	6.83905909771057	7.01788064735177	7.00147398085437	7.05166744795358	7.28973883495342
ADH6	6.83338066321715	7.7358039525052	8.26779830684944	8.05602903511928	8.91387704972168	8.31428666509783	9.78289173411417	8.6919976724857	8.65760506954944	8.01265220634352	8.5493843592067	8.22356728502767	7.97419773558928	7.66775200232642	8.25628740211518	8.89453217438113	7.63869937460198	8.70519343059472	8.41993270129836	8.01014206593672	7.3636603510428	8.4026953744338	8.04025846923299	8.45176022931211	7.39857821157373	7.63957921368862	8.82496886152303	7.63605731534819	7.91568832604926	7.9841901865849	8.52501613734901	8.21276034783424	6.91451784633864	7.66235391873028	9.0913726151513	8.4130253788771	7.95984680448039	8.11088293455254	7.96191250419716	9.44189369612703	8.23463998983663	8.62576974543447	8.08337671545179	8.24362333669379	8.94130982919919	7.72140556780937	8.05037715698663	8.69769592230751	7.3121554270173
ADHFE1	7.45224289133167	7.23177830613528	7.52929529312207	7.35475631694248	7.31802806412106	7.18345587572761	7.8024931943622	7.37367956135576	7.42522529753693	7.34238188677395	7.81282677269603	6.98111978623594	7.01932216334506	7.46494354719703	7.13184631365701	7.444163999557	7.39060254332006	7.22521359980537	7.30683527382772	7.76956715036189	7.40309756327306	7.37636173871462	6.76724751519468	7.52121780810692	7.41844383131748	7.36442621997486	7.17298611238833	7.07045875806097	6.9426498142161	7.81333596428183	7.29783825580297	7.00389966344061	6.96362917522034	7.00977811493747	7.36619543014396	8.00713253647533	7.83324312530857	7.66273583321279	7.27406262786273	7.19163011072006	7.49709126570562	7.45243367169142	7.23638685695955	6.91422518613381	7.27536700043313	7.38847609578582	7.48632003906723	7.75504247692294	7.48586355839545
ADI1	9.24636288442239	8.84752998523338	8.28633126889599	8.78793842158294	8.29707527310613	8.68532551563593	9.36984382738415	8.85318779042093	8.66221700672391	8.47676051558725	8.71463270145018	8.48798476795788	8.56144173890522	8.47247245766473	8.81957335786809	8.64042135835503	8.65617083255733	9.16662556197069	9.12901061347386	9.26819367502985	9.2441767249353	9.16752038453617	9.14364533522599	8.25312818602045	8.83527639587337	9.05562794776451	8.79332541290381	9.0498272188842	8.98234878679726	7.90239201205727	9.26487965937406	9.23841684394968	9.12957401608128	8.89062989681491	7.20079713534856	8.66339055444988	8.67977090323407	7.62614082775824	8.10084971392348	8.92828315533848	8.55292035028389	9.46992771199959	8.72534515196718	8.17733931469738	8.91305511733791	8.97624139710164	8.88934704927696	8.36195935798249	9.07419260709406
ADIPOR1	7.0763189337232	6.89375697660235	6.90499037174232	7.20809289331315	6.94947108018119	6.97561263195163	6.98161155201446	7.26510047674882	6.82842355031884	6.83240661548944	7.0020159886497	6.88374037902317	6.95423914265919	7.302297458181	6.9536793270578	6.85503068803415	6.79964759688655	7.15769499481459	6.95143781735944	6.91780176490268	7.15158061570781	7.21391066736718	7.51079359694161	6.88222594759519	7.02980274588023	7.09052844170175	7.14124797790757	7.12043350163781	7.14604356433917	6.81837713032582	7.05816129528253	7.98721082151694	7.40057507222214	7.08044686339156	6.802400627028	6.77369006567823	7.08518121634384	6.81681877841902	6.78936376944139	7.04922964000802	6.92732926164488	7.25829967574024	7.08913329559868	6.81367748884894	7.07095268636582	7.28137356730417	6.90332955914978	7.09630177475608	6.95999942080154
ADIPOR2	8.35295198479019	8.78584368292532	8.01574119905631	8.48330302496344	8.88144690342018	8.71097378179053	8.64487374571226	9.11122832353337	8.74072801255019	8.65067306167193	8.89421030827937	7.65684390050333	8.59204115865128	8.19575650839109	8.89405993334318	9.02830282008737	8.32155284787777	6.80787372265238	7.93344268513632	7.98542249034097	8.1706255416663	8.04556310668179	8.54642558438061	8.58450868709277	9.1146458264445	8.81029489824825	9.16866845295162	9.50543326521338	7.83187282258164	8.81994110536385	6.93935238408064	6.76231588761985	6.6283841727415	9.55615396853485	8.56539978106952	7.05274438510173	6.84622065312991	8.57673336064535	7.85778395918434	8.91421613641909	9.35480740645897	6.87153539614797	8.27903655238652	8.32498985606475	8.63824806467667	7.27389010344137	7.89399865114144	6.90026859163999	6.84813502551796
ADK	6.61051037408885	8.34685871974277	8.15543788552533	8.16359526783717	9.12064625496046	8.22362076394041	8.90607083087272	9.30150061066846	8.94022768620142	9.03739820937232	7.64135531480502	7.16688566212412	8.03682083809768	8.32110904394009	8.29047791258172	8.37138972713393	8.35611881670372	7.21181154788367	7.90095474165827	8.56605508503288	7.67010254909774	7.81341577176043	7.55164600103968	8.19938746057083	8.2312711730196	8.30308093029939	7.51131879030696	7.83178050055638	8.82390295842637	7.15187630512568	7.81382315111439	7.8447461207798	8.36237861196949	7.81967939463815	8.53866119655679	7.76371483023947	7.72232033515453	8.32338236138041	8.68448961740587	7.4601915812056	7.00338970752742	7.25899652226831	7.7066791889538	9.10743456194297	8.22555011424282	7.87493763521305	7.18920741679391	7.22269625521491	7.52551746130576
ADM	9.29020362450548	11.1005317425757	10.3095130823797	10.9270835664164	10.6569125134291	10.3356920709745	10.1879377812537	9.98685913292251	9.581210446892	9.73621291860144	10.1985794814257	10.4192080900024	10.5722620248714	9.66552426375863	10.8066251641232	10.131421209876	10.7295466989895	10.6929022677663	11.1884800418386	9.5687743125814	10.7723952882922	11.1051961399305	11.0959386684029	8.60758899603744	10.3749369597794	10.0826690467719	9.57631522702073	9.6843779332543	9.8516872987146	8.03982955654006	10.2187250861577	10.3597480988135	10.7459210786511	10.8831428251908	8.31723097650198	8.93606284469051	9.23070660120947	10.6721717639012	10.2085620075066	9.66843248305327	9.29697053746096	11.1301543376707	10.3149821118471	10.4247960959005	10.893601642568	10.5745524123909	10.5991938169643	9.0202068590917	10.5553996549807
ADM2	8.80971331215449	9.02902550492054	9.08358093117796	9.51352820713454	9.14189195724686	9.03787382769394	8.10168909497784	8.45683591418953	9.19720180185793	8.77529572522172	7.80423376054635	8.38267007465017	8.63238115959354	8.73005141113156	8.91269599508699	8.27499352948255	8.88508447303489	9.31198484968677	8.39699562676474	8.96655337443601	8.62761450553276	8.76142813148158	7.91380122006672	8.23945131015042	8.72986654578886	8.77145373242652	7.95034258500436	8.57952005428787	8.53526523097621	8.59714652010525	7.51265725649723	8.14933428960362	7.77954756987121	8.43455624930233	7.79064174699873	8.27944974486078	8.75280836806089	7.5116508194947	8.28880972972691	8.1978653178945	8.02728896470929	9.05312112002852	8.44446011093406	8.38347807993133	8.37093055594205	9.86333891683743	8.16609941203156	8.52772279688138	8.14185319437343
ADNP	7.73490321644088	7.8643838053234	7.52322745717218	7.53884673791383	7.73800110355166	7.52648784116439	7.79569617648422	7.53374812699935	7.50630141588616	7.8371969207211	7.32351480706401	7.67288840458622	7.59297906566442	7.72880311806807	7.58361196382075	7.77421101129015	7.64232166843295	8.01208578394903	8.03714149569279	7.98953280343637	8.02007567460068	7.83402956163003	7.8077820073651	7.5659281110547	7.91965450186343	7.71364698385367	7.77658035528441	7.53694747140124	7.67536940543931	7.64615235952165	7.68128355639748	7.33963162359474	8.00124778976875	7.54136516081391	7.3248675372631	7.6387868803341	7.47543538229597	7.86007858128708	7.05546576974391	7.35919269547697	7.55314963537395	8.1022263231038	7.51182516545276	7.92702524973459	7.76728525159099	8.41928457329294	7.7382178939799	7.34304582747358	8.12667604760873
ADNP2	10.2365713498973	9.96606682545846	10.1583071813747	9.87866376680304	10.3372943908737	10.2415682581396	10.5243510973734	10.4603291256159	10.4709777968641	9.89558248737541	11.5229488138822	10.5481073918287	10.514145457844	10.9428589528783	9.70546620310717	10.4007785096166	10.9279840252675	10.0173021164048	10.3750915163051	10.1795118185783	10.1849110509291	10.5468305381983	10.708399051236	11.2819075235033	9.53195093206123	9.71698545960233	11.2668891182276	10.7859848969339	11.2337320809283	10.0499666235113	10.9713833592439	10.4889807677338	11.2282519867554	11.0408682472565	10.3220536783681	10.9293623462537	10.3575251557207	10.0136799133827	10.77791470606	10.6600162686078	10.4896912246388	8.81947408802953	10.4056543171875	10.4986293305734	10.1261933933381	10.2540581348894	10.6357556358817	10.7139202580304	10.631721062437
ADO	6.78298370700234	7.67991308849169	6.99364158488572	7.08625525528378	7.27131073262455	6.88828355014446	7.1884785818659	6.89375987335859	7.03209345241424	7.30129467663045	7.21427038185643	7.16958857669817	7.39488661709112	7.06637128790046	7.00778749414839	7.24953860597714	7.60264897150561	7.68995993313152	7.26194763458732	7.61713154220744	7.56520425228489	7.0837881955303	7.66253712257849	6.99019330896805	7.95247195603331	7.0184214427962	6.71980575390273	7.21597068731909	7.15806407491152	7.08441358387986	6.73995455862191	7.4427958733749	7.2944462233526	6.71568295009697	7.10702553778874	6.71671558283967	6.99286393580121	6.8119400751932	7.04849390427672	6.83474404501406	7.19015380306325	7.62300689228128	7.1141499987749	7.55296155632655	7.40822288840177	6.96799586408088	7.14153221469381	7.14895537618277	6.65862722564036
ADORA1	6.59569872216837	6.82363915251074	6.9596816170984	6.64370559314546	6.81552201842649	6.74547756681881	6.80291183773613	6.85383907820939	7.34414702005254	6.8172667845568	6.53244302216612	7.60657180529836	6.65604075960061	7.25623747724703	6.65067942701085	6.7780912002822	6.91522662016741	6.80819481731801	6.71423137713886	6.72170104454214	6.70718447725158	6.72439880750002	6.96236407850248	7.99318942419023	6.7825235018068	7.16351732427656	6.7435866234158	6.75123541752722	6.73422531970248	7.95918928600011	6.89959964334041	6.610830923307	7.12554637358335	6.61769424284817	6.57404512090172	6.77689187193353	7.00312886442383	7.35219246100733	6.64786285132358	6.67178091902634	7.09022831247841	7.57433966623655	6.71823697495962	6.67421663232952	6.88327255100827	6.55656544818775	7.06773083238224	6.57997734043517	6.70485767683805
ADORA2A	6.95766176458187	9.10790174682694	8.53332929894072	6.6171482709071	6.73455778824879	6.6164535467795	9.24892403106909	10.3114081151766	8.72249340762151	8.8190628332838	6.50653002524519	9.62483455641291	8.42548725106806	6.86517318910157	8.5288605657716	6.50897978949988	6.78101548990799	6.63552682529151	6.62494657428974	6.55543239268893	6.6002774570964	8.67588580342497	8.65344343169028	9.76027444177284	8.92391092352909	8.91724493449795	6.78719154700736	6.97892568300294	9.17670267827012	9.08106173556164	7.26355737946811	7.51772258042254	7.10849985006987	9.65368175131194	9.98318473534964	6.77669501390747	10.2002166055017	9.76603708886572	11.5740875068281	10.5896463961272	8.21108862651021	6.85655268445727	6.74608363018337	6.49230022911056	6.62295443281793	6.75445291897005	8.30147989666998	9.72138704817258	6.75742927225821
ADORA2B	6.88404573955102	7.19340764002401	6.78601591447982	6.77749880215039	7.02587048584517	7.11472898777294	6.73293273378736	6.87140417147573	6.95731584541554	6.79933776026164	6.9215690523257	6.97828440303816	6.82029803996386	6.95721859733958	6.91008894834003	7.00044254924757	7.18356090032098	7.46362803433076	7.02013801339489	6.97490452632454	6.93830573303144	6.83842602269519	7.17705824970018	7.13777982093558	7.32154222812033	7.11024357703767	7.24642826540695	7.1901707297872	7.02227030811132	6.93329583549455	7.02849511020797	7.89127166975511	7.32928239903657	6.98920933471916	7.05108532727789	7.1460734051969	7.39902274755334	6.95746793472715	6.7150066814733	7.1282206456905	6.98113903852129	7.1360201780523	6.90592928606913	7.33210760435179	6.99003624256703	6.97634476519542	6.91905690235172	7.02838055201772	7.3657570867022
ADORA3	6.70329500071795	7.16867993019703	6.74127044606024	7.43114782934599	6.87812447602061	6.79872939833684	6.72069882754615	6.80277150128202	6.8080912810145	6.79345905310834	6.72466643982975	7.1099250173738	6.81481882235415	6.79042186580366	6.99079649953893	6.97142332153803	7.29219294871887	7.03980011392866	7.00947452981631	6.91314481087445	7.16717812502901	6.82634096582006	7.19507578603234	6.86579678366255	7.03740920437004	7.02861483505626	7.2809597030261	6.89038187281977	6.69039907479423	6.74640312764683	7.07359689708977	6.53462812371786	6.57180339686535	6.7020494246178	6.97880602299481	6.85235931994036	7.31126773027646	6.6711417369403	7.00933478477927	6.85851598011484	6.93899067604436	7.06606771453219	7.18783995651038	6.75286783058732	6.96843810095445	7.06258671788643	6.77653182328304	6.97187101009767	7.24528395960282
ADPGK	7.85873225899973	8.01621782745221	8.05070554222251	7.64427201914869	7.58723908011611	7.83348780797184	8.05359431991269	7.37275084923893	7.86066976669233	8.05347846558269	7.99570152700143	8.33200738291161	8.09887491121392	7.82509640589592	8.06561122843076	7.75162620052635	8.23339579809709	7.51889997420921	8.11374229969808	8.09090776120489	8.05021950080917	7.38429590819642	7.41403117343117	8.0720961096671	7.9523357808288	7.95164061451095	8.0236885899146	7.82745865404711	7.6612054077834	7.80635499688046	7.60416963192071	7.67080241847443	6.91327419337083	8.62178765149637	7.90766370143795	7.20520153070499	7.15491342843649	7.83719592848492	8.41231170675403	7.61619134066187	7.78382197775073	7.93611097971812	8.24070914078052	7.48354747212918	7.49016046031262	7.69110399013464	7.72538951448935	7.16906121223222	8.02077769813044
ADPRH	6.99828671913817	6.74182149149295	6.69932167589264	7.28612911685728	6.80514293885909	6.99475095453414	7.08488130547485	7.05006538935414	6.99131734859423	7.18593548467349	7.15908583966647	6.73487814423139	6.54501186690948	7.35791548731221	6.84112142437457	7.0155603272139	7.13716038429952	7.32843458589081	7.02153493496344	7.14987049573836	7.59537889431907	7.1098888360898	7.61484002173492	7.10659235831936	6.46601906720118	6.68315562432371	6.55232237790896	6.53279800701392	6.72125147311742	6.69436848948818	7.59086797440322	6.88594575017138	7.30459872089551	6.83986218764998	6.7365814208472	7.28756760425761	6.77958563000845	6.63157380143142	6.71004099292105	6.71682102295938	6.59890914273841	6.59668930198544	6.85640679818029	6.92074478097937	7.14081984328533	7.00640737360039	6.86868689345588	6.88399744926512	7.04615255398804
ADPRHL1	7.8229655966793	7.16271534121054	6.9277396026999	7.12119285854292	7.31496706624818	7.37046521837382	7.41609014844866	7.65263433846087	7.60886052962287	7.40558964232636	7.55075916137333	7.30150110315007	7.37920866003082	7.53455507134056	7.36194878526779	7.27845567725977	7.101712142902	7.3435656593561	7.30928178228564	7.16535869146827	7.18675678820882	7.65729392828895	7.14034108343699	7.55668755236854	7.00280731655918	7.40602958171191	7.51087682066684	6.94676991912323	7.43652884219538	8.39673983451159	7.35621503807913	8.45132901164042	8.07832503580036	7.44935412372023	8.00525857647829	7.02405715082611	8.12087649435677	7.69873608069467	8.33115016370705	8.39641690500784	7.68210089232976	7.33229873166183	7.12733743336128	7.71134120095046	7.35459950030019	7.27254894831313	7.74164106847826	7.69270405167183	7.35567365159185
ADPRHL2	7.37492538979867	7.36650267874596	7.62168226932265	7.73949650748316	7.69296341706432	7.51387431465388	7.67379982506711	7.55201012329789	7.52481815102436	7.41790400009017	7.11118837907805	7.45337616112256	7.40714784161438	7.41820659661614	7.27323178968551	7.68711428646053	7.65103716481596	7.92238932342592	7.7930469910037	7.6765773729266	7.96661973939446	7.73732978712257	7.83499039995821	7.5737368092712	7.65805270072976	7.52384856035872	7.53940563377842	8.19356675456293	7.52384856035872	7.10907955662842	7.85949731481893	8.37669131840228	8.1224342293893	7.50122422252907	7.13561534217626	7.49452862685299	7.67435761137962	7.14985384033518	7.26691150166363	7.38409772327435	7.31130059606179	7.92091613652906	7.94539370492183	7.68507211598573	7.70107703633517	7.60009244876549	7.49580777727813	7.59316578629772	7.88460327517402
ADRA1B	8.48102007890374	8.32809478316406	8.17270810529183	8.04685641808533	7.53851698706946	7.29500485721964	8.12988045462391	8.281225122314	8.46270620636993	7.67653259654634	7.74394000633179	7.56353837037293	7.75274801321481	7.55945119909103	7.6904539959292	8.09339747192609	7.81122894896148	7.8536658128278	7.75397832639135	7.97954559514433	8.4834786748485	7.54355433947423	8.41210388420518	8.0688960366924	8.35869862181162	7.81211012200249	7.58737297162866	8.3918636742426	7.57360581528487	7.67663495193468	7.32930889795299	7.89013904071905	8.48921785552314	7.8867063878651	7.75713491630223	6.88768000482063	7.65618605846847	7.50955766924729	6.8330825270419	8.21411259863989	7.75406799408863	8.36975970882603	7.95686005991368	7.74866513594284	8.52239765268333	7.78376552853602	8.27743504300929	7.27435780790526	7.10356914261186
ADRA2A	9.21144630863137	7.72513927285611	8.72082203662347	7.98515092961936	9.40185378214126	8.7463885837202	8.91198573150575	8.92401782743523	9.13460665889929	8.60838938091572	8.19084730578019	8.78880715155877	8.33932902754418	8.92020818187622	8.59566065014938	9.00025966123625	8.16711639794725	6.93549156216633	8.9933766375871	7.89005179637945	8.14634104329924	9.62541299189456	8.17832442542484	8.93406473386552	7.75148426707921	10.6471566951298	8.68223970083653	7.10927126094135	6.7618529873425	7.54597129138836	9.88736069335429	8.0576358707582	10.1769662367166	8.61151841231077	7.8648646334376	9.8093792919705	8.76392819526399	8.60177983726181	7.66035679169784	8.90079434423238	9.01171821528162	7.48236621379505	7.69453114532433	8.11232131741376	7.88747801639991	8.14118930767908	8.53536384725764	7.67345268834902	8.9488288288039
ADRA2B	7.19045890548133	6.82707330187436	6.92666072815667	7.44807788537153	6.63730189328328	6.85091475534916	6.90173678421621	7.14884000422585	6.88853296066289	7.04952441882554	6.77055545737549	6.87042213944573	6.91213528444053	7.2671835544819	6.94851340498037	6.72445713890931	7.15004312952111	7.2554433465176	6.82373565523934	7.06729283435658	7.05724970342768	6.99541226907669	7.27197205419459	7.07899052179185	6.92550761336227	6.87855134891551	6.68353575628034	7.30171007551531	7.18051616705181	6.62374416466974	6.99339211547567	7.86097005682524	6.90949855873957	6.97384573402195	6.79168311358496	7.45936155667543	6.92990241291991	6.76017742456346	6.72685650672342	6.81709671728497	6.81342924686831	7.10509255283109	7.11630966050713	6.65341314350127	6.8038385538099	6.80926973325954	7.02974556641105	6.97139449249231	7.21595684692399
ADRB1	6.43127347973632	7.54642934224829	7.82611553402776	8.02177378290098	7.73947498582557	6.68403077082305	9.02333818829238	6.71672406228393	8.62467079558429	6.60555545402667	8.13521562828326	6.86062976305834	8.08881105785857	6.57097521644151	8.53745649060929	7.78970749801784	6.62754918373119	6.61307185567106	7.25526553802744	6.70092549435582	7.93279338946806	6.90912749578427	6.72036044623545	8.28569967741485	9.43736370479847	6.45654426763832	8.31662413029622	6.9173264654428	6.51424592060871	8.94634441479631	6.57017541693008	7.24251852738209	6.59089563925666	6.5723250440715	8.07609414903473	6.47207231377499	6.61319011943	7.48356292426969	8.3264698809404	8.70129444667516	7.39012934023896	6.4852642192338	6.71973924258032	7.47785079013224	8.05941413414199	6.76101840729653	6.4320585677798	6.50961662002867	6.51539297039322
ADRB2	8.9371107045647	8.97908566465313	9.95029420925933	9.83886154796124	9.21799011820337	9.97029774234869	10.3770399742016	10.3146973646247	9.83301326506552	9.60876062318007	9.07550681088447	10.6583764364962	9.79910203384364	9.27570707970855	9.41067879466388	9.75737910467218	8.86489430648774	8.70497489757878	9.7240553711032	9.04977572749323	9.91556359302007	8.6629206616791	8.84033836929466	9.09200613868317	10.4183370100138	8.87924591246156	9.68865013853057	9.35568526096385	8.43232803267259	10.1185995930558	9.39447768487751	10.5153170664631	9.617373420242	9.62245141689577	9.8975854313895	9.89666914524237	10.2617883608866	9.68292815668778	10.2424661785437	10.5815075468711	9.81578239488282	10.1298867989397	8.49479515247733	8.69257198604233	9.83150945248935	9.49593409163737	9.28494043459566	9.93216358584957	10.591038041993
ADRBK1	6.77800554050736	6.78196221574068	8.5255241312558	6.77043775452565	6.78056077158907	8.07345837289065	9.0278665698898	7.21387143350135	8.39740633602223	8.81434541146889	8.7497148897087	8.12557911685334	8.33491383759132	8.96889595362991	7.60338004102674	8.7293520328771	6.95946834362099	6.65317956090218	7.70518164105931	7.76199420767218	6.68519681343217	6.76905902559643	7.07300228074766	8.73950453198624	8.04662981913204	8.41239834874449	6.8832085715303	7.33983590816309	6.88303082473492	8.49689093426871	6.96767676075492	6.7325078970172	7.08025928738374	8.62834889593299	7.18011986716332	6.82986010630774	9.24287773511456	9.52755447238015	6.65108790319754	8.62052877700008	7.68460399332967	6.758573136727	6.78998231344137	8.18344863480615	6.75098840105301	8.11900076256849	9.01340991569138	7.76272374308084	6.75654387062617
ADRM1	9.22491750769936	9.70357770280179	9.56173485373163	9.7870568191588	9.61682524862591	9.75702904263868	9.79580439939732	9.0798497791306	9.16182469539982	9.31960740155307	9.65448083392326	9.60619730856733	9.48332314077078	9.62135626398589	9.79515723821325	9.96710486975014	9.73877830903229	9.90346196565164	10.0015767708446	10.0602505909138	9.99543296003817	9.86842930897032	10.2458265220332	9.77238186883186	10.1442206700504	9.9413327583752	10.1535882301555	9.74584974938256	9.96710486975014	9.46323532874971	10.0913653447036	9.87416599924903	10.2507033531444	10.1068685501031	9.06317207342476	9.70701413673603	9.75898343604887	10.1377475921573	9.71783372275214	9.68348414446765	9.64711854942849	9.49939544345744	9.93290475785731	9.49615875669751	9.86767196177776	9.78105686473442	9.46380854469686	9.75052639465751	10.2080167298339
ADSL	8.18176515181194	8.18395212235995	7.86900975414528	8.39130650619397	8.71931606715966	8.55231333338913	8.5381382945876	7.5382606058863	8.30845281714725	8.38763883665641	7.92393924264649	6.9332579104253	8.08123074599814	8.10632514296834	8.27215458286167	8.38456877562528	8.67134497957137	7.16047074959242	8.11413830817613	8.12186872698947	7.64002999010933	7.20411070757689	7.87981749771756	7.02105810955311	8.39146064951135	8.10725882426845	8.56811701626443	8.55973447105275	9.17228545602676	7.40523518099524	8.1443693008831	7.51004044183537	7.17782181119557	8.68698439352334	7.81063013374057	9.28197806287666	8.52532447245924	7.75647908480143	6.91108882518325	8.34901852536633	7.9151047497418	7.86801108108985	8.66981991619467	7.68743392354761	8.51751730358758	7.13923101926747	8.14155772960501	7.06390671320425	8.91439989124832
ADSS	7.06125144788716	7.09267341843539	7.22567897682874	6.89392515577698	6.96570790848171	7.11187495943004	6.8058528166391	6.89434907806433	7.06751640734677	7.2230232296765	7.06844441392554	7.00416328026249	7.12047533933543	6.81541096376968	6.66927099959758	7.38764181858556	7.12997690432345	6.84263683526012	6.9872703409658	7.33802803568392	7.39998772132042	6.85266779840137	7.50307972292974	7.15413076010734	7.60510567293535	7.15849680234358	7.61348150628113	7.21030116851684	7.38049647827898	7.15023988825762	6.98189062492465	6.89893993125877	7.55739893724086	6.76966114676946	6.74022721573636	7.56794616207429	6.85864514602818	7.06417093709164	6.90770274409041	6.75858802841893	7.05249217203453	7.37977658042876	7.33370046126845	6.82194860933538	7.0091613776935	7.038975026323	7.01044515682179	7.2362668451233	6.64352955536669
ADSSL1	8.36519750984196	8.74860708078133	8.51915575389435	9.11402461981581	9.48131865138349	9.8928344340235	9.98679008949177	9.52582403134987	9.32926471880094	8.40100182640419	9.42823788206971	9.27394895774582	9.14156891561902	9.77701465016925	9.00243034919718	9.25558857339662	9.5380746156827	7.87794739689174	9.41400580590266	9.3967218348242	9.22201225352756	9.06327245413515	8.40804345039533	9.47247139061295	9.13542499965389	8.79717335385696	9.75507992776147	8.68919994212623	9.05192132927905	9.80669226243318	8.711398497038	9.83454623656285	8.63926921680061	9.40401301342219	9.99025824763992	10.1984862996719	8.99283783167114	10.0715667067744	10.2697819641231	10.056985420126	9.26670142402675	8.70664074502427	9.22844074918455	8.81689563941656	8.9819404764048	9.01026631376049	9.0295735893239	9.72096120900677	9.75018338452469
AEBP2	6.92073458611805	6.80326410935564	6.76546857580993	7.25856100681969	6.9896435677014	6.68245211479928	6.77391496738004	6.97438236578392	6.86635908664837	6.75326360987837	6.978562840252	6.76950582566251	6.90970814147327	6.81420042928111	6.6399019143048	6.90636371023978	6.73259056984904	7.32285981206617	6.84260311778826	6.86773880156375	7.01109989654966	6.75475283713188	7.14586307622903	6.90922185300348	6.85804348382954	6.88118603541749	7.0398433861554	6.91320241327924	6.92017661465178	6.7399764958459	7.128524987381	7.85541184025837	7.2275728975745	7.06185687940386	6.73146115812442	6.85219201278509	6.82719867107907	6.71724274427495	6.79465389649116	6.90622182557475	6.78814695621126	6.82448340736305	6.93522158573671	6.94427629176924	7.00721033200954	6.94933534843567	6.99310616728129	6.88516196657516	6.9492363301586
AES	10.8029572418566	10.6329902032333	10.7762862193994	10.5979676759286	10.6742895630543	10.723759712751	10.793375064281	10.9303278611268	10.6842774167325	10.6828225332334	11.060963688407	10.8400124599073	10.7131683550816	11.1392623059884	10.7976372570611	10.8676827650635	10.9818634605824	10.6282207865822	10.7152347300612	10.6459779987107	10.5896713393926	10.6136510550817	10.7694384331784	10.873184475947	10.5648874722987	10.5943405062686	11.0896733047313	11.1097569263602	10.9903375171409	10.7098930161751	11.1336987066789	10.9329117650091	11.1192380285348	10.9303278611268	11.0538079108074	11.0212617834497	11.0698975402155	10.6828225332334	10.8143383301523	10.9690487725834	10.4606290833825	10.2868044687037	10.7410503378516	10.6775685926662	10.7217061642744	10.7429668231665	11.0231993548543	10.8653013894717	10.7794548135932
AFAP1	9.97669046350509	9.69773234865008	10.067763880686	10.2383965188496	9.86269498910867	9.7722176247623	8.76269607599795	10.0181465838183	9.86077929756572	9.78193069645296	9.9006012486936	9.91297930991406	9.73190014724564	9.82193321326369	9.53824505934802	9.690533633007	9.68845825208527	9.70607052586273	9.86197295209075	9.59763765753152	9.67096771898338	9.719899860788	9.8702827632877	9.20943311238081	9.59127926615013	9.66374206633864	9.40844865033333	10.0251062079572	9.57463100519703	7.66511678501692	10.036841447346	8.66620509719329	10.2199468168514	9.3839685098785	8.21054364910588	9.67496770311878	9.43340611996406	9.80983704673178	9.46446990544081	9.25396341232262	9.74427694306167	9.7804753416542	10.055028095735	9.69446202869231	9.82470564482215	9.98616275235418	9.92602559471495	9.53697162822809	9.49663798234863
AFAP1L1	8.30911751887972	7.97164979553354	8.1737133088962	8.20076173597855	8.1851642880464	8.80887186307328	8.12369713494499	8.29797421022592	7.83784725065583	7.78626366171878	8.37208040698437	8.36784118349295	8.17122677453079	8.12369713494499	7.89480578831301	7.71716356552288	8.25986139381789	7.86312989580234	8.03326879684096	8.54503322829602	7.72598648709287	8.4012863574971	7.68663255879923	7.61279047948894	7.90778537593219	8.1599351120085	7.7357274641003	7.51616086713652	7.97482053416719	8.30376693631964	8.86084877643797	7.76888177245347	8.92879402008091	7.64390478037112	6.75879589653074	6.64754228085829	8.87362852123488	8.35295652584077	8.11620291714835	8.43561484654422	7.4775535321138	7.97122822633967	8.25746194262829	8.00398166994721	8.08464861774146	8.33966765727212	8.26977262821336	8.73300649117916	8.06873179122703
AFAP1L2	7.30770669650798	7.26031453779792	7.08232795308783	7.08969993215237	7.16788474776655	7.16857140370701	7.12780908966326	7.27232384386123	7.02732124230251	7.28354174575404	7.18769328303821	7.14057655562574	7.021845461237	6.9688377266345	7.27549752659762	7.02276068896545	7.22107606041969	8.05231697799605	7.18503109792997	7.04426179363276	7.02646485647615	7.02580800191165	6.73693636633131	7.02667116824039	8.09792719387145	7.02793141142936	7.22083102582398	7.2611889139248	6.89202454678138	7.1161287496441	6.95590261171379	7.25948477480079	6.92604574383788	7.05250427280675	7.17046306534222	7.43027191451564	6.73697397161972	7.00439348560132	7.16071028595753	6.90366439493323	7.07572326248955	7.03067966230811	7.49022749388944	7.07417712319259	7.19131263876065	7.63947566048041	6.99115697236156	7.0802806759213	7.4864812436112
AFARP1	6.81375711140518	7.05475025542433	6.73530943091863	6.7012057216148	6.66976729249551	6.84382476456944	6.89897923890944	6.84872721216448	6.68704841602426	6.8926931974033	6.77331981692489	7.12626871483462	6.71611580136875	6.89741061410071	6.93626854621731	6.66773812033251	6.8473658551715	7.38389409482953	7.00634364683009	6.81458033343825	6.79503955307282	6.98900834449293	6.76377754896154	7.30221084178224	6.69883929402208	6.88138170951677	6.70164358887536	6.94185775589484	6.56504929437724	7.16537155679495	6.59511649314367	6.62443288799531	7.44946003349616	6.78343090316245	7.24823506862524	6.76620277654343	7.19020456330892	7.33988263512849	7.12788156870825	6.87734835047391	6.75264686530971	7.0134866667046	6.63102918729131	6.74804460917089	6.76319438413591	6.97773939084378	6.84818401659444	7.36577799335648	6.55629957959129
AFF1	7.47297969366036	7.58961688595588	7.36629545204402	7.12449831989322	7.20197924866395	7.50515786645992	7.19310839771742	6.7936750487171	7.55481399411001	7.2057974867257	7.61574157073275	7.12577168381776	7.55887837968674	7.26024848293048	7.30565503778502	7.40196142135305	7.75304061317	7.11661324037188	8.1861426367032	8.33287899290594	8.25472079681868	8.0674016749174	7.82305836755313	7.58584354562604	7.48210874903785	7.80442719216967	8.14969234208025	7.37522675417221	7.62225911273313	7.47465398996652	8.1059123973504	8.56636018595812	8.20354018686562	7.42564967400948	7.78498782710585	7.92447189048298	8.13385980804317	7.2776107542288	7.31485376596156	7.52146672172633	8.00615582390015	8.24954056566488	7.75041287951132	7.14960275559424	7.68878300657609	8.0577620910549	8.07370788321348	7.45185847555375	8.13532795013834
AFF3	7.23179288338331	6.83900644360049	7.51111829053992	7.17834741731366	7.53794930259459	6.93435283804647	7.32994340220196	7.21729160677317	7.02612215352976	7.03195775061297	7.6164710406712	6.98584194658094	7.35819160322359	7.73142347200848	6.8379172520049	7.0350906710714	7.97060099925621	7.56520458728729	7.45131036798256	6.934738772181	7.52137810714778	7.7257082975832	7.85883964112652	6.99845174849977	7.24205960590923	7.48704486421668	7.90829758450902	7.79899710594842	7.34018711899044	6.9498634431854	7.44850887976121	6.87570461591456	8.20567445482337	7.34225287714915	7.49581814308269	7.92333724191159	7.37659851560586	7.24370607956828	7.19654971043689	6.5690345297328	7.17224280231147	7.69218983972585	7.70009362484824	7.64626503882291	7.75556765216302	7.23090758888891	7.17845553106107	7.08501515760999	7.3915638818884
AFF4	7.30290212878193	7.24181640856293	7.30900984993461	7.54464039277026	7.24602049137952	7.46455153758587	7.3763844907193	7.38995216005928	7.47813000302814	7.70688203294389	7.25997605316498	7.10252311512222	7.61646733020096	7.44681789744054	7.30239216523141	7.41846458752403	7.56288051407169	7.92958617925772	7.66343702690505	7.6395809513096	7.72164521787036	8.0269933968738	7.75410315865354	7.13554259012657	7.88332059398468	7.55260391229016	7.61291845427375	7.85808945930328	7.445709631019	6.99149442889388	7.81417519351757	8.13384841665956	7.56646828937245	7.33237613533462	7.13658772758266	7.89781892914094	7.15423266327842	6.95856938929536	6.98548138226976	6.88837939364062	7.26831234651766	7.82992419473466	7.73121324084665	7.12609709563844	7.50129984965844	7.43344384358932	7.28953634361195	7.28278712265445	7.33026264519973
AFG3L1	8.15608670511931	7.38262868554694	7.70807963857731	7.46920747644965	7.52597176749398	7.40987638608971	7.63704217713504	7.78225056485268	7.72390422129093	7.27000470113232	7.45718093863721	7.72134263647975	7.74132773073415	7.40188292551285	7.49463760583764	7.44302116842316	7.64439763085403	7.81488700178123	7.33730647266333	7.27230992672225	7.38109117547244	7.18507793444108	7.17405956013884	7.7463226769551	7.49742624740206	7.56845479968848	6.97174998315353	7.04657531345369	7.75968417029059	7.34189763592629	6.82507745029822	7.06030400503863	6.8972046057537	7.86170712245575	8.3685752224527	7.67008439772112	8.33953686488066	7.82169325641523	7.9764733662398	8.18201922501136	7.13918100957734	7.42097054437343	6.89729209063888	7.41920491992228	7.33328280924776	7.83595516068184	7.45678613812859	7.46187132336893	7.12464237040782
AFG3L2	8.95517822578424	9.09858864348863	8.80855281563796	8.6604838933821	8.92102621187869	8.88633660099801	8.64011589662214	8.70568029888593	8.62000864005634	9.02894055218544	7.77875089405076	8.87323938640571	8.97509024365546	8.85629750386132	9.11411831298653	8.57079120958486	9.01412693313224	9.06414208935933	8.99577154357307	8.49646598760173	8.46666677613312	9.55667532326936	7.24873724211329	8.52376288120941	9.43864188965665	9.02191398123153	8.31990770881146	7.27225726802428	9.23749560861477	8.2289198348884	6.95906370259813	7.42743130496439	7.47153992375486	8.25450727372568	7.83668475725028	7.94419112913877	7.84996473437023	8.13914260189437	8.00889983501041	6.98415106964654	8.85943865695112	9.35369929540813	8.92621427583205	8.88016439839246	8.54273477713192	8.93772251656898	8.44532716253414	8.16532980082186	7.89534219699751
AFMID	7.30608654894091	7.45778432195188	7.28988524879919	7.43320881246244	7.4133141726978	7.40455765008274	7.55261668815889	7.80569529831631	7.46819053275786	7.36080457254941	7.38823374339453	7.01966737671472	7.36947485728896	7.44807271968168	7.17202328970344	7.43220694926701	7.27916303779014	7.36362002644655	7.04243130126755	7.3395404708018	7.22491427952348	7.02240712098309	7.31414886459473	7.25814978211015	7.19684359395082	7.33379506482826	7.78220915021624	8.01095866249984	7.61238575921233	7.18328884599816	7.74009274470633	8.31957996873485	8.0336647455565	7.52424792404543	7.10967434637258	7.90817840555502	7.50175712026472	7.082500365234	7.11287890318971	7.4178455909123	7.07382713845605	7.28653935795823	7.54590203654891	7.35569016041057	7.24636757200122	7.50137122659265	7.20842931507868	7.11135544504025	7.11337055182958
AFTPH	7.77016027171869	7.16503113919786	7.39403543118822	7.25705190802126	7.69736849084128	7.24893295780499	7.29165955862498	7.7957008793953	7.35291715540551	7.50776379343969	7.50634310506295	7.29291043904521	7.31183715466991	7.34052730854412	7.18625496841879	7.25165150869259	7.35206404895426	7.30683657060669	7.42495486367374	7.3826359625885	7.42483925877451	7.84025028957023	7.7834306801763	7.25059466874598	7.2322089872397	7.24163013349205	7.45752658117855	7.86875456356156	7.76049026289027	6.8715914614613	7.87689431687859	8.41057351932795	8.31585005141724	7.56161588687909	7.27250041290818	7.45078947179622	7.69183701290249	6.9523425596678	6.99558699308232	7.2975354404977	7.08828749068238	7.22792270817435	7.55707683839631	7.43932584015974	7.46888369815486	7.54429148566069	7.41619132602534	7.39268574330147	7.51299969100411
AGA	9.88247871550198	9.30159895552754	9.6833616014043	9.60927769289481	9.10777352685886	9.18382953659878	7.90055440944248	7.94678445951505	9.38997645919004	9.09695429274916	8.18750667519926	8.62794308886959	9.01454066302325	8.93459968652314	9.2313212450203	9.06672014652706	9.05926267795364	8.73548544132474	8.97242068496322	8.37194693938499	8.61578387139387	9.48440557613275	8.37181116747898	7.96070259188747	9.04275857223994	9.67410814623051	8.12342845935245	7.30322711290411	7.59133310212105	7.63472434846809	8.4919209219901	6.99348661685928	6.88698271285362	7.54746130359029	8.46575221074803	6.62569019241536	6.4500019266266	7.65948224978308	7.49722094122463	6.61337803807076	9.40955595203612	8.50842701064506	8.50528574427679	8.88227643726223	9.02526799923709	8.54517502421998	7.88439971387725	6.68010581059706	7.21036754381381
AGAP3	9.07222352034294	8.9631941139181	8.58748435450553	9.19334750467601	9.43641881141464	9.40917165889811	9.36099641351737	8.97082932772821	8.76176585858301	9.13187605056373	9.30376847227163	8.92702845248847	9.34743337645092	8.62638622031685	8.68784879271955	8.75483039734033	9.13770555050713	8.72353582858182	8.99769921987688	8.75996901072195	8.97821251697879	9.27342528277278	8.74794726434405	9.19936036515358	8.75837688671343	8.53302301259	9.4777780841748	8.69224259947623	9.43122135695578	8.68271785988835	9.38415611138664	7.61025170174886	8.68271785988835	8.98843190611896	8.41114195758919	8.78868419213191	9.44384796740585	9.2323264397429	9.29612845163699	9.07976218191569	8.33381732878176	8.72106512437713	8.72000792409369	9.52950372483894	9.3198415028933	9.26994626937038	9.02203271309257	8.6186240320859	8.98881199936016
AGBL5	9.01285285259107	7.79630070782343	7.15033443318682	7.94809819917298	7.91609195236291	8.06165894033433	7.33290753658248	8.46489385241299	8.3588154041165	7.92199577255829	8.74276083998758	7.20571086810108	7.93238629956241	8.71784545558954	8.42705611440078	7.23394467464289	8.12175169773727	6.80337611069158	7.90476097460217	7.80659657570294	6.74488170640811	6.75710329619498	6.88544517087414	7.23654815259715	8.07281050583514	7.61007908774677	8.12331934057693	7.32850677152455	7.49506834664113	7.86263984025068	6.94600468666868	7.53668335218761	8.23256637841036	7.31294858434087	9.3036083355254	7.09915665218955	6.82210235627323	8.47417469078198	8.37244214564585	8.48266951716332	7.77585153531823	7.02779986628962	8.18226612536324	8.4758426446696	7.64968215956734	7.98814767233029	8.25046431676853	8.73395818916816	7.72384702908711
AGER	8.67972305353129	7.85499032496422	8.13033084351667	7.69615495305991	8.40253213710137	7.47459429192977	8.18412860516183	8.82729729959508	7.95416441932601	6.70561192254309	8.65166838251185	8.33253198802565	7.85824577556559	8.73629677937984	7.36312931363414	7.95161494742595	8.42390780183287	8.1195264437916	7.63153545562414	8.00397024396033	8.19126678869822	7.90814232535485	8.87883263045039	8.38691703270881	7.93561656541262	8.06242566413209	8.74910825436281	8.56464268453586	8.35117312413342	7.87039577533914	8.94035846679484	7.77749617928096	9.58238784712312	8.88674178415346	8.78440220888241	9.3520827004644	9.01444217779617	8.12078933536179	8.26688780259179	8.46008043450564	7.96176996542742	7.67231394757652	8.46397677207773	7.83045473647071	7.64591428372107	8.21766687066615	7.89425187998012	8.102594919175	8.26150416539745
AGFG2	8.308414729125	7.94669620247798	8.06266314608392	7.33447939962477	8.23135941122601	7.92417317622566	8.38589744518554	8.70000179903338	8.36403768918321	8.16578411066528	9.25316733826974	8.10809898284455	7.89588972987116	8.31791554749974	8.21761661564713	7.88331471607448	8.62835407502536	7.55650330789236	7.43614643633034	7.46209074285885	7.38518257105957	7.35202426393897	8.2533459163746	9.05345524030978	7.69468306661101	8.16188858692255	9.0062187284174	7.53308043548225	8.52435263955119	8.52530469501382	7.15193209516325	8.62413474393656	8.70956015931071	8.56355850628652	8.56537094149477	8.79583051512378	8.11230834300698	7.98980065186697	8.38365409668885	7.9362772977614	7.91553887645849	8.00513274838772	8.53361912949319	8.12744255728679	7.2383926812317	7.0684694931093	8.57473666935972	7.91911027567706	7.74044909054264
AGGF1	7.07603160399557	7.23895015583077	7.43233382164558	7.35674855886604	7.59025504158558	6.9936364731166	6.95894018920817	6.89532974180753	7.18408337067876	7.07062939551329	7.1517516937866	6.98493772548513	7.17845768109219	6.68045065803376	7.03169809481788	6.92533611516414	7.31889857754245	7.39344998703076	7.07579774077019	7.11189027693548	7.19238048776995	7.27892792881613	7.41272288715026	7.16363225281439	7.36371096204603	7.39084127202918	7.04735408754602	6.91175531743088	7.31128749873173	6.71797730461558	7.75684289588992	8.30003103498402	6.93913181049502	6.85992445340016	6.93253811975928	6.94001768128868	7.24243223195911	6.78428348542342	6.86287370863301	6.82883845414949	7.02116532933853	7.06682249127397	7.39677353261757	7.33605747970535	7.15790645346283	7.29848287692548	7.16875601162407	7.08017659189067	6.64339929351431
AGK	7.33978584390633	7.84621018849885	7.44196584090645	7.74476368254403	7.75656649622149	7.42553173136974	7.21514095591729	7.69939148908059	7.42264843913647	7.52614666556119	7.3544123507927	7.54318471008072	7.60533937236397	7.06607974387547	7.23318605081354	7.59115419085483	7.67976034941667	7.62614306595142	7.98790384665605	7.49335562615765	7.25609565032432	7.84732624582851	7.82953095987279	7.53573776766049	7.30165888979074	7.72558273133523	7.65538771986094	8.05039492329683	7.60655745163334	7.33427414027344	8.66092780799819	9.02767262261611	8.65613247695566	7.45479013611361	7.1295406123912	6.90711417491773	7.59386962244098	7.26979541962175	7.55329054894516	7.17484422067235	7.31044236422466	7.1262706307395	7.98131518102826	7.91893989824009	7.85978422262265	7.228706495619	7.57065908353736	7.90562157287475	8.03884273555343
AGL	7.00076389390138	7.46836166294251	7.34114084476968	7.17035589404484	7.2752858025885	7.01588141050233	7.01136604019246	7.44131921379086	7.23390453894147	7.33786096810874	6.95622832843436	7.51918651259719	7.3651940451327	7.05067902791929	7.19079118252619	7.09414751174215	7.15899076989757	7.65443410513572	7.4679859390641	7.09714729468646	7.46768717902566	7.50488361570059	7.49992569175738	7.46768717902566	7.46398500869108	7.11644354941669	7.13409586352703	7.43372833717148	7.01036113730486	7.13691161573656	8.43150782663872	7.17042195947426	8.59876778909471	7.51345186328456	7.58890634341478	7.10888559651479	7.78648555878627	7.73709525347941	6.89882307630699	6.9463261879995	7.24082890939562	7.33822370320994	7.45796260957044	7.52196072247648	7.8773365265667	7.47761549497972	7.23684327209276	6.98193968833017	7.19903514988682
AGPAT1	8.2228112771699	8.40052099977202	7.84330613315298	7.82771142437429	8.14908519382754	8.5409678198786	8.17524507198852	7.48980698525112	7.82825033660778	7.70252983544399	8.30775578628944	8.08410347753342	8.09136363525734	8.57955926539323	8.3519035703209	8.38570939021623	8.36776905712961	7.91804335724801	8.20995661869315	8.59140942378441	8.20258535839258	8.24469204780575	8.5142468969913	8.57577882393132	8.41315813393159	8.01240477998907	8.28882097340377	8.8489690430921	8.49257953290184	8.04152623516433	8.19619653351182	8.00307776615109	8.92241986519179	8.61030691546775	7.75525941563898	8.09945755423792	7.98141428854056	7.88709745853103	7.96954454439296	8.34508508565097	7.88868354788559	7.7462050596969	7.64153436427779	8.18289090160576	8.02624088468925	8.4884482386441	8.09416101289842	8.27951979419072	7.80134700245844
AGPAT2	8.15863946818873	8.85720940652799	7.29851118583867	7.71826492115977	9.10194780579524	7.60908619389227	7.8268756945807	7.64516520684709	8.88242459104491	7.56330125685765	7.60742012229394	8.74098710586526	8.81260818798131	7.80582648142171	7.90680823581088	9.22718469237606	7.61698885447537	8.02281621186141	8.51471700401697	8.19393440041845	8.56682707136803	8.09120112081211	8.36789177388145	7.63478046985488	7.80731717819828	8.55102809804555	8.56459249771303	8.11614889300886	8.09037351791367	7.35563981384627	8.02887359982074	7.73472093369341	8.00213996821682	7.59111520420274	8.22760253350911	9.24644256795483	7.89551901157482	7.31729046906057	8.32555612158648	7.73253195234201	7.97345991993242	7.3921578490103	7.93518925524311	7.72358556754074	7.757558901706	8.0122071332348	7.53247823552456	7.95320412195259	10.1669243253446
AGPAT3	9.17786546176839	8.7693355307041	8.94151741248718	8.93319506785049	8.56238233152986	8.90004236519169	9.57344677311129	9.47831200493954	9.35151556918231	8.95220079063644	8.95407846941213	9.09499473550377	8.77522530559622	9.65629779141862	9.10080349011758	9.59769264332696	9.17718886827819	8.55381908445799	8.15016409462331	8.92958055975699	8.30291500218572	7.91692649136009	9.12885081742596	6.78611321923442	7.47654133274388	8.57159612572237	9.69209864866919	9.56567871503031	9.50159740022336	9.85491614733124	9.13873890851932	9.71260443568129	8.62537052185635	9.54802643478591	8.94749102746965	9.04813501592163	9.12187967752738	9.67934763381519	9.35627145562299	8.87258211050606	8.51470981935503	7.58769715361968	8.76629489460462	9.63476948433476	9.30522383796348	8.93453723392169	8.94799899957063	7.46312459944592	9.08421932533939
AGPAT4	8.04835632091994	7.86071913059724	8.6426785743529	7.83371957532924	7.5584175573497	7.77349301542787	8.28550032350648	7.86915900882607	8.05835516547334	7.95643398695616	7.94940148277767	7.7622249615261	8.15032579920952	6.87536753238305	7.49349611633538	7.32168086134811	7.84409988002476	7.93587149616513	8.19995355103021	8.21203622154243	8.36242628218643	6.59064741063723	8.09624183147086	7.56774427357985	7.09535047257425	7.59109483321306	8.49623430279604	9.36971730854702	8.12109777701236	8.1541879293249	8.43742163142154	7.9223263585081	7.79587281795254	8.75772288195147	8.00642789617283	8.55181719823015	7.00682061458342	8.36734139623635	7.85507434501966	8.06299547287132	8.55774826901652	8.51715287334623	8.17884081541796	8.28480371498724	7.52861477085118	8.59126205323081	7.8303614813894	8.10564135726869	8.13975167071253
AGPAT5	6.9718262420257	7.32837267720435	7.21653915585266	7.49114121766958	7.94129144160601	7.48713357079401	7.91666574397653	9.09815392803793	8.1716699341351	8.25661220937654	7.518467114642	8.41365139984311	7.35909318466819	8.23346983164829	7.42537803174446	8.75633251857773	7.88879382929853	6.83458037532207	6.93796101264944	6.71855277681768	7.15142199630806	7.60795334191791	7.09070960148072	8.1021499916174	7.91415890100647	7.88657199406532	7.32027759342652	9.3807384880949	8.50178445214209	8.29784817478559	7.2048189823499	9.99673931769252	7.50360081768603	7.72692378484344	7.88755412489157	7.50798858429325	8.16582760545367	7.9061129519588	8.92805409474864	8.14156916397999	7.65344374683781	7.26035156082303	7.6882625857995	8.55743291173611	7.83375614020094	6.73041536879538	7.41247128961234	6.76971091597018	8.57250285657908
AGPAT6	7.44395436434234	7.60045139798862	7.30494685956681	7.62575488498523	7.73033882628353	7.52329644377961	7.59595597511128	7.34562688149567	7.48984700219868	7.22508816025268	7.1275985475804	7.3447836530552	7.43453668090802	7.26592304281755	7.26154988979413	7.50197427606721	7.57739088431749	7.90735201656473	7.60156521093738	8.01217815887802	7.94326379575776	7.66130391591456	8.11275602594612	7.46932028342137	7.56274671918032	7.69557048665146	7.78731917628695	8.10083837601249	7.72157909984104	7.1961558443512	7.85219275555572	8.21367066332069	8.19585144383441	7.74587108006105	7.52021369068332	7.92714144395791	7.68449387568561	7.14843282795902	7.24797799115127	7.26310546603589	7.09942713182778	7.58802115413431	7.79177439651809	7.62230239863966	7.6537514100133	7.55401721491203	7.85457867906449	7.65893187234244	7.38266106664108
AGPAT9	7.49679342441848	7.1034141656974	7.52122438651717	7.33991076968681	7.76053273664566	7.05712202170183	7.48585877140756	7.1071898163372	7.14082157720673	6.86841088199235	6.64758530286373	6.59037144479431	6.95315877925676	6.90097353436813	6.80868804089562	6.65025598277307	7.09806234737773	7.09446630198383	7.39024883084715	7.11046915263494	7.89508213876272	8.75213743810713	7.22096638691635	6.78470211203012	6.62551079998844	7.1771968535873	7.32646937406791	6.78907882324706	7.04976503849295	6.71566200008455	6.58261928326474	6.97324601691573	6.88236059309529	6.47266195736234	6.77515522438441	7.33912734894141	6.94718511141544	6.72966650619579	6.66786331282293	6.92129041098662	6.80419304988846	7.78788075505155	7.66785598689847	6.78587887344356	7.35051670287664	7.12679687491341	7.04996351970482	6.98624559786614	7.4524182980154
AGPS	7.4800727108132	7.68361539143694	7.35363664512458	7.61330797935579	7.80040398230908	7.42261131243326	7.43324648415358	7.76247511754083	7.3555703192553	7.0970714740015	7.53690751329179	7.45042638132688	7.42372514035088	7.52285297160755	7.32227826252144	7.5522773216576	7.64534351608685	8.08666156243187	7.9690133383094	8.31740467210318	8.06495797988942	7.76094478243597	8.28878459793912	7.59552124011038	7.87921769425899	7.93818965221022	8.11004205600924	8.35440943500419	7.67303265278061	7.17486783726562	8.21320065436614	7.03122467084755	8.58755754545023	7.82660132444629	7.28792388279305	7.97940960325655	7.70225096163034	7.39754052784444	7.32044121494618	7.29038059039635	7.50668632470198	7.94552621443573	7.84826548939176	7.73832621954585	7.55824865539166	7.61954189339586	7.6403996038029	7.40796984669308	7.80871899390426
AGR2	6.92683711057559	6.7711462058183	7.07496719615364	7.47467248144771	7.52303676722681	6.61010661379407	7.12040326285623	6.72716480549271	7.31635535621494	6.81303513733772	7.30154349434296	6.78518008456071	6.65024551356122	6.86072294962672	7.01641109473553	7.1935271492184	6.72245201218966	7.12073023885732	6.84273281005858	7.08494770160888	7.34272965770789	7.15296165813214	6.80894156364168	7.03522520549493	7.09823846293353	6.85184414253085	7.06756860702173	6.98837439794914	7.22149947225591	6.8195151935997	7.24700429040409	8.13518892000475	7.28261033393394	6.80141607250022	6.93649635038902	7.0244070320228	7.17049036460477	6.86519262581908	6.78224001979618	6.84277740511483	6.73283225751358	7.12016832861983	6.90418147156039	7.22073926396314	7.2476856024366	7.15227328380643	6.88091718408429	6.52923538739677	7.37592346064891
AGR3	6.6876482801931	6.72111615571019	6.73498923311708	6.70548811232796	6.61071499959454	6.56994488726873	7.0730930417194	6.5563302972073	6.87878511508959	6.73655338420595	6.56661310339327	6.67428882759328	6.53338060402268	6.74626585120919	7.14267419369185	6.84905339218839	6.53481192076503	7.47915842636041	6.9014743193409	6.84762285907737	7.97891966631449	6.78865878206515	7.11184910133916	6.57531684973709	6.64892548955925	6.51544519050877	6.51823186991545	6.57105526222998	6.73914869512703	6.76441531597726	7.23751505348213	6.80324484160997	6.98168481796179	6.57855042149811	6.66177723016439	6.54727856587372	6.61083204259895	6.78440444563364	6.88931843415372	6.72898792446487	6.65479122701042	6.78946907416375	6.48630443583111	6.92403139544017	6.7790390041601	6.97714044110828	6.96498058045949	6.86853767104128	7.01640492944275
AGRN	9.62169933323873	10.5007093334001	8.66631690638035	10.3375391932645	9.8504041201879	10.4497186287763	10.3350144341666	10.8489894605646	9.83215516277517	9.35477281640961	10.4734526473841	10.1592893342369	10.2365802999017	10.6260569562979	9.69898264623761	10.2393699372258	10.7347724600653	9.00001418958107	9.79734617353846	9.7680880142497	9.61564592172834	8.27611186625749	9.73941536836868	10.737129823198	9.7592346075649	9.9153322855878	10.9981055511373	10.8093682961333	10.6792402483682	9.35257249247069	11.1447638270724	10.7271522851872	10.1928876815781	10.2806781561159	9.2995262466774	10.7097157484029	10.5687098452074	11.0584235105354	9.15213975860582	10.6940219657848	9.63853363311794	8.17968236490283	10.2229782889287	9.55430826172681	9.59255313398694	10.0223941572185	9.89449680670418	7.93268487610213	10.5286474441433
AGRP	7.00879616076804	6.69042901876236	6.62384589942431	6.7625216574441	6.71854319623481	6.91711603493955	6.64124357714498	7.00488256663714	7.1699790573477	6.95445338809528	6.71243626224997	6.66308869238719	6.69423593238958	6.64915914097162	6.86800742943094	6.73922852675468	6.88904318789172	6.95942925610069	6.74415468210413	6.81287424567868	6.81276481833012	6.87249258726335	7.00478846501715	7.02457285584459	6.68411751345514	7.00858127293615	6.77980261755725	7.17004313563282	6.92221507588628	6.72868537193415	6.75350531816939	7.19526695820495	7.39777413014752	6.63763491699738	6.85658976177254	7.9313786548861	7.08875597852169	6.93310593194393	6.80412611212104	6.84993847808691	6.77466106517203	6.71880644905012	6.64390936446389	6.6147227172963	6.84103553567729	6.67569429892252	6.64275714980403	6.57550891311623	6.92275144035396
AGT	8.74577906461319	8.45330124398765	8.29233842768972	7.66744163522037	8.35987200599847	8.16002689403452	9.07401911209067	8.8950561221519	8.17626426935881	7.1709420139256	9.31896810303644	6.81184656177658	7.80627191662415	8.42967003984682	7.15763173265665	8.44260380862879	8.49288931299506	7.84853232804709	9.30205231484617	9.21150034796172	7.97879950671278	9.19678297819675	10.3003756825521	9.12918268673529	7.77320530668278	8.33676549169237	9.1258696846803	8.41075168865423	8.72169125812968	8.10076974506209	7.92152181469646	8.85575279932274	8.85035521790469	9.10740395349929	7.6884709298201	9.16091847277577	8.35339709995103	7.4007206975303	6.90436056293661	7.90518941936724	7.93720871394826	8.41501756562528	9.34858729118935	8.99489195008125	8.15730540530374	7.94101173551654	8.89670441249615	8.82057035026168	7.41354660829593
AGTPBP1	7.25647989450462	7.06507145577572	7.31769163955789	7.39260968699654	7.46667716609232	7.12462956983782	6.72209440143671	6.78457495719482	6.89283508391109	7.66363654617999	6.70582352405857	7.09503516953726	7.14642665101256	6.81355461792591	6.95662056824502	7.08679642576673	7.02361736371887	8.02664725256571	7.68797851065229	7.52476910526689	7.60398572712199	7.21951613680478	7.55370232429969	7.16376214474894	7.66779964786415	6.99723414541723	6.75831392634482	6.61522775349624	6.72971115155598	6.80158568325909	7.75187230946771	6.60776589194448	7.43196895281872	7.04951021056872	6.87707124228768	6.64122359795064	6.72671312886685	7.11113383897522	6.67281927974624	6.84072628915654	7.27371954242206	6.78220470014409	7.49954298148117	7.00945129973119	7.50017125704256	7.53649497232659	7.22060022343268	7.08782222636712	7.02650943609454
AGTR1	6.9095870095639	7.57708267626125	7.09867939572472	7.57053756748901	8.16145496624632	7.48678437166144	7.66942058318925	7.92422682215571	7.35876989511602	6.95390678387188	8.44351076673075	7.08818236365663	7.66780206997384	7.22206733550664	6.91203161657349	7.13376538976521	6.74464967097358	7.45978212964754	7.34352307587193	7.51492371085687	7.8272928380951	9.17023563789734	9.61866861868559	7.85702537403363	7.08971681664534	8.4619413348665	6.92712093396	6.8246211825325	8.17450594895695	7.15153177931729	7.80537048055323	7.33326443336113	8.66559510628274	7.51737069181649	7.32687573164843	7.60787553717344	8.07087662905096	7.18365805536947	6.85712139302198	7.67864300712575	7.22441542971657	8.0562689192914	7.71222625550892	7.17290440305878	7.43222765664597	7.11715575532327	6.7377349393346	7.3070724010953	7.30608302091117
AGTRAP	7.71021278172353	7.58807768812565	6.84246061503567	7.50849647444396	7.06153818410785	7.15244103021192	7.68788745159858	7.14944169899765	7.18424031480718	7.2187925000476	7.93575484609579	7.86177758933088	7.07295037612074	7.00859334448015	7.80539416038462	7.31444333829751	7.72581314553347	8.37245595849415	7.63025515429555	7.6518657227551	7.32009704330129	7.33873728723021	7.61269888242558	6.75574646741468	7.35296523012918	7.18300240324128	8.06690837740979	6.80749870891252	7.7026532861531	7.15882014641371	7.99221648749438	6.89071963149617	7.21367063371422	7.81971434410975	7.31536737849041	6.93849886770723	6.87321277016181	7.3014252981619	7.09170669427725	6.87336288785387	7.18312365493687	7.30219150690811	8.04299059976597	7.16889144628142	7.61469783037482	7.51941559285393	7.91320445446124	6.61813394494507	6.86380562131759
AGXT2L2	8.25606581118615	8.32297194648889	8.28388153333723	8.51389747400717	8.85064789773033	8.72631320191422	8.91593061141992	8.7994905696397	8.43545145739041	8.21944262575089	8.92756410464909	8.64442575543179	8.51621301424285	9.25892780316276	8.19684654238428	8.75304012017111	8.65205956192092	8.11389591551677	8.1522078791907	8.30413277727297	8.31593876315351	7.95845275264381	8.6925966682626	8.62138147606972	8.20988322933726	8.35028808580383	8.91421904137569	9.23627282693385	8.90097940740015	8.69859498965004	8.78535694076579	8.668491445083	9.24866587634494	9.23170315394804	8.63855370938558	9.01069191370071	9.31893566395816	8.47268801180675	8.44031086581903	9.14503494821266	8.46289903882538	7.65559402373551	8.26168534428291	8.33850086927454	8.4406024856231	8.14557888104211	8.5063279205417	8.6046805768129	8.38761307724253
AHCTF1	9.19955919150764	8.82301397442274	8.85214736640966	8.96130827255458	9.31146337585466	8.903632772621	8.85250850523174	8.62811159965104	9.42390139638681	9.49412559577372	9.74247140312565	9.15569899667836	9.35871114527434	9.23256734341683	8.94051262678886	9.19225764233659	8.88363667049207	6.72188319206762	8.76747677963923	8.82262638359349	8.05207784303286	8.487450916937	8.19552530316152	8.93896215068211	8.98408660505097	8.92886493625361	8.75962709002436	6.84293026304443	8.90332710339689	9.63969905173233	8.00917986683594	6.69779160940046	9.23912913725584	8.89725582037647	10.5505354907111	8.83169147654753	8.56702427553488	9.39345970167512	9.52422420073259	8.92389268477407	9.53268579196775	8.67049332756179	8.61825135548389	8.80568083969166	7.72833849913954	8.40155575779849	9.39680083116775	9.31809252309247	8.7735668487889
AHCY	7.94389176969535	8.59169260387642	8.10029390474862	8.22513962461862	8.56518629440358	7.98630607007833	8.22084886535894	8.1653712441571	8.46933624545722	8.60912676214171	7.76999124948374	7.63933095882776	8.21154459430137	7.93244327993786	8.23283535067689	8.16279498157933	8.0827266863377	8.37612976363479	8.91656621214012	9.41656300450741	8.77879185607086	9.14111371831126	8.27587761902538	8.20044730733349	8.66021689292437	8.37916530215491	7.99485590940583	8.45253923293688	8.63963613978989	7.56708136724066	8.47228290292529	7.00293851663987	8.46409676695099	8.13456994686776	7.69253220343683	7.10325334286213	7.84310987314309	8.2622145508801	7.68448985548366	7.58156480649724	7.90548367102112	8.80537928048971	8.71816198844325	8.1661992498204	8.5977118687882	8.54707504059504	8.08477853338243	8.06870651960788	8.29992789108327
AHCYL1	7.84992519796344	8.1949027772702	8.09256119523732	8.23156013507157	8.46053361458576	8.1802318807292	7.87008912295057	7.71593495820164	7.68849817195839	8.00928852392426	7.65607622665307	7.91404883146473	8.5120645571314	8.24135173608379	8.15920162827571	7.71446138709548	8.17176841358303	7.96725315673907	8.64798642702455	8.47355460449677	8.78621048825447	9.04235654078422	8.70780013794256	7.87576324934674	8.23648616310208	8.00704625926831	8.47225163163437	8.05124384747595	8.01888301604416	7.35121999992787	8.37969868289375	9.07303291809074	8.54899477261577	8.33460093061393	7.40944866506	8.23828288374584	7.46945822266582	7.35983833352201	7.36636348741718	7.44730954308245	7.68357358454919	9.02388206482084	8.84123999202049	8.08644476810078	7.90530308866672	8.08257837828758	7.98502192592273	7.85337261883198	7.73171811328358
AHCYL2	6.53321018854585	7.26658099981072	6.63704280743326	7.69666252975493	6.77944429076462	7.08370216080196	7.32867097755762	8.27282734833463	7.20374977326101	6.70069668891519	6.55535382912697	7.38586187671662	7.61682734317169	7.70681125264654	7.84342709679408	7.38857838379737	7.32438192644739	8.10347114356274	6.67451556596599	7.45946388557999	7.97858719980691	6.91940946445788	7.1561172859712	7.75981498092864	7.89469049313934	7.13346745835031	7.79496485520743	6.93106212585476	6.80577016997506	7.19139984975584	6.74885038542727	6.85199854936789	6.85264263968385	6.76824031666059	6.60153491833905	6.76043807493281	6.76567823351141	7.45741767275729	6.64463325158262	7.60217816173118	7.67126889273893	6.72675759678544	7.61563375593086	7.39982534444444	6.68760166642584	8.39626131471973	6.70356375457043	6.46812581460241	6.568386569506
AHDC1	6.85127108639454	8.96114758751203	8.17024127701918	9.05515084822163	9.78423449611193	8.94921134281551	8.49755503124793	9.35166191073568	8.50937338447532	8.66615844971669	9.12307471229029	9.18614293755232	9.20226549638094	7.8631231340716	8.87069027747761	9.02419759818291	8.58921515842498	6.82499797000462	9.14808191555521	8.82783744768863	8.76363131781343	6.68885905100739	9.28267544021103	8.67073523686848	8.87161964492912	8.17302284919661	7.12771373920464	7.46526128078776	7.59203479620536	8.68922318299005	10.2780890209404	10.3071486565053	8.01244309939443	8.74223608854365	8.5075381587869	6.69063845360288	8.93061068831147	8.42266457518825	7.87370503457582	9.20478348401714	9.00969848799491	8.63230600313439	8.81207904928418	8.30512038168007	8.37076116652022	9.19470179386007	9.29144339937494	9.33241143455228	6.91294970829381
AHI1	6.89724299616607	7.55838075464664	7.42848735475889	7.46564344408624	6.95788199819897	7.32519529060395	7.48593941975078	7.57153087789181	7.25660171796894	7.59500811551221	7.32273191043572	7.46780570687809	7.39401866461048	6.72193374545268	7.22636038011422	7.15324109306692	7.36992714159285	6.92464206708138	7.42729779558566	7.64684386855386	7.5457639295866	7.82599990944892	6.87576340255658	7.37671180193993	6.94521642443641	7.54981430687924	6.8188908264921	6.85874110048073	6.65059803354481	7.54009028023333	6.75706217035905	7.85482101032591	8.23523671420703	6.65886659017245	7.32258872965151	6.68518445532169	6.79534256144477	7.2955384698328	7.33873037841916	8.01446685966157	7.57508352590056	8.16940396876884	7.06337431601758	6.55015757110141	7.46860587740778	7.37309798567915	7.22400613231387	7.71109416331347	7.78471379805148
AHNAK	9.80916485585525	9.5357970736562	9.79010187000151	9.69435053500619	9.06544629172522	9.32289142221315	9.65043549994326	9.823733965309	9.55510297252296	9.11693857022638	9.37256422153306	9.57958039382008	9.38384168249301	9.6820234109073	9.36433817614888	9.40610146836829	9.54097917870599	9.53023608025383	9.42491173020774	9.35835353926361	9.76407503027379	9.29296044064789	9.82034428895953	9.2253174731607	9.26585826011386	8.80815606448492	9.69435053500619	9.90271282428962	9.18115672732369	8.7515983306607	9.6588846150184	9.64129170270273	9.64406388058893	9.48703261965774	9.59622416887817	9.55882800801189	9.58740813442284	9.54959670418324	9.14174989647111	9.30135387743476	9.11557338715593	9.62490694809739	9.62365254975871	9.07554951690392	9.40929455308166	9.42359190025053	9.3069693961459	8.98149445180438	9.30475866924774
AHR	8.47263821421061	7.98972420794399	8.64475495843812	8.95323950080962	8.50261001033561	8.40756402652262	8.04186910056176	8.73666979844913	8.10756981730336	7.68014939724637	8.08925405639698	8.22005644433143	8.5908616617911	8.42643761002845	8.19168432184884	7.79908758792556	8.59222353218416	9.37440207328656	9.3160897646048	8.31124082550001	9.4685802025896	8.47645414423219	9.00900959271573	8.34649507870317	7.94932082269489	8.30188500265007	8.20735302312182	9.01732608307278	8.11609910655343	7.30071947087037	9.26751001287682	7.96088227572714	9.59391592619366	8.93790071470255	6.63622973786803	8.96015286661495	8.60915802253889	8.87643553703088	7.70618799089313	8.54551590721663	7.98730877228246	8.6469632509635	9.09205500030702	8.49159196238086	8.56883302646814	9.42536588483455	8.38387512423905	8.20406639045307	8.89184167702729
AHSA1	7.94879684234777	8.57085287447244	8.24246425465768	8.23756266115353	8.60325086751905	8.30254001382025	8.58118041585232	8.34175859844953	7.77639755757692	8.08070663942835	7.60778059613641	7.85644202290115	8.11788708732263	7.72966275570735	8.43437595189128	8.0203313087342	8.08023917391816	9.10514871324155	8.94721441665902	8.61983241258194	8.99806645278771	8.65256217664475	8.86330191689173	8.32641211946662	8.62548385362594	8.22294393452904	8.57031711694073	8.44963427948534	8.49958218587624	7.86563754693555	8.56556002722538	6.9867841701202	8.69613481893931	8.17381713592413	6.89883319936422	8.28275133411207	8.3053530406577	7.60842532073405	7.86524348528304	7.80573748616475	7.86301632987248	8.41623161659813	8.73434406857746	8.02884663164528	8.11184595430766	9.08455320901739	7.90494556933498	8.5293365208083	8.82728095209687
AHSA2	7.14740522240534	7.22417068671177	7.01248003573683	6.76926599413241	7.39220308712712	7.48442292363556	7.17524374423239	7.22378194674647	6.94644459380391	6.79396464824042	6.89069557388811	7.07615612895191	7.01566257018432	7.38839724034977	7.10121005800441	7.07880511667333	7.07146791793699	7.45657760853314	7.50231745264986	8.07157199641404	7.74630812652065	7.56207239357181	7.673470030685	7.07019109394704	7.55357618509417	6.93772687781757	7.34000037222359	6.86147010514049	7.21438611963442	6.74809933118795	6.79298781415494	8.27936014438893	6.99048260014662	6.96171515261483	6.64539472951118	7.60885923060669	7.11762069709953	6.86914524666508	6.6546972910208	6.97887895145314	6.86529573591717	7.39133038000197	7.12387957686313	6.8434528265171	7.13072408167204	7.4676386220858	7.08434151034982	7.15568613819749	7.29763808419122
AICDA	7.07251729873827	6.73677336650938	6.90524646004975	6.83939231873824	6.68645774536416	6.53430700974313	6.59100170165457	6.79129596378788	7.01748234168637	6.89654416325978	6.80768255377799	6.57140125035626	6.61410774779474	6.70755409570816	6.63128378525246	7.03246710126603	6.52710148359576	6.96961483709741	6.55288059390961	6.63177326323526	6.76952847754098	6.89583644569328	7.10073723177731	6.85849872219467	6.77236704909516	6.68178306479551	6.76078798452472	6.59122702450551	6.64893944875947	6.48865700331131	7.32013607914912	7.60304659604542	6.99978479277446	6.54722527360051	6.76382145469738	6.95912499972968	6.59978025574027	6.78800457899394	6.74225893244341	6.80877836508627	6.68197020807	6.81093491592421	6.90376898290609	6.56917121679568	6.7852942777944	6.75573522869927	6.58634752562836	6.66274538174072	7.11589756430484
AIF1	9.04577480604635	9.50757467920068	9.65180526898198	9.35775877714464	8.66172316240976	9.48530581468134	9.08076628295234	8.78681263932624	9.05035139442209	9.24299879723029	8.9263277006096	9.02873854710548	9.55219848088942	9.084261920771	9.24813301631457	9.53206445125117	9.39180804016791	9.24069347584825	9.28731998072677	9.33207824979578	9.88069475388165	9.08220844286197	9.12317772534349	8.75868958544522	9.51173834325772	9.33697691740944	8.62181031450592	9.42992184642532	8.96960162458963	9.25277488077065	9.19045043249963	8.91178599411356	8.58581048275313	9.00779877909669	9.41445550619455	9.33697691740944	9.00967770754873	9.91267210394215	9.56576494547554	9.48851125099444	9.56008074900207	9.70888397284141	9.63752194375778	9.4545427062767	9.62363940919803	9.09497935061037	8.95239212298083	9.1700240848597	9.28859262459639
AIFM1	7.31943186879199	7.37973844173769	7.38751697547012	7.30912746324097	7.62772774059454	7.50770828130843	7.57560193359621	7.56258014397801	7.40412040089901	7.58864599889845	7.41070168489467	7.1498321302455	7.38682736974047	7.27021823963281	7.31149097544266	7.21986579063471	7.49553958196456	7.63793754831568	7.35020898914776	7.76878284466515	7.75048165167083	7.9585684715296	7.94705897049504	7.51858217212637	7.65264031625564	7.34343128413328	7.57368472829898	7.93479149944219	7.7874970512995	7.43949166807084	7.85325964123188	8.06416483607161	7.91406939813373	7.86753196146316	7.06165951654838	7.58744632667289	7.47866862294475	7.17989218559308	6.94221915625183	7.38871882899841	7.20787625914404	7.72772797498015	8.04974239936628	7.52344852458239	7.54696735492721	7.39417237101664	7.19832644056131	7.19380400596038	7.57521318371813
AIFM2	6.89163769088498	6.88771349913487	7.23213438341423	6.98619545386633	7.14122267869467	6.96286487982093	6.98327221119204	7.58535351868959	6.88093550078864	7.04591384586922	6.57300408809029	6.99252260249896	7.2678606775296	6.89328943973101	6.9682031951415	7.21124245088867	6.84934504152623	6.85385999582091	6.61006389870142	6.8346829936491	6.62731672831024	6.82624657804181	6.95698951105671	7.22681424078523	6.83045251144565	7.08089167845761	7.69997570359633	7.35286219884671	7.14681852715185	7.00145169446877	7.25736198683216	8.06151285799172	7.23458714919905	7.28334503841092	7.44708704148885	7.73199923007555	7.06884224122922	7.30754757275512	6.84803965738578	7.07680158231667	6.83297216909065	7.12139783858207	7.2463435547409	7.07779679291212	6.76781405209924	6.72411728358145	6.79808701814698	6.90524849612948	6.70678063535009
AIG1	8.43858099633503	8.4276505750352	7.65104682581283	8.36868247295422	8.0859552863921	7.82577098746356	8.12692344748625	8.45408495584262	7.73933123202159	7.36296969886819	8.19253576670127	7.78648476695198	7.62235103329202	8.2425810352357	7.56989973919718	7.73850407102518	7.76760488383364	7.85629716141087	7.99948981836502	8.60232331160635	8.02380546396533	7.70518928562552	8.90312382407498	8.1674485628988	8.30707308041432	7.69536954518843	8.24124407234283	8.96377056710123	8.04968958882503	8.01516892911981	8.28521963659298	7.21548577238927	7.17394533853891	7.55535589709656	8.35778407066542	8.77199041714047	7.64124166920685	8.25070578241871	7.70539318800588	8.40230900758234	7.58962304552304	8.56440262723916	8.17582240928633	7.56484992562721	7.51209918439928	8.11923864789881	7.63357897625926	8.14413789361918	7.84928475058233
AIM1	7.03362288854812	7.05993814773194	7.3363312310099	7.55100175553356	6.9978291439385	7.0383114362908	7.34193586596532	7.66118487481418	7.0695966407805	7.12587197237771	6.93529274049827	7.13660881505549	6.75357419052397	7.14793422263622	7.20852907071148	6.74711880380596	7.33518484645941	7.65443379154277	7.56068417057887	7.21311533108441	7.65636630780547	7.25530451052095	7.47676762399487	7.0178467766373	7.52260180527149	6.96222327692576	7.54751759528242	7.98294838893723	7.17956497368222	6.91075036909931	7.92397554668101	8.37438712669118	7.91897929774797	7.46071465389551	7.01421581244249	7.8125396053766	7.39053735560586	7.00640581101784	7.27216252265334	7.13156270608036	7.08857364686556	7.44267371673087	7.21715564209488	7.14223419866242	7.12424651783619	7.1993262055948	7.33436122529609	7.21044702959449	7.34632347018903
AIM1L	6.65035460894367	6.96427484174378	6.84145580789399	7.32111050427413	6.90532522262406	6.67054583188111	6.71111955910887	7.05014488063445	6.78325686861663	6.95467738375196	7.1690560055021	6.96272204940803	6.67555340068267	6.70003818940454	6.93614994111902	6.8764537384246	6.79870612880302	7.29176607218723	6.72033845373882	7.20669037588197	7.45011527720405	6.89407218639686	7.93333450325319	7.22725263911634	6.96990448148109	6.84678950495773	7.18913771173132	7.39589297635658	6.76511371755805	6.75464316146807	7.350829679448	7.0023362386705	7.42251792619385	7.42867686331495	7.0170117814773	7.39886466706416	7.08345797681961	6.8020059900357	6.86062149101389	6.87707492722413	6.72361406633633	7.00684223237744	7.28418407626646	7.25238277617187	6.58551043821093	7.16689340188696	6.69529911676297	6.60619406919784	7.73429664049992
AIM2	6.90646335617918	6.71438637337516	7.03886606401433	7.03626825983297	6.94364292615561	6.70206220233902	6.57679108703097	6.90273804237982	6.66583806599067	6.66179711069877	6.62396702416329	6.84919059384067	6.60175770623714	6.97906078847806	6.74298821499277	6.76358021633257	6.69841562109568	7.38996671614989	6.73950040435497	6.80914884633846	6.95906843505893	6.76971896736777	6.82533769562263	7.08188555463841	6.85688226062811	6.79012101237407	6.78542957669635	7.21416570496056	6.85750878507791	6.69575856125279	7.55399290206882	6.76557111365819	7.27375060984054	6.83262115417578	6.70815755270171	6.63379476696507	7.08593351916039	6.63375405145947	6.67412890688983	6.79349848313786	6.87183439193877	6.67724106877395	6.86751614370817	7.09191758453336	6.76787285257096	6.70204169084329	6.84942333828688	6.68913855891107	7.21222717679676
AIP	11.0541565728771	11.0437797640687	10.8780179577998	11.0630089452059	11.2621634021923	11.6861826861703	11.3229785705712	11.1664899015336	11.5542743216649	11.2621634021923	10.1736664934883	11.4184361695038	11.8188606419126	11.1957094950981	11.393766036194	10.7376531701054	10.9691001379242	10.9806242070562	10.9554973589199	10.8120344422913	10.9971577987048	10.8958514402742	10.1295538810486	11.1304141485673	12.1982053327856	11.8011818934718	9.80410319978173	10.3210311625928	10.5607239635415	9.29599424069586	9.94297414429554	10.4259420691972	6.4587196039798	9.35006552190818	9.0893006593075	9.74200016276505	9.73321129724651	10.6236470920399	9.88342132458318	10.7272363912991	11.3115463544901	11.2586078663905	10.7537191578989	10.9245641934272	10.7752603693243	10.6845256023727	10.6862552632582	10.7150244795902	9.9177055285134
AIRE	10.3583511865454	10.2364974195076	10.5210108597294	10.5363847545449	10.826180378399	10.8532262800031	10.8279493089909	10.9645161720263	10.784842347572	10.7324487712681	11.6777145476878	10.8514746106951	10.4612240273407	11.0235051211391	10.4944415466355	11.1087227366025	10.7999314406518	10.4830126809089	10.4150613166227	10.7616080574319	10.678436555323	10.3331915213169	10.9840046318014	10.6308099403988	10.1902295702596	10.4843501155058	11.0845019881603	11.1366399188557	10.8138251086899	11.5092739139551	11.1457888060509	10.7868521573462	10.8628534683504	11.245370176162	11.4454543043065	11.3794972027634	11.3794972027634	11.1576817783759	11.3898928875987	11.2558597638012	10.7951437761009	10.0803886700502	10.4970892660512	10.3165965412608	10.7665021705031	10.6480187794477	10.8815554848253	10.9785917321936	11.1318063836788
AJAP1	7.11198017524694	6.86915846516809	7.10308577317583	7.0137413119347	7.02091323646862	6.83225368507017	7.22747715007297	6.96665944490071	6.8843510449177	7.15286930438449	7.1658441104433	6.92579532498629	6.81351331547554	7.20889156376111	6.80961846433876	7.05156955961812	7.41574441226586	7.23506381670087	6.9547534413983	6.88443609227727	6.93501726437739	6.95185586407413	7.5154391988844	7.06966338094183	6.83478655262474	7.12278413808584	7.15196925864545	7.31771043542018	6.87372781004368	6.9588007020313	6.99517661377705	7.76740509004575	7.49420783093056	7.12585416259136	6.98039847687543	7.48968833706091	7.61621297877129	6.77283704976321	6.94205999804933	7.00443774879178	6.90636316568303	7.27554730681972	7.24882280697379	6.81676985966214	7.06991123400492	6.75565183095321	6.97575862179541	6.84112862229877	6.8738431115669
AK1	6.88117603522078	6.71044795220437	7.19977155519976	6.88967250027459	7.19948037031523	6.9618645540901	6.8796961289505	7.10392425087451	6.74875753163603	6.72520056286871	6.70848491241118	6.75854425620204	6.97855338330085	6.82644444748735	6.62823272772132	6.91276910644894	6.94242010725118	6.9581857662633	6.81353494038359	6.83838783057366	6.74899705766605	6.83092866492788	6.66434578661125	6.99188264776833	6.70556872047561	6.67359304951542	6.84691115139649	7.20321043612893	6.74492476081115	6.79176147407754	6.77267701339672	7.67985756089214	7.84227024250359	6.85624941244043	6.78712616947858	6.92262046173235	6.90924658045788	6.58718533851994	6.74362595180333	6.9724050812609	6.83120797833431	7.00961041074406	6.78284849432346	6.66423640785269	6.74749242821293	6.75401564667842	6.72775952801266	6.69589054277979	6.80800287356917
AK2	8.21468710757428	8.61243520048508	8.14629059715113	8.1654397540571	8.60924481746955	8.73525434965418	8.50461363540949	8.06111735892656	8.47724660805307	8.21985649872738	8.02769988566043	8.15029254662413	8.65391516087834	9.0028817717418	8.43985912183363	8.68259091048173	8.46405194078165	8.3620076107061	8.64003475396154	8.51139598862157	8.54491786429006	8.36361944537811	8.53358425558973	8.58896632176576	8.90945081285894	8.40814804466731	8.62097726489139	8.7095459116777	8.5399197593874	7.8589761764455	8.37882350149565	9.05517346787717	8.81131636441178	8.821845495681	8.40637157061313	8.67566766645006	8.46727262658986	8.30908024935276	8.24643124272566	8.49575768956224	8.15336236098512	8.2890241122038	8.58069673028193	8.51576267166871	8.66697337258921	8.72835784858333	8.54670370324332	8.56710498516233	8.664043172841
AK3	10.9570089562831	10.8994169588938	10.8287765696003	10.4252689766056	10.6438145939153	9.98505371948289	10.1601856754555	10.1236736902398	10.2474629837997	10.8340042755803	8.59560857184357	9.93392039541667	10.6083524215224	10.4107086983374	10.3786798918146	9.99678802603994	10.4638893432755	10.2020829632883	10.7745259370694	10.9707210027124	10.2450185505397	11.0490789758262	9.88839029222908	9.62318481300036	10.1865527480727	10.7156885808035	9.68865173493911	8.71445099779435	10.2973049276779	8.62674168295693	9.0717871344323	10.0040418064638	7.83128130266553	8.81999680557306	8.14598857705194	7.19259856043261	8.76752396199096	9.59549728581084	9.73114533778625	9.1049175064613	10.7986183307543	10.8124153281799	10.936265514527	10.6798241895433	10.3693279808409	10.6542212528883	10.2570925396208	10.5412965094078	8.88340307329232
AK3L1	8.22769636986775	8.95582208329726	7.59020561752581	8.3507948342552	8.31619545644562	8.60885693492847	8.75556894453311	8.56685844641559	8.77855917916056	7.99875974979868	8.22607415809976	8.45871016020535	7.93585244389143	8.40033088419815	8.52093655538819	8.04131572415636	8.44823869373759	7.87278845189959	8.44505168301447	7.94655472831751	7.39373984870504	8.53283707428579	7.5232298354282	7.57688272186138	8.50489617094266	8.11613514530029	7.5800314181607	7.36507345430179	7.3146388466801	8.16951729179707	7.72298911966852	8.00183724613156	7.73401016144187	8.13858773000573	8.93070315643075	9.18041496142459	7.62558758450843	8.45312940159774	8.08395645067758	8.01209460042069	7.44709521619272	8.32781707760578	7.95254046895496	8.11289651645549	7.71665817758833	7.69446559030484	7.37214081424122	8.31548288171738	8.50813265520671
AKAP1	6.97992035333723	7.15868270420055	7.20803224598452	6.94173725327829	7.53858223751115	7.13326942935886	7.10792457203688	6.95400045417286	7.11020426167803	7.74225523870178	7.02982346834624	6.86793684477495	7.45265180852171	6.92784418013526	7.30961672350283	6.86122896843255	7.33328697643789	6.88263861799263	7.34311030784435	7.54919742313507	7.74999373985692	8.04945489339612	6.63945400431037	7.26788865748392	7.50610347698023	7.45764268563135	7.27932016292422	7.39223003875134	7.03752274819846	6.89971060751197	7.46311545327909	6.62887847868641	6.56944946661069	7.00887371876183	7.06713817166055	6.88950868346687	7.0127496902243	6.91367431045897	6.88897715125168	7.13556607008779	7.19610652404972	8.12044102420391	7.50437076938253	6.59162234969272	7.52315625747225	7.62410785717465	6.86183557113076	6.68687532152888	7.42069174689299
AKAP10	8.99836097984391	9.5841635463056	9.47920587756955	9.4420546890286	9.47322838405192	10.2706176177715	10.1782724323216	9.1408074442119	9.56482550095813	10.0419844073642	10.6490694365931	9.96453040722799	10.0419844073642	10.0250133752221	9.91794618719991	9.9020199376519	10.2821612519727	8.8648665408435	9.48074370531859	9.58826772594098	9.38917681691353	7.13777412918529	9.62171760667894	10.6088937254391	9.88411705709845	9.66673444834782	10.2767478906239	10.4320139841499	10.1304754470254	8.6281447531421	9.63885982080598	10.1963078882382	9.88754976066576	10.0176287294838	8.55099371033115	9.71299276513764	9.47120089526349	9.66293829530176	9.25814757600498	9.7529450257767	9.52969371722039	9.60406413517415	10.049853228311	9.78597850240648	9.24377582682319	9.83553736595249	9.89374273022787	9.44675438316431	8.80418177971571
AKAP11	7.37384239760197	7.4743930961315	7.68649797931575	7.6881630160474	7.33236038414682	7.5635260899517	7.41459535102459	7.80708936129029	7.34521128208391	7.69345846458287	7.75405842440818	7.5616915763263	7.45593338214455	7.6825670702108	7.1953410055848	7.45575136587195	7.55680847592254	7.63249881593986	7.81474914161124	7.67198702679241	8.10030401778175	7.44238566290338	8.49542511327847	7.53279695744839	7.10891685518208	7.49823490656438	8.23869060207464	8.02020889379059	7.68683853029356	7.09398289655378	8.36016819461535	7.72923058148452	8.12368820104553	8.23919025223649	7.33469137849417	8.31544665601269	7.82700629492521	7.24410005599748	7.3118689608329	7.42110380933119	7.50519581475252	7.70464991762373	8.35927645776328	7.71122360660713	7.51181523818153	7.68311264632928	8.04131224137553	7.48214426833447	7.82718212762616
AKAP12	8.76042789819055	8.96010076617119	8.43333536579782	9.25068306929542	8.326452710719	8.71910231296178	9.01323224202041	8.93440153457933	8.94996030766736	8.07937496644799	9.107800403773	8.86554995696327	8.72958415093953	9.20387957694058	8.56357468861338	8.39708565055438	8.88890983244356	8.55851293763727	8.85751678875162	8.62895765047108	8.63929262097911	8.34303365911293	8.66337295103454	7.20646686428894	9.3863256672965	9.01501637918401	8.17162219607804	8.4531809188274	8.01583740332921	8.73363004350722	8.79142909493879	9.9505224775474	9.52464067689334	8.69056365620257	8.97921706958938	8.9289755723295	8.87608909942074	8.76398554577593	8.82095847481176	9.23611314517632	8.97960714916112	9.94377807396886	7.89276484686115	8.98674626075965	7.91281233679027	8.14748748474928	9.26811550499755	8.82161957848458	7.49611856087734
AKAP13	9.0452810525975	9.04166713957487	9.1664515065739	9.31604294696146	9.24883537082766	9.24839883274301	9.32021590082877	9.70253221937526	9.28666009640246	8.81296857071018	9.57066732284874	9.18001971349805	9.20564297681853	9.73305062648747	9.01077577257546	9.33663027366082	9.03460535819776	9.20328542306729	9.33116005402191	9.12759149297146	9.58742148500746	9.19115249419422	8.95551053663464	8.32098820263881	8.66843167049982	9.18195415285614	9.68489230600525	9.49019574389028	9.04303627209654	8.29847485470945	9.70313646382209	8.27386247382081	6.73283225229435	9.67884211342034	8.15094683317367	9.64175603961335	9.26616995390671	9.18636856083941	7.4799529662592	8.98803108549669	8.7878355654546	9.41134787379955	9.52316948291162	9.19840889453739	8.76430227715289	9.31745601946863	8.66135684472714	7.41536759682189	9.3111855470298
AKAP2	8.34685328156381	8.15649791907262	9.09661649305323	8.65041801834906	8.5097825277803	7.97571535015871	8.59593189480004	8.24024358130159	7.92553399575304	7.56206452230099	8.08330086434687	8.22435938702279	8.32880576163392	8.35100563081419	7.50088074206656	8.23794659046875	8.1377617340086	8.4609277978579	8.71797144032674	8.51907719060715	9.01151184026341	8.32496692290298	9.51013918301968	8.13184873114907	8.7317469222075	8.11971771244337	9.29039776767238	9.31827442588232	8.90410693439111	7.36689109578268	8.69027661062597	9.53666065357096	8.99660889901449	9.34519199332426	8.55608348979416	9.1892755813379	9.08426994299372	7.98224174072572	7.67069800766627	8.04771941259631	8.92831023141993	9.22003698318771	9.03089554598234	8.69432378069879	8.92471008058372	7.94935673344741	8.62996747867776	8.36930943514205	8.15748171651552
AKAP7	8.75188793200917	7.89678068652658	8.75155323045638	7.73846390018383	8.49265056738758	7.60286782053262	8.13146904087737	7.8395825500937	8.49885821262738	8.11445592518396	7.66200391642818	7.71074636847422	8.1674431324747	8.19318511591644	7.80250450010015	8.23956120296685	8.60660699005099	7.64550752188372	8.35414549359493	9.47974157154331	7.85020560273489	8.48491520049788	8.58559674036137	8.18925053639514	7.62765679843768	8.06259006572013	7.58911445471382	7.80162610040972	7.62850835594182	7.78603094172424	7.93236136244544	8.04472596860754	8.67327574286606	8.01045514076101	7.68236061699192	7.56946413309034	7.89475042969926	7.81166927048357	7.72824043265237	8.09766437536156	8.25811338792337	9.52205881782967	8.79242806029571	9.03784964864665	8.33914850836357	7.80612512844836	8.58918490653813	8.34271649534714	8.2781138738899
AKAP8	7.51949326404964	7.59586975960461	7.57604641607405	7.94916764521423	7.14607780051813	7.51802385390796	7.35685063001109	7.87864701227808	7.82687753209552	7.25162823914416	7.33014437320412	7.49123515350782	7.77041020661343	7.26672109691257	7.52448862992857	7.58711048397675	7.61957454126848	7.79215245096333	7.52321631037658	7.70174811320039	8.12661917035045	8.42980230018625	8.53236915966878	7.70691391483461	7.73155275358562	7.55303215618878	7.70822834700942	6.53891349503057	7.46636888231965	7.32316462073022	8.09294743496415	6.91119735398858	8.29220419371517	7.77609221475807	7.18129267240506	6.76737009122956	7.54680821183043	7.36581187717063	7.26732367108387	7.60724229629538	7.25337074407075	8.24031784282369	8.11573140651308	8.26557468026628	7.57251303694241	7.94147948636436	8.20913679353827	7.68382280354265	8.1722287383585
AKAP8L	9.5689507722417	10.1995733020039	9.8806093090028	9.9508433961547	10.0945661069317	9.98559740753372	10.2400320981573	9.82944319619203	9.99709803757937	9.80283314901949	10.2872023537065	10.2570045588739	9.96652555836253	10.657864256714	9.82692452417226	10.4928085736236	10.4096851706839	10.0913259660568	10.5807768877743	10.9321889286085	10.5685298711193	10.0298156341896	11.091146170057	10.6134969508861	10.0552474675469	10.1066435334754	11.0178651521532	9.95722502227647	10.599430593931	10.0630615977098	10.6406530613313	10.6004399404983	10.8934027704144	10.9869398354476	10.567621784149	11.3766634490219	11.1727220689014	10.6972071379149	10.6712874597604	10.960757265171	10.3911822662381	9.58341657058975	10.4362824823185	9.98825731904319	10.3640549743513	10.7569231636651	11.1112278507598	10.8563478661558	10.7104195610069
AKAP9	7.75259572236311	7.90949559691089	8.17485852969799	8.34578527754831	8.21499332027562	7.57116330905997	7.52492299321426	7.40110893438003	7.59530919493789	8.02001528772542	7.89580809774918	7.64891242399545	7.92585456332913	8.38986093583169	7.74443449975162	7.75812329011146	8.46211189607562	8.57897722241011	8.76404133054736	8.62385796601566	8.70886462448494	8.67819088973416	8.90390482331758	8.36268794030953	7.92657841685972	8.09871808591658	8.43042527271486	8.45217652108509	8.31930526274791	7.16523775931134	8.55536073064654	8.69628427229052	8.43306463095585	8.44893845086118	7.18865798626884	8.51757874794381	8.04003984040005	7.43538691507136	7.3026201229281	7.72746008012012	7.88796495572375	8.48131182491377	8.36049509787073	8.20945492936409	8.09242631138932	8.12084822877836	7.92397138546719	7.58251373897245	7.75335181299772
AKIRIN1	9.13626593125238	9.79368281172532	9.71953280938814	9.65497635036853	9.74220601184456	9.84569634714623	10.1366644048875	9.85751887696954	9.5375283106412	9.3930609792289	9.70546862254069	9.76741091787362	9.59054769780251	10.1634599122658	9.92307420595862	10.1501990926774	9.93882265293159	9.44966154676192	9.41054378267173	9.1485301792792	9.32979221956139	8.71919365641955	9.24220964861262	10.0740925725765	10.1346116190953	9.19978118472524	9.6341760720929	10.2369158350428	9.48783669444171	10.0027287866325	9.48591265316038	8.21020434863665	9.98229892564644	9.99019629636111	8.73378425070931	9.22740093865958	9.95459210299359	9.82668969124441	9.68514956692451	9.86970761082613	9.31497060203969	9.88752565271967	9.45347417238966	9.6753182372692	9.43210817947345	9.60772676550135	9.88945097081408	9.30919187483511	10.0535932534089
AKIRIN2	8.9812530903615	9.00678069771187	8.84399685376904	9.04451816868431	9.34468258228944	9.62101463697121	9.17317968989547	7.1031913646619	8.56631412393001	9.45708295755574	8.31976252683166	9.08636292232718	9.07230415216121	9.04385042433355	9.12099783711772	8.47452906282699	8.48564937310937	9.17110119936409	8.17474576326617	6.68665664773123	8.16521296732892	6.79306637411707	8.31267104050526	8.39472566682245	9.16640755560527	9.07642614553884	6.87855882697786	7.44109816701522	8.55623387685259	8.5312916306784	8.90433156715654	7.18529580607454	7.26384886088403	6.96688938836273	8.47518781498458	9.35211487389289	8.64028362457102	8.04312945991267	8.29796384958118	8.44027422819893	9.36547703587575	9.26644577788829	8.31210044845012	8.22907000979815	8.80029913707911	8.47265586883413	7.3659419192079	8.2430408066238	9.04933030327709
AKNA	7.22489005048048	6.9400941835616	7.38594073614533	7.35795847155561	6.73349338316481	6.76342855734042	7.73469601968402	6.63980560908388	7.09904397679432	6.72481110825626	7.47794500317545	7.3010109402587	7.08849181738045	7.02569032317165	7.09447253124258	7.06733677661616	7.40010640900621	7.72455522212232	7.00192546080017	7.14786535890037	6.54261113429933	6.95542515432325	6.60052896041815	6.54619414582857	7.60337949335519	6.6865954207461	7.59803997964198	8.62603489576087	6.73070686660285	7.53358931390926	8.64711651303475	6.84946415782192	7.97383188450491	8.33561011050124	6.9714669422324	8.73589292443672	8.45345431104828	7.37796222687505	7.66734210707024	8.16297238347201	7.69278771833448	7.44988272247262	6.99897908280199	6.86896416878523	6.81927263407246	6.67855862894728	7.33364972275447	7.21044009029559	7.78682469134348
AKR1A1	8.21117073908785	8.68180256692824	8.49987601433165	8.59128442541848	8.49948335729328	8.74542308667212	9.08364883400569	8.88818676799635	7.94224788430251	8.57815563584198	8.61032182260086	8.7518424630374	8.56927482223026	8.7446476112974	8.51264942190229	8.53503314730518	8.54637993646448	8.40553208866846	8.71150454190505	8.60296222369729	8.58982797596371	8.56611507942249	8.74093624048896	8.41963682271634	8.72705377347163	8.19269658340487	8.43933801319296	8.78697061692514	8.58880632784267	7.74038472803697	8.89947599222579	8.49846719672254	8.87533308107143	8.76195670000403	7.83640133084625	8.67893193254213	8.58880632784267	8.01757547270952	8.35823780634806	8.50355260349534	8.71960706561212	8.63595942963365	8.7045374905812	9.18016243070933	8.538487016146	8.8368059115824	9.10053732598736	8.45031349796172	8.78944953247876
AKR1B1	6.66684603530749	8.08718384308169	7.00231748586758	6.8718762938482	7.54024773789453	7.59356773639596	6.72072426322873	6.96366384107291	8.22179431386804	7.68060401161256	7.759033610685	7.55207573124412	6.79470420287208	6.80323604446697	8.00915202445285	8.28370954339965	8.27777950902838	8.11008037523674	8.15705701753027	7.09539562744422	8.44427335313605	8.0056132627212	7.36149207340625	8.19227861665914	7.3073513230138	7.6939089902839	7.50013655844369	9.210910582292	7.68639221791302	7.82987233227059	7.67885399759361	7.17148046474817	8.25890677637872	7.32806293401267	6.94846664758812	7.35019342578868	7.41315539272034	7.54485126904454	6.8211472589893	7.02139708119238	7.42491944458339	7.76273375503714	8.68549529883939	7.0869855132137	7.52640420755054	7.5731506624095	7.35904172311221	7.76645275155818	8.5663703567192
AKR1B10	8.01880460300007	7.3731847071642	7.12422499543672	6.81195874954025	6.91730953306698	7.28196070965147	8.0573520482845	7.45487351341728	7.71729487449279	6.86498303717536	7.21685492762671	6.86421831294714	7.13604445284692	6.84227328646156	7.39940192977289	6.81683929018704	6.81749622544766	7.5912811990906	7.02885371929058	8.46753624460099	6.97672491862723	8.68664904299191	7.14453563643322	7.18107205543475	7.27618683590672	7.61162488062822	7.54663390393476	8.13941917293439	7.28357013113884	7.03844500869815	7.09459416505432	7.56032347875626	7.00031855819358	6.89721591336953	6.80832491633565	7.46941629448391	7.28900112199645	6.93234930755425	6.88788722517731	7.08880525978408	6.95357810533521	8.31247410253683	7.26420183122223	7.29871088040999	6.91793278007127	6.68297251528365	6.92667481586382	7.50199775443279	7.48526521925135
AKR1C2	11.9009137484408	11.954469919662	11.5345939088968	11.2779369070803	9.61207997455384	11.8010769945236	11.8305716658877	12.0476150108219	11.677569950933	9.86461134827834	10.7616649783359	11.078758073881	11.1171891972504	9.91583031707642	10.9512594273041	11.4101883084903	11.3333157507869	11.0568113150932	10.757822576034	11.2817136109709	10.5050304655583	12.2259660519422	11.0015766966988	9.04243282018254	9.43101325011215	11.0859086373463	9.48367323167625	11.9211286049082	10.6981655052259	11.107160043979	10.922467097503	11.2336422966978	9.78523530393325	10.2746276134631	9.83388934155984	9.67998392517889	10.1408497438674	10.8789270559535	10.2819024124858	10.9098862737425	10.4407982980925	12.0742342784116	11.9310622753154	10.9364325183887	11.2779369070803	9.92926661694458	8.95499771520472	12.0609513759134	9.38730381470576
AKR1C3	10.8119510569382	10.5317367078055	10.3499912344859	9.84005900064709	10.5289386913058	10.6307324207494	9.9883126499759	10.0159255235782	10.509833705177	9.49026931296291	8.50448528957161	9.07488929367913	10.6910694010393	9.54723403218097	10.4891598198127	9.96987832324862	9.75482532805608	10.2847327971678	10.9189906843418	10.6485832794957	10.5410701933097	11.4091236690164	10.0396569747287	9.77181814063453	9.08658215178345	10.6171325506209	9.20076242457442	9.99220113579386	10.2778119945977	9.50946319084781	8.60304416254043	8.96488424436115	8.47925157345769	8.46267064540296	7.70843857381669	8.86399272026441	8.41245820120204	9.18984741824936	7.6619883737498	8.59365156753708	9.80398462721243	11.0032283029731	10.8670766853902	10.8482745531617	10.6879239008936	10.3437700995267	9.09967077406705	10.6630413618454	9.48944420458708
AKR1C4	7.87328842516541	7.95528214028511	7.80856016769601	8.6981095419761	7.95567545065327	8.79181822881868	10.0113275689662	9.49496930169619	8.33084063955556	7.91350929976817	7.97741932249057	8.31595913738088	7.87555548689822	8.11752154531753	8.47420798586889	8.5334915663789	7.58743529837545	7.66507500591944	8.64090860006952	7.71858419807509	7.43371836899104	7.60881996698838	8.14698081124379	7.46423785510964	8.06530152302771	8.34798555044327	8.16547201356932	7.74656537808063	8.68513535028479	8.55453161641011	8.61235388546472	9.31321061817969	8.75481618968332	8.24608817834565	8.97975510409008	9.8687408809871	7.61490176910683	8.30470799226941	8.09146275698713	9.28182102763318	8.73753281871681	8.7790882402237	8.30450010947221	7.31028154507926	7.58656342337069	7.84113568975863	7.76527927108974	8.56443932290265	7.30952021277992
AKR1D1	12.7843871624736	12.8473646090572	12.7843871624736	12.7843871624736	13.0157046259898	12.886907421151	13.0157046259898	12.8473646090572	12.9264502332449	12.430659245155	13.1431207834312	12.8473646090572	12.8473646090572	12.9264502332449	12.7843871624736	13.0157046259898	12.9264502332449	12.7843871624736	12.8158758857653	12.8473646090572	12.8473646090572	12.7843871624736	13.0157046259898	12.9264502332449	12.6449707631976	12.7843871624736	13.0157046259898	13.0157046259898	12.9264502332449	13.1431207834312	13.0157046259898	12.9264502332449	13.0157046259898	13.0157046259898	13.1431207834312	13.0157046259898	13.1431207834312	12.8473646090572	13.1431207834312	13.1431207834312	12.8473646090572	12.6864030175928	13.0157046259898	12.6864030175928	12.8473646090572	12.8473646090572	13.0157046259898	13.0157046259898	13.0157046259898
AKR7A2	9.70029316495704	9.5279511612548	9.80292500576298	9.77310613599596	9.6472733031232	9.60944921876413	9.48775664421052	9.28599351066183	9.42855747572691	9.73742800604111	8.71148079354715	9.4938012436577	9.45477929395607	9.22511694267389	9.69037114618735	9.16196921316362	9.49402745656461	9.19825497670939	9.49504269934215	9.36627998841633	9.15010650297961	9.80386887751952	8.37372712404145	9.4373531050752	9.51471799433474	9.82332723603095	9.11059914602645	9.29300407020102	9.44560157612248	8.53260141362143	9.11286891712487	9.02540443670462	8.65601140810582	8.56341984785892	7.94905995028358	8.82382400285928	8.69878787343718	8.95865869086658	8.39815282190537	8.72953830493577	9.41259867201266	8.68618596985108	9.50513036413248	9.51966947414251	9.45259412478628	9.81409663203407	9.21834590202723	9.16487728534887	9.25091372768124
AKR7A3	7.26103761182706	8.50061374949095	8.0703090120797	9.00418637345084	8.49485889858939	8.85646210360189	9.79199284144993	8.36032294512655	7.63499368315739	9.26300551992425	7.81430526458876	7.41995288120072	7.84183282826054	7.79828121806353	9.62960591804636	8.76821802970092	9.62551883838828	8.88584772303504	8.04316781889435	8.2512084191718	7.88252189950376	7.72767077814723	7.54769169428313	8.42451195640091	8.94897398431847	7.95458184538103	8.82066412199038	6.90539577551458	8.06903570291358	7.66578145530762	8.79380649026242	7.12979637221038	6.98442686851911	7.43560809694788	8.21299596421966	7.33156616066276	8.19088638445842	7.69903621464836	7.48186475629432	7.98172016981732	7.67469172336112	8.14187795496887	7.853606292286	6.90337375619042	8.78994951594283	9.72697397769225	7.10249112056571	7.9118590232669	9.19392147004781
AKT1	11.0308860053786	11.4819449263199	10.9714680115047	11.3988730381189	11.5160340141417	11.7694134147887	11.4786779869676	11.5115808834528	11.4025941606155	11.8638262760678	10.9867436288419	11.2815679337053	11.5486634506087	11.2221525291564	11.7203581909139	11.0972846783016	11.3577803268078	10.7244749154246	10.7900903183728	10.8476271041106	10.59469038274	10.6116740011487	9.79361429984725	11.3189402143904	11.9961251847619	11.2625803789002	10.5884703394627	10.2128950096381	10.7355238693244	10.7789921547258	10.3174774102779	11.0366866487367	10.4082240918889	10.1058010827167	9.44884044659333	10.3631269203094	10.2312205496428	10.5872942061654	10.5517439378137	10.7545642224263	11.1785818608115	11.7203581909139	10.8103004663923	11.2422136325486	11.175932032282	11.2871948094349	10.8913858554419	10.6131299018686	10.4384963454149
AKT1S1	6.5704197256844	7.01453713657394	7.5708069096634	7.74958788236475	7.97660806994662	6.59448121551656	7.47403156577904	6.58707125841413	6.54135977259552	6.72339275704239	6.60595462661447	7.44106024231991	6.65860682537602	7.68623698363796	7.50594373155605	6.59642944790664	6.62021348530298	8.07677600976665	7.10589324185707	6.74460810486336	6.60046048892636	7.50197539417612	7.06209004380898	6.7456041378378	7.13449099150364	7.15008594453807	6.72955882613971	6.70926532384561	6.90716648648934	6.66398819979782	6.50009285970146	6.7050830829028	7.49876893140471	6.6451166934027	7.72160557952518	6.78189298030625	6.66851631473284	7.8697936725342	6.66104685914558	6.7281758610422	6.61846913331702	6.90775746764054	6.6147045847193	6.75045903294667	7.55471341046717	6.79363978810793	7.50167501520728	6.58573493710219	6.54414917021843
AKT3	6.94246362423778	6.91917325167871	6.81559399794874	6.94199858738203	7.04740592291636	7.05706911890592	6.80791380126223	7.20258447483627	7.22365128669835	6.76942591199689	7.25944189916052	6.96577436367248	7.09400219349149	6.6831511068153	6.9421235912411	7.05876304201027	6.85608757826587	7.37549337780883	6.96230101810689	7.21110053225578	7.08848732713496	6.98548539251504	6.93568196725482	7.17534211112175	6.66807945642055	6.96094311649244	7.20023681590295	7.16922201418116	6.86597551858339	7.09300737504605	7.45448475685309	7.04804266764761	7.12809658335927	7.24743864845215	7.01368627496295	7.18298247113675	7.03575946645635	6.84339670200928	7.0558776744502	6.9643395641595	7.06943627318211	6.88085142076034	7.07856275817571	7.06635906802811	6.87497158217364	6.99233241008287	7.04396568506084	7.19233065327855	7.20713363067487
AKTIP	8.41974507222384	8.93386800997413	8.46698719589213	8.67434313223668	8.8232526590967	8.49796348887029	8.45606229436748	8.59841423683012	8.83163246781259	8.88212039973086	8.18778267282098	8.4132187023701	9.38736965564382	9.0494537141629	8.65532231169368	8.60394118392547	9.06998417624837	8.22646194583208	9.01867600650149	9.03737954233788	8.99533162290952	8.98347572094436	8.51996407648208	8.56290401788162	8.76695117485403	9.29889394165194	7.3711017082655	8.50016823489539	8.75897540404219	7.99603021201989	8.49910166532242	7.24646250414874	7.72795983262658	8.34237166397401	7.71455248985844	8.66275206929762	7.99431882406091	7.88186951465759	7.84341894623197	8.2665006632966	8.58335740647911	9.47583698611751	8.38041109124672	8.78225415075464	8.27323404820112	8.83311888148444	8.63656009254955	8.63469335830193	8.50381551665203
ALAD	6.72402773448107	6.73372894501012	6.87463328772416	6.69381480820401	6.99772727981058	6.75610019208273	6.86768919283992	7.13909654795887	6.98180353154157	6.7613667434983	6.9165360968608	6.68187672552216	6.72279121177853	7.13539260784349	6.69267234378477	7.0096738332243	7.10810950001982	7.10068976659328	6.71476253041873	7.09183066992479	7.47347550286196	6.90045813306114	7.15031141192544	6.80525800161306	6.88262133131502	6.88635081494144	7.11621658955643	7.1509345504975	6.79389651446641	6.75462622645181	6.85319165669172	7.57549592699325	6.9686671785669	7.02237477583233	6.84665418754469	7.52432846073543	6.81878664631237	6.68705812859622	6.82775907363264	6.82575793224846	6.82673703593764	6.90680401177907	7.07435559232012	7.00232995566604	6.82476826545088	6.77766124513615	6.92944830405351	6.8000678655546	6.95339028830818
ALAS1	6.87942222003008	7.39325924854376	7.08082394533504	7.31288159510707	7.50327927681394	7.23308581137349	7.35679482401547	7.2544234691855	7.3253884870792	7.46877539958749	6.65808065203451	6.93909626120857	7.25182356359045	6.75705955446009	7.57476534565714	7.1087007364466	7.05082288569596	7.38396388327491	7.10965034474433	6.58485090054149	7.07075243256947	7.40862651701918	7.02459467783848	6.83716726539319	7.81768958807412	7.28948772906513	7.15942178716019	7.26020321292605	7.15786102543839	6.7406728742381	7.31688765682841	7.72656398118541	7.05193305151313	6.74896334743917	6.64217254090268	6.93569130584724	6.99390004284182	6.84517243998311	6.852932544751	6.91025409940322	7.44181942199824	7.64060354058556	6.82023489801259	7.29797383178012	6.94444434233396	7.16856710506756	7.02548203750202	7.08255960323064	7.25763556704397
ALB	11.7268657490383	11.4580329141327	11.3102142772897	11.6844101845595	11.6141098646639	11.7951800401506	12.3721871693685	12.2041077048121	11.9746664440194	11.003897317619	11.9931626508839	9.25041975552492	11.2098172760255	9.58215368385573	11.450569431339	11.9442152060074	10.0231419017888	11.4384344799234	11.6547647465064	11.7207032805254	10.9798048929148	11.3701086652146	11.749391558975	11.5684247689469	11.0618032095365	11.2468813494937	11.5809663750048	11.3624307797074	11.817977962114	11.8443527964116	11.8653702805036	12.1379278075089	11.873112748263	11.0456429319475	11.8310243492269	11.9217238780585	12.2767725355477	11.4713971500223	11.4854637784198	12.1683410112873	11.5461965086366	11.5809663750048	11.5072156206731	11.1288536947088	11.7603449747986	11.2371489078215	11.3497271428317	11.9000576167564	11.4056390905026
ALCAM	9.45464869595281	10.033034633451	10.6458783364541	10.3678588115908	10.6397707642611	10.063788345642	10.1801752366232	10.2133619831727	10.0615187692572	10.084716367307	10.3421871381668	10.0885363105312	10.0055274500649	10.4109133258188	9.86731273614935	9.91446618320373	10.4915033872518	9.82127493413672	10.5057061524768	10.386561006588	10.1132820592514	10.6216145390812	10.4210451870513	10.3376736900511	9.63659428214507	10.3448810913961	10.233764756061	10.243890932554	10.3540954394617	9.61121112833699	10.1596863633968	10.3504188648285	10.6118487452669	10.0606191836034	9.8915964082735	10.087207718303	10.5948778674577	9.42770026558918	9.49402521976648	9.88435413244655	10.1314583488201	10.4313367702305	10.3421871381668	10.5402593116487	10.1333539991963	10.2746107536546	10.3650724003655	9.98202880936496	8.87114595927679
ALDH16A1	8.31416308122047	8.38228334470573	8.5503607443512	8.80432771039331	8.97221843639618	8.73632238113421	8.09607080624691	8.8809828519952	7.93516230110297	8.27885088117267	9.4089598977509	8.91894421757367	8.51416412560668	8.12964843067427	8.0285587452727	7.9379205253572	8.19428203944976	8.8157195646422	7.3360295908613	9.46387200193195	8.29352087931563	7.79840350897366	7.72689378270748	6.96379068899196	8.16860851905903	8.39681225731307	7.80729098895976	6.88127121469752	8.94597879305588	7.98487232488118	8.44855528268282	10.3630186096154	7.2851112166235	9.37212954059853	8.66451050697968	6.51164428617583	9.63526655706358	8.4936608145883	6.65348748890312	8.44726512891031	7.62917961737184	8.7856018036576	8.63452101926972	9.08118433275262	9.47442090675973	9.1477071209551	8.34078530597106	6.6816353085152	7.1186358229219
ALDH18A1	6.89885318789788	8.25518267098631	7.55348962606203	6.78635673842506	8.20452494517162	7.98827228326469	7.8133704733152	8.15694488635489	7.66811494007396	8.22678639315992	7.64095898806655	8.32560611748798	7.96346314479516	7.73272674848332	8.19611334307842	7.47418236677679	8.0006742546225	8.13240794428364	6.80870118707365	7.62792139546829	6.97463369779205	6.88965105215334	7.90080471533423	6.86682269750464	7.88687065368635	7.94514675838299	6.78154682649343	8.81950659193361	7.74348388371107	7.70125088743778	8.49123541964806	7.37078232580174	6.99790065670955	7.74076337685478	6.73538660640209	6.68132277860352	7.14366148845724	7.80411696423702	7.95281651945296	7.74987730031922	7.55008120629186	7.90665238115633	7.89907249121401	8.17013473926908	7.94607496584076	8.24287313235157	7.23956527824984	6.88965105215334	6.75574062155491
ALDH1A1	11.2114307584411	7.97216626115526	9.54713351385606	8.7359582197775	8.28550409748984	9.38287450441867	10.4528474257742	9.35428261929946	9.39586263657903	7.65924509888603	8.48643277062983	7.35920131852583	9.23584697100995	7.78282056187791	10.1673256274078	9.20870276485501	8.05226434592007	9.03510114467336	9.55314206791561	10.2292023229484	9.60802941771702	8.61022980442871	9.35934821683549	7.72153585428062	7.91702324041602	8.44381995317103	8.07679090253674	9.14931476477406	8.12078212696987	7.56248518498064	8.95121656946426	9.05271895120059	8.70593196604377	8.63341013578087	7.11685480698937	8.81054731115134	8.32255310843456	7.53546558666907	7.37774364561795	8.77993445485638	8.83854226708913	9.03859245667898	9.74196914628893	9.16654807666871	8.98351253161713	8.34124586647762	9.20467529524674	8.84775314247922	8.30695110208275
ALDH1A2	8.88076575777727	8.12772991245054	7.81689409488343	8.20197163276946	7.77357835283405	7.9478286386173	7.98872970446735	6.63904939166266	6.75940432680375	7.65469117782118	8.28063261454111	8.5594831360628	6.7984189505487	8.17020813659329	7.92256117606673	8.20774397248854	7.38508599191942	6.91249336039097	7.77216333246658	7.74619746046002	6.66206186748105	7.58428998801156	6.76698614992728	8.41856355175481	7.86799701162378	7.03896480768522	7.20993722793548	7.1487437249152	7.06426304767925	9.36385461342956	8.2459248462499	7.32530881826895	7.04652180615653	8.27161392995025	9.04684490902203	6.90850249554048	7.95739926775868	7.87974129146903	9.18893373816166	6.63934708085323	7.63699022924241	8.11362879843424	7.71473228775825	7.90044650527137	6.83114674274464	7.46303566450806	8.40643447847435	9.07886267273722	6.88175145294041
ALDH1A3	10.2283775660397	9.06169344326737	10.0973010130935	10.1156631770595	9.59063075201285	9.19663003807799	8.56070171827531	8.96644538178388	9.33825372007805	8.94730130242067	9.23750609205156	10.2805936664309	9.09143539003127	9.22273300784055	9.01876683993532	9.1444574908365	9.38644105258331	10.378479775932	10.1712551469981	9.00768128794833	10.1555674589929	10.0391447780521	9.24690891941277	8.96214856306228	9.01179016221923	9.35961244495155	9.58128968658092	8.82640332075411	9.14516889888079	7.98223072623677	9.06899802739777	9.06830525427419	9.50918431960508	9.2233246197349	7.35973820110731	9.3507655520221	8.01690723114346	8.19568757892335	8.53055446129779	9.24690891941277	9.74637898347417	9.75262120163145	9.64865068514138	9.30865957560108	9.73209344464846	8.86690620333445	9.07096210319885	8.16388512663589	8.04740429065769
ALDH1B1	7.34914683744829	6.55486269353032	7.04840163795075	6.9036094129635	7.02221801605457	6.83411020957425	6.90808867896185	7.58373010268966	6.79015069317299	7.41453878990485	7.16850751093981	7.11614876902179	6.76787148972017	7.13087876964934	6.89970324394728	6.78080291782434	6.90594841105083	7.45315493416763	7.22650623897301	7.63346228640999	7.34650220246112	7.9774003368305	7.53510928413229	7.24235272348207	6.83598783679492	6.76770119703257	7.93178910518254	7.65393545655879	7.05446558665596	6.71666899111265	7.55279697204613	6.95420275706979	7.82428146183367	7.11422646214905	6.73180682193872	7.79502305174837	7.01441075433576	6.68502330468461	6.68326144810377	6.87318071676372	7.06272729146551	6.63057093184546	7.56383551640751	6.99052306274354	7.19142401481341	7.13461874829781	7.17563020153908	7.23502838414233	7.33726830956233
ALDH1L1	8.22052796481179	6.71351084259246	6.49059961955745	7.21840116367691	6.86610581871854	6.78721150844983	7.99796742092592	7.54588392738665	7.61956445420811	7.44600278573354	6.86741559492158	6.91477318626276	6.53089967081667	6.93254385149941	7.22071807113583	7.37643793002051	6.70952650987611	6.62912927415962	7.04404969581898	7.11915103246259	6.62300352123999	6.64596519402334	7.25267264762274	7.23095501877352	6.64815005237779	7.03871085926662	6.69981492950098	6.87109710464553	6.76701005412337	7.20259406234149	6.93142439143812	7.35082520007246	6.53655980454174	6.6665244064756	6.96368364567805	7.77263254040635	7.66358892781641	7.23511841439897	6.94302519319912	7.79862666591107	7.42909656548654	7.2976118392656	6.48312863657949	6.62054496337005	6.86081325573387	6.82005005866042	6.67980070476003	7.05875420855453	7.45012744959237
ALDH1L2	7.08791746250807	6.78993446557972	6.8749659068914	7.07626900666756	7.12573119945893	6.86586548054912	7.0226938455918	6.90881458388387	6.77679627630329	7.06684809718002	6.90631803948768	6.99737955324618	6.59421617842598	6.86768459892689	6.91540369106945	7.17766826562647	6.8481327590612	7.59195871409782	7.30757003663556	7.25187607061356	7.43012420597432	7.14740283529634	7.25187607061356	6.89708904508751	6.70826953442787	6.825464904461	6.6332564208381	6.88330820645955	6.69749835818578	6.73322585226822	6.96276071049208	6.68180908492261	7.19299703455408	7.06634823961026	6.88963388907988	6.92801870191583	6.76252448231277	6.80718173806985	6.6499457063489	7.15107177396366	6.93517022220591	7.04662464712232	6.8054897494749	6.76132738986086	7.31944516854919	6.99899056542869	7.27727992182291	7.11156106341168	7.34416853187341
ALDH2	9.84108857721655	9.23632984152922	9.0882275926504	9.63543929845285	9.11228340854683	10.0430119378301	10.6094618548381	9.04985391778663	9.02888269040647	9.54587516161326	10.1088895927086	8.4032722589917	9.10227302373721	8.93698114181756	9.12827414118132	9.82146616737249	9.54939762002418	10.0914937382259	10.3961542129312	10.0883211444894	10.671346395814	9.20052896768509	10.8905320610621	8.70861662625874	9.09117876103845	8.51983991945723	10.4456487930045	9.19526948988913	9.46589485072853	7.80067120677434	10.8948976028777	10.6334328774943	9.69569825731423	10.3846490140907	7.80146599087439	10.5640151891233	10.7428978692179	8.65652557314074	9.92749457978217	10.5742591232979	8.77027213248533	10.0508381109318	9.77409684862742	8.20675799605197	10.0032515525504	10.1129110885452	10.0538774535857	9.50519974638191	10.6606903589677
ALDH3A1	7.48457707692569	7.11866926139033	7.86404751883682	8.86870507950549	7.09759983726216	8.5351813898297	8.19403563700034	7.44870133573558	7.85209636216473	8.78503773911138	7.09449143376561	8.39303159672805	6.89121135406707	7.37023130224779	9.49333211680046	7.3466985101697	7.32562792292155	8.59145180659155	7.56131626750657	7.87798057256563	8.60824604771894	7.55569900228813	7.61404129036296	7.37877221167058	9.40513071884163	7.46773038348211	6.66234640381318	8.27642511637747	6.96661194680739	7.05462197069527	7.88472973068789	8.67025300065648	7.16806060575449	6.81840770053683	7.37348111217791	8.28838114182845	6.74655614660106	7.03995771394977	7.27388275133742	7.68710442085223	7.02295155003799	7.4017452402009	7.64096676202172	7.87214657381002	8.10001667819912	8.23023354072208	7.12694033088779	7.56682473149516	10.0412292543738
ALDH3A2	8.25096764041724	7.34784589630454	7.85706265443083	7.6772942993633	8.01252189479207	7.03125952548915	8.18719671669186	7.0574116066118	8.26510635934277	7.39543519925169	7.8960306908579	7.48891470839793	7.84056843630611	8.19623483154294	7.59344650113419	8.03089235992593	7.56182388806256	8.32366639297682	7.33879710444116	8.50365495463778	8.06313333925732	7.87390713267036	8.08321679651989	8.10457570051439	7.48209993442537	7.75071139183679	8.80194807890989	7.79499564584212	7.84803413849138	6.84784960597262	7.91440421710666	6.92140294372391	7.72739176120367	8.32806455899427	7.06123971779539	7.76183396638585	7.47212225676448	7.54547903813849	8.15418851385776	7.13480072175458	7.53158830122497	7.96318223464183	7.53659319880517	7.8117929788354	7.70271719709559	7.92375073096462	7.82720368857922	7.48921205257922	7.84859528985498
ALDH3B1	7.43355322522111	7.48827711633315	7.55571664840143	8.12890684478636	7.22490586238518	7.68845593678868	7.48509242127931	7.76049230749831	7.28010176831957	7.47887371669453	8.32509476776693	7.46494825655856	7.27962921704247	8.07628670162345	7.66034393815947	7.62867117049835	7.88048732755388	6.96488671607502	7.51530112872666	8.05958980218757	8.40118975675241	7.91824221889101	7.80751526650837	7.56492879837183	7.89175538908727	7.19452659324757	8.10292165151996	8.34281115116769	7.70265455866612	7.57581586895517	8.86768888875469	9.70735315783756	7.21541909879658	8.28612693589961	6.82723699798663	8.07548426352974	7.9771997234896	7.85132040151728	8.53247382747643	8.01572565148671	7.32639774853522	6.94977888036676	8.07303353171385	7.57766051697442	8.42349051327304	8.02317360187349	7.36689926267329	6.8133135411366	8.42788750090496
ALDH4A1	8.41586649685846	8.50129238785697	8.72559737257441	8.41661570343535	8.42071317562425	8.57010823981074	9.31746560855011	9.00024878627335	8.49347563535595	8.21454706949039	8.37499367251534	7.94970225596737	8.56367444047749	8.6727782387057	8.35778713513777	8.73539455051813	8.03245093374892	8.58339627185308	8.88216027888986	8.64786917827061	8.15404058897682	8.89015142946613	8.71863346978133	8.17630500261334	8.23008436531214	8.11561993036264	8.49066118481735	8.09227037072473	9.09941407611525	7.2375533327528	8.21246651675567	8.14982199179501	8.88804203623615	8.60351243676807	7.76363767591136	9.12946607609181	8.49347563535595	8.01833719014391	8.26119594028249	8.27306624746827	8.41796714833361	8.75414955429897	8.91863998547637	8.6073641046102	8.80210622993032	8.2222637671987	7.6223637560047	8.57374391262939	8.18594090980901
ALDH5A1	7.61690494274587	7.16625282006663	7.40148478385966	6.89631295798582	7.71452576934392	7.30110796922537	7.44366239519727	7.73523899132342	7.29346720644252	7.21266976747721	7.36613530260346	6.91772011622802	7.11060082269753	6.95693261123156	7.18102600154924	7.58767539961049	6.98939324863634	7.56322912297159	7.57783715709675	7.36414574681299	7.1812963228899	7.36646380009325	8.05822319774424	7.29597922577552	7.18585677727793	7.29837100445528	7.58767539961049	6.87454167852429	7.05547873701921	7.2474372578043	6.64695976523871	6.60447415658917	6.62575553603003	7.0530905424581	7.77766282627191	6.62834231657362	7.65185990237526	7.35695583846776	7.2300651424172	7.41247412111093	7.27440077032032	7.86744028108344	7.68934704297402	6.68129219479673	7.0732264887692	7.12419769486102	7.21695529328793	7.51496499794904	7.4742880013711
ALDH6A1	6.72135095020997	6.83743579051488	6.64042471574407	6.84189329513867	6.66796197352758	6.67257225960177	7.09238705356597	6.77034148089074	6.70626463859135	7.4271726071243	6.99741840806676	6.61501093654913	6.76394826274853	6.58165148888923	6.61755032753711	6.64234927985156	6.7779509748888	7.1374187180675	6.79703887482918	6.75879363520703	6.61266939172961	7.06546386785517	6.98971289030315	6.65752041317486	6.87617283679237	6.89588958586083	6.80291327240722	6.88383496672384	7.07365251839866	6.72648349259152	6.71559675167744	6.87896347478956	6.59424955830903	6.62290945529727	6.5997324796023	6.82086790314145	6.87847216604691	6.74456884141788	6.73295409954182	6.79479127788791	6.57934187937003	6.667633052104	6.84244991392167	6.83060686816676	6.6706352642003	6.67361185525899	6.63119979780197	6.53301249169463	6.77482500495943
ALDH7A1	9.48349302095513	8.88674620469201	9.36710953715033	9.17365028481711	9.13836569625012	8.73462682678055	8.83707482240353	8.45684722733196	9.06088630031252	8.92251026986361	8.25588721058273	8.79984015773127	8.62557460534636	8.39223032505503	8.46357508490924	8.56643553821534	8.17022537556143	9.82645453044366	9.60054287110777	9.87641257139708	9.72634910888749	10.2409265060033	9.38199120590605	7.92003068425572	9.22322062948753	9.79397466875179	8.57918829960428	8.93902241414285	8.73235759965755	8.48887740257132	8.56073477108566	8.73101387861926	9.13836569625012	8.51467876871194	7.54334719958326	8.10737568624896	7.96338289126602	8.00710918450351	7.59201714329888	8.40883908325186	9.05601371216797	9.40744071935466	9.48910513002564	8.69069125163268	9.1178134174154	8.60827334349351	8.12970532226651	9.11152374274636	8.22723527962529
ALDH8A1	8.68316937924813	8.59171843938698	8.73702096864132	8.6852417103045	8.81046100806635	8.71396522811677	9.28004563373567	8.75292639457078	8.85619767242073	8.76030483782107	9.18028913687789	8.52058482082839	8.26454038413295	8.56793519993557	8.27266301313798	9.06981979292827	8.54094406952149	8.4369521875404	8.43833732400913	8.62991372795614	8.28445807504858	8.10540990285161	8.79333628253009	8.33947723601339	8.31045877121303	8.80283639159506	9.25238857585668	9.20252713118677	8.82556581112976	8.94307928917226	8.95211090371843	8.90960392190115	9.13867565366774	8.91388357230622	8.49479324605641	8.8117849055249	9.18191327784579	8.50652297041283	8.74219610355569	8.92164450204923	8.66681833448953	8.82042786272614	8.51389290397386	8.56583979715223	8.66746527384079	8.62059837308193	8.67281511806182	8.96151410024407	8.26930085513127
ALDH9A1	11.888566019835	11.1920482058394	11.474444908083	11.474444908083	11.4612466183916	11.0663945883152	10.9836287468339	11.0082731515657	11.4445001802591	11.2479166460613	10.672521041441	11.0920523526165	11.5257908725359	10.814429194535	11.3291455944642	10.8743214446329	11.0874051030851	11.1837904953973	10.8384472246742	11.0006953477418	11.2383992660717	11.6304045899036	10.4739956732161	10.1161544132693	11.2989849043485	11.3157594282276	10.4588092686884	10.4903566718565	10.7153672938673	10.4548517408649	10.8211016101611	10.2373955999076	10.0696367583225	9.85847134256839	9.43272577577248	10.3375482502014	10.2739657542365	10.3239818137658	9.52200624080026	10.5261496762734	11.3576652703218	11.601212889636	11.4158944681127	11.3666286864234	10.9742984462643	11.1191009343	11.0749297495214	11.284354918074	10.5366477749467
ALDOA	8.2609505570703	9.55546927955439	8.80237463553111	9.26635339964262	9.34596368622618	9.49334764890202	9.0346432518344	8.93319196051541	8.44401607240672	9.14711599735742	8.562537756961	9.14879981025152	9.38734536184121	8.8270148221001	9.86470094895326	8.90393609779072	9.53190384581053	8.35280671649871	8.8900904526484	8.46255084423288	8.91210173783896	9.1968355981106	8.99870824941705	8.95824140512087	9.82679773051894	8.88435400505575	8.97529335440894	9.52551376549319	9.69452019856779	7.1016990210367	9.15544004432148	9.02878765880147	8.63821122581132	9.13985137543829	8.32319492967022	9.31081478741763	9.34253727229596	8.75883886700235	8.60065899582321	8.14893983455287	8.62328019954035	8.64143934691176	9.38781873412956	8.59263483440815	8.44909209119869	9.5481906378727	8.6875973845086	8.68790320712798	9.93879337297148
ALDOC	10.3139416831245	11.6966294397708	10.0979291881025	11.5716417134373	10.3066597692107	12.1679281485008	11.6483279672242	10.6027107792789	10.8244028907144	11.5665141812001	10.3455737021227	11.3911664152687	11.4903577983917	10.6759336919725	12.1817038054498	10.7850382949442	10.7980770829964	10.7186347121466	11.2664234896844	10.2916425634174	11.0097106493389	9.24265261941618	10.6562930289913	10.5084741886556	12.1679281485008	11.0886123740366	10.0552125254159	9.63121475147026	11.7193412143599	10.3331354868647	11.1048961093732	6.86297763220221	7.18386569141666	10.0944778788975	7.58986786782008	10.9659871177799	9.48717136919715	11.7774560253023	11.5369391010499	10.7167836053657	11.1287373293395	11.0097106493389	11.1727769602266	11.5153213175003	10.9319421572806	11.827275862434	10.7124406807874	10.7380709050888	11.510660933971
ALG1	7.02745842179553	6.82245572842451	6.77790913868431	6.75917320795795	6.95835970006228	6.6492821426756	7.06423992277598	6.96038878938642	6.70807741519685	6.75841872446725	6.81840444640621	7.11041921158239	6.51622952354985	6.69192412560011	6.73331787490869	7.16631122439991	6.77922323686905	6.70445108149508	7.13547779238428	7.423823927996	7.09674115508263	6.79398942902138	7.37795072377917	7.2292213430435	6.94605830064437	6.78017274309785	7.45504190331653	7.74390329074465	7.05053963240306	6.85337578739205	7.01443136831504	8.5149231187969	7.29552197944298	7.24043343060292	7.10141723367194	7.79246650661303	6.83912425360067	7.06135038187783	6.8339938264542	7.05776582476074	6.9190024638142	7.18842897272408	7.34722187393641	7.27649798542357	7.04898236592504	7.24926317963254	6.71155429536491	7.21301949368375	7.36288261043131
ALG10B	6.68206475311654	6.70170765755991	6.70877041985736	6.83701164148359	6.74477825649446	6.77652630233814	6.66736017104349	6.6977359556574	6.62585290628518	6.84949822048767	6.55655922488735	6.66004507251029	6.64654225944601	6.77561671375227	6.62311840997087	7.10135919816563	6.75407573309209	6.87733750872556	6.70775825324492	6.72111360803288	6.89535205033594	6.89697191796486	7.16419471641268	6.65329579251962	6.74569830890357	6.62535061710704	6.6829674415345	6.83965789596523	6.81870390013565	6.8259919676849	6.61268884701769	6.79692621349644	6.89128541069282	6.74031273923437	6.84248047995667	6.95819210128384	6.70081822421562	6.85265029926766	6.90735484960202	6.58978455845285	6.74045924555933	6.7677469624566	6.98964205440624	6.67193253556905	6.90577406698586	6.72123793114857	6.70955541617819	6.8256681775376	6.80144711121669
ALG11	7.15777572866699	6.84298137192107	6.63863188743794	6.95033090500909	6.5675247085895	7.15497713156777	6.62580718386853	7.03024439099053	7.16896851564932	6.56179199177529	6.76684277561016	6.98914661139525	6.93477082532698	6.67243588553104	6.57439088946476	6.72609336616716	6.69316371188119	7.49713707947437	7.07340765163576	7.6757709730892	6.69445201924246	6.82629479786381	6.60006017231585	6.67757544517078	7.35480702098586	6.69740692171262	7.07127425116801	7.21824508139914	7.53913896394956	6.60882515818589	6.55873118464637	7.96546363109531	6.77900460931309	6.99284838091952	6.62262868133089	7.08412510798043	6.70683898092228	6.58307134152461	6.81983854441691	7.15491810467399	6.57934616905904	7.32377621304303	6.81759640381035	7.08609686391044	7.1391177388779	6.80295072179931	6.9408422402556	6.59239216477944	7.52897356328252
ALG12	7.03309736337728	7.01170942420538	6.99727893002647	6.95720911839206	6.75665506935031	7.24615851969072	6.71438698374961	7.38996714779804	6.79317596569666	7.38327989809859	6.83695658710979	6.82039442021487	6.74673800469051	7.43321241274536	7.18719306118751	6.97728462248945	6.97725010987015	7.11152679622151	7.08367950884051	7.06886892351587	6.89821416819488	6.88000571903544	7.03189128834671	6.99446141037149	7.115958514335	7.2875050857178	7.32282524175266	7.58603064249866	7.2677817422614	6.7419134321535	7.54591607460701	8.0768139502982	7.33562313871733	6.86572872225551	6.84124740927039	7.63803699362518	7.06810966211651	7.14048928266565	6.81009244610704	7.06317043901853	7.11234574596194	7.16947979627203	7.15983297172579	7.17330784316046	6.90847463839242	6.72847539764914	6.93702086163961	6.86912828011496	6.96508390259815
ALG13	7.08330589367562	6.89410664328944	6.78967095419651	7.31971333638426	7.34955964722481	6.77285005625697	6.72035916202841	6.90829935000515	6.74109698427826	7.07584342226703	6.88270590386877	6.97984982781918	6.85624189172398	6.6673608371042	6.72688296948983	7.02157375536817	6.94732883478659	6.81527715326509	6.65169728626603	6.79401033248592	6.85600452992024	6.78505502871272	6.85847916227359	6.76131010543269	7.47029148099921	6.7151124388906	6.9481390871279	7.50119349386177	6.91977155145676	6.6653931471485	6.77087629776768	7.04199145981172	7.04908479662809	6.95356794846531	6.80594113693303	7.02008107848054	6.80432981484851	6.6653931471485	6.80705137987422	6.71331847931485	6.7623983601525	6.97286893780083	7.08548295477852	6.83824582735116	6.79198646083833	6.79372451624555	6.8353242368874	6.85271063971702	6.88054666617927
ALG14	9.22035591256786	7.97334633518913	8.90251907922107	8.10282179687583	7.83651508125426	8.89611741276088	8.01161183130164	8.44952939277742	8.75048574227656	8.76255440257612	8.71117282311878	8.12880942952028	8.36127005865534	6.56104530226785	7.95361594003577	8.27640698422403	8.1320159754626	6.95351460862539	8.24312517335796	7.98852661381023	6.62096990162096	8.23314167909229	8.22284928160997	8.72555064943368	6.64806207010775	8.1874874785308	7.19793592916123	7.36695260165378	6.67894503733201	10.5233815578017	6.9728906547376	7.07409448670556	9.50083136159068	7.93089161799613	9.36747919706298	8.3042154409065	9.53510637086112	8.79428712836181	9.51584354991068	8.70276664447789	9.06736338115909	7.99078973902578	8.71102335015696	8.77789269593849	6.62876932861943	6.6943103643393	8.11808844676496	9.34873768019223	6.65263151808313
ALG2	7.46918125906709	7.13521292859434	7.4004117930726	6.73471258433221	6.75611857102786	7.66985909182864	7.5131576850459	6.76450077231139	7.51495171040668	7.35442777689607	7.53298975522808	7.97552880984356	6.85636215701529	7.39346236582095	7.60216262835056	7.42151657742765	7.38164709625269	7.67000692589415	7.41022320166244	6.72070801064812	7.02415078917998	7.62294021201574	6.63329149254094	6.50592053154334	7.30578393832463	7.58386286636683	8.01162390527991	6.73423700747667	6.60867559320728	8.25403632731769	6.73336333935289	6.8961818220613	8.76478668081432	7.77991173813317	7.90038238695519	6.97334375007282	6.76303478100351	6.48059464661771	7.4415396313424	7.80771549943651	7.9166483961385	7.60637895510101	8.14656983252198	7.99649305299628	6.700446435224	6.49072253197135	6.52753463441799	7.60571864598266	6.73808668502003
ALG3	8.19964705502069	9.12784619114291	8.52845930606013	8.75314993388777	8.80023123258807	8.77739900455514	8.58941571382911	8.06659027406732	8.76086472533754	8.76086472533754	8.1956825882507	8.56018085012934	8.82467827637312	8.44474458846106	9.25650165396773	8.42454600825945	8.752576167699	9.87374131227654	9.00162507588795	9.43172295000489	8.7141520445319	9.13702429004484	8.60923721534302	8.59647015226293	9.53254724726171	9.47054975174634	8.79708337031207	8.22012045876366	8.94615296516314	8.11896096385481	8.62645703526452	8.17849262363838	9.04891398959077	8.82168567486996	7.70648339091499	8.55404825666756	8.39648849734998	8.06399767352774	7.82899476643435	8.64729431494699	8.42144866045414	8.11028209193054	8.74375071205411	8.59913329203517	9.09068333124323	8.88284794428161	8.24105688288479	8.25901777303792	9.12741606375278
ALG5	6.66415268336157	7.23634601493255	7.25361920281867	7.58051441416865	7.70436568974948	7.25256198090446	6.8152839093554	6.77918370528725	6.89612616886474	7.34411542629229	7.21682509845479	6.95027068262692	7.13016458379859	7.2812600522978	7.1969947954881	6.90107138376925	7.32888067112717	7.69051798150957	7.31027538498543	7.3480415235871	7.37745562102709	8.01591056260873	7.37530286404925	7.16386772384921	7.64861921119592	7.43219856375824	7.16344383491929	7.06772773870084	7.19460952519071	6.76181702611196	6.79440337665109	6.85966197401944	7.6541069831848	6.78518936535206	6.73974497980058	7.3201141833094	6.89728601927833	6.81189557105003	6.75199585356425	6.96272313302197	7.14460137332135	7.10108443154684	7.54857103391244	6.8221801480267	7.43347034922267	7.57126418251167	6.69057127567595	6.79082516632977	7.38823619760161
ALG6	6.74716099404332	6.73001515768259	6.986872990078	6.93069549599882	7.02570061434247	6.88533860640517	7.26037706538918	7.24024341930314	7.03891585699273	6.89514731986937	6.91871851202818	7.09207622426348	6.74464735428541	6.77874195828386	6.81718172604907	6.61005502616911	7.13787221854097	6.83628021520736	6.9079494612641	6.77676993157135	6.89489567363051	7.18746935468334	7.51118950306573	7.18914402590077	6.80545198294717	6.74165753908973	6.62496656156563	8.02202061277761	6.69658239526505	7.17985338073687	6.69534635748126	6.82108617806274	6.82138092516001	6.65170917969	7.16851419910311	7.19272571439721	7.43525283039476	7.03552749653854	6.86032197139621	6.88641356522917	6.87142729739194	6.74419358734678	7.42786149929398	6.58870426268816	7.37863643366469	6.63102548229965	6.64021401763138	6.78924699461828	6.70710608673029
ALG8	8.68949367435079	8.30892166161767	8.30319612408492	8.11434483597826	8.19085005622333	8.14541028627335	8.01779320950626	8.73074258926276	8.22713522306778	8.05632826515834	8.33728612890295	8.54929905418558	8.21928301671768	8.52573165485977	8.18011600538281	8.56119421021252	7.96937798980928	8.58274123784036	8.09008716555456	7.95210425864241	7.81252880591499	8.34154316655559	7.91038260243206	8.27712419487779	7.61891756912312	8.18922289590741	8.52674154183891	8.7026619825876	8.10552403508323	9.67994551435765	8.45926493118119	8.75781213904128	8.53422752039229	8.41378066715879	9.62838600555195	8.59571760168082	8.89756072899225	8.95789040445792	9.57514416160741	9.13820976772335	8.7916956929191	8.09429761845533	8.09869165009541	8.02649115368211	8.28260784046315	8.14694190751099	8.11915798134862	8.83298592147377	8.55256897999486
ALG9	7.50189570485688	7.9986739160116	7.77938390360036	7.73571165404496	7.90844678770743	7.41279197000101	7.89091460059062	7.64593268194243	7.54128965911595	7.59399333115575	7.51856308191818	7.34424205860101	7.88190394401795	7.7246728542136	7.69950548229875	7.16986718415625	7.7128786289216	8.34227269784816	8.11097921392521	8.58244771214116	8.09066408964726	8.23054311462263	8.00218799308708	8.07878235506391	7.91286566145467	7.73047632540976	7.47384447281425	6.61803560190147	7.6500524035033	7.33186857129816	7.83955081719378	9.01739352495735	8.3016451626599	7.59438427254796	6.70753243511243	6.8709421613672	7.06677543325363	7.34593947060713	7.37844176452495	7.60933529056584	7.69390600876162	8.46840195653515	7.90380100977884	7.89046937295908	8.22230189566793	7.77183436732749	8.27719185920057	7.60142646405203	7.7743024134346
ALKBH1	7.08202654376962	7.53524964655913	7.56801106166664	6.97089667438821	7.89474688591685	7.47675232640781	7.74718203793916	7.2225811624972	7.15148664053407	7.42321474934559	7.12648556344706	7.27845233051128	7.37770445614483	7.29078930715365	7.45081604300297	6.82504471733995	7.65607294248736	7.11004615490378	7.74277626995869	7.04859595071533	7.6051492856271	7.76298460765063	7.70148361500475	7.12445498821292	7.44209082108165	7.4085680920081	6.8125128635428	6.98994058154527	6.94622898506938	8.57886692945043	8.19434988089741	6.93652570663654	6.99139876209449	7.40395857779396	6.82708650423509	8.34264346548942	7.79691011103732	7.88098651530423	8.49155697602254	8.30184535924869	7.63009635125022	7.18551001218232	8.07747496397044	7.8230225198917	6.94903686033675	7.67272039237005	8.28135481548997	6.68359173940347	8.28011376443098
ALKBH2	8.08672208570282	7.16027800006222	7.79351173997163	7.04253081327167	7.54542590746658	7.39383649624567	7.71357080554516	8.00495017749733	7.38285274354645	7.28164887463751	7.73825908021557	7.3888359306054	7.30115293269597	7.63159561517029	7.23883498526756	7.81938593620412	7.39846937875404	6.95288245171109	7.69673028481382	7.44854199025271	7.43094175443459	6.75187958979661	6.85501413343526	7.05906680523007	7.31956919525921	7.65424988843363	7.24564383311996	8.41091119740137	6.80388194156702	7.63102156154319	6.92363929978682	7.76339795210882	6.98723909181305	7.56858909387308	8.00359012810181	7.1380113281205	7.6105186085879	7.74069053340874	7.62193222582584	8.48879947711111	7.35474013468213	6.98430288105856	7.03556932715055	6.88152513469324	6.76203173037993	7.15242086421449	6.91799941831698	8.26880647433071	6.98105611659734
ALKBH3	9.75079517274431	9.6172430398694	8.80710587500182	9.75847072180003	9.71676978423912	10.0790270134737	10.0068033873941	10.0204451077889	9.25493062991472	9.71445681390096	10.3961491725561	10.2312861650745	9.74907156367253	9.16678079181911	9.65571424288329	10.0259692999034	9.69259687173633	6.53975438245971	8.89692060746583	9.26260548562097	9.25840336375287	10.2527684538759	8.73203175865302	9.32577457607573	9.75847072180003	9.90422793829573	9.49299623122988	6.775338058014	10.1054065761176	10.7825317812532	7.11017747561732	7.82835237935284	6.8110219261378	9.80353967064488	10.8417157208641	6.93682287580085	10.6923187280774	10.911075764283	11.3155716137661	10.7890733792633	10.4113096415621	9.46013145707261	9.93525040097882	9.93915743481076	9.97914303371001	9.91353115933805	10.1069161571486	9.31856386676138	9.91353115933805
ALKBH4	8.13473705821743	8.25395406226159	8.09948756786506	8.43999008822787	8.82802407771775	7.84276683967324	8.05071472390621	8.06865060622195	8.33120369975914	8.20657882278633	8.14959101421569	8.20263096885523	8.31260312497509	7.85235722555593	8.234735923867	8.15737422061751	8.76312152257331	8.64759003498461	8.53065372804275	8.74484742483321	8.5554802330682	8.83161389901732	8.70610061617063	8.234735923867	8.30775998837045	8.51621655751768	8.46767929456473	8.19164524215395	8.27262153639904	8.16410406393798	8.20406027509831	7.27681448573405	8.51671212618778	8.31274515526762	8.01680774028044	8.38127340357811	8.37736928089447	7.93191784367752	7.68250735374927	7.51532147297999	8.12543324430155	7.65733866490259	8.61225035712466	8.30112639379426	8.82063972942474	8.09253942455179	8.19547538907248	8.35010181920815	8.1862722306089
ALKBH5	11.3982373791541	11.2820856629373	11.1030764596526	11.0042605240188	11.274197230362	11.2059150104835	11.3062242112352	11.6730312195019	11.3492425744061	11.0932958764134	11.2384741984206	11.1717303426633	11.31415657982	11.2728801749681	11.4230581488514	11.100928085016	11.3130270227242	10.7356269588854	10.8208584172905	10.7585582015093	10.6566257821607	10.8074725839055	10.8678001913346	11.3164972938289	11.5061834308073	11.263028411264	11.3323816866588	11.717277180438	11.3435051800527	11.0445121410659	11.2544173296591	12.1643252868125	11.9973833876652	11.3890283390502	11.5573055911767	11.4006765533696	11.4871082687457	11.1284072295153	11.37079615017	11.4985799978391	10.9987932218517	10.1238975746323	11.2098997878999	11.1472680976237	11.2981296023741	10.7326569367388	10.7457575045326	10.3694026234339	11.005966765513
ALKBH6	7.05160202246449	7.15158569666981	7.35841749648175	7.09483266893938	7.23719267177116	6.83496648050059	7.09782651124991	7.36043224388661	6.7619610609154	7.15500966352427	6.91595198575702	6.82589019198431	7.05980722829467	6.7206249463887	6.88717389804738	6.84832294039244	7.16495125942035	7.21753522653998	6.77599637310636	6.96426981200716	7.1248707745064	7.08757426356258	6.98025093898529	7.00502231383834	6.8916560848109	6.92906579433365	7.33228245051647	7.73605335626956	7.08449389871653	6.85914144508077	7.47415457803253	7.25524020805929	7.16482492208796	6.74985768065128	6.8553738168242	7.49320016587388	7.08490275314089	6.77006438382084	6.83072184568411	6.70944230132089	6.78342421220376	7.2162895134404	7.04474507474254	6.92114095974551	7.1389774339102	7.1029604772491	6.93627301517695	6.94934762577941	7.12989410201767
ALKBH7	8.62216945498025	9.22449278084654	8.46518529162391	6.76949933266541	8.6845921529108	9.08459213144091	9.59957504191723	6.85893142834746	9.42964591333312	9.14247808868041	6.54978636369314	9.31618965215917	8.3119763747234	6.42450965928236	8.76877455947282	6.53498512541308	8.74754148260041	7.96649920994506	7.56378894196865	6.68198694921265	7.85440979087919	6.76811482648326	6.82803202460882	6.79569755294296	8.30902860767149	9.02114025439047	9.04500532191208	6.84799952698543	7.15465692317331	9.16302192173931	6.57467390193823	6.88372280069393	7.18288784220583	8.3497866783402	6.60129266678179	7.16872201683641	6.71609959637738	8.9273358280943	9.2345008876734	7.5293972516601	7.36215393926591	8.67847213979887	8.58894361307427	9.11244220930674	7.30926401065736	8.47184669983653	8.45829927717334	6.81206089043804	6.94847188046565
ALKBH8	7.45577705520505	7.33846062030555	7.44736910575477	7.65123745937427	7.44887666862909	7.04774011534742	7.02564677149351	7.52844894882268	7.3467056541143	7.23196825768287	7.62760222292435	6.87298609873715	7.29765650645026	7.6154822187228	6.87139993505334	7.35841330500597	7.23386263287277	8.01139548380088	7.24261563623436	7.59642663987496	7.67719078394515	7.97201781757253	8.41783535411764	7.22070467235418	7.24624021263906	7.29135624349732	7.93898637656487	8.19136724280226	7.66551368331683	7.12653784846881	7.76112874434697	6.77991506922722	8.03029511884483	7.43966496304115	6.47838280509341	7.90962962217308	7.86548578891525	7.2843470676748	7.33937768277444	7.33325619531261	7.39615542244255	7.23127517511961	7.51704720396501	7.62002722071678	7.74436266790209	7.65343360606448	7.62103392559193	7.7975061352937	7.65929041728103
ALMS1	7.83668831731808	8.31423590408307	8.27243689906085	6.82709127216854	7.83270754173213	8.02911323361545	8.11405298915244	7.16290898397316	7.93337270628547	8.28822756354747	8.33937406538396	8.46000730478017	7.55665155031616	6.80426868140189	7.94976772656258	8.77719608661598	8.45206384159187	8.56359453609675	8.55454010196623	8.3704711054381	7.42272243971774	6.80150803905229	8.15941318846229	8.57097834774343	7.13130495632658	8.10502104187678	6.93564744038047	7.06927731937855	8.55372890798317	7.85273165656937	7.31735899434528	6.99302593853674	6.90364816293397	8.50189052554208	9.86064475497468	8.96550585558341	8.7349744498816	8.1643990909109	8.45967195388728	9.17268092869742	7.59772634782195	7.74697466802115	7.97654298238474	7.6156811391674	8.37829722989474	8.284397353314	7.92658662978481	8.92336954338685	7.03768799307842
ALOX12P2	8.09841202078585	7.29674550281682	6.5032420442534	7.73956300007146	7.73874275279815	7.97423724547427	8.11116048793204	6.55555354434119	7.92803702213318	7.66858331301154	8.153351498771	7.45503929250741	7.13595699413808	6.5030718098111	7.91689340981791	8.04379617951918	6.89966439267273	6.65545380457786	7.4557987149872	7.66702891490939	6.63239917167649	8.108036621734	6.95158890036368	6.75150645254489	6.54790368351377	7.24805815593269	6.54421392902474	6.75409294272535	8.10480695425634	8.7872342059256	7.00620908011351	6.6484449776869	6.67751440657352	8.03201170572053	9.01208211761528	6.70121826569727	8.15812947214526	7.05128933097547	8.37356010282145	8.77918158184676	7.82422384597147	8.56173893240451	6.50168381776032	6.52581060861057	6.40112343312195	6.50946195169206	7.75617336483987	8.56815565761464	6.76372536818125
ALOX15	6.89729766653875	6.92760582185547	6.86723942846108	6.59041383687848	6.76004449837323	6.90057449146188	6.78484909774838	7.14049391845835	6.84188763836208	6.93025946715956	6.851575563156	6.72187912130968	6.59333910211493	6.78589304683252	6.85385215768485	6.78457448402315	6.7390930194348	7.10563558914046	6.75839543184527	6.95488033366461	6.8241084571026	6.82055750640344	7.23532802162492	6.84467556981661	6.67970811216276	6.84648786402871	6.89024200334042	7.02322509259816	6.7860990582867	6.70994624575949	6.73844860609887	6.95941041986195	7.09141464785732	6.76070772364538	6.64513295880177	6.88184276736313	7.05304013656418	6.73384204499112	7.02101935547315	6.90895932384464	6.78251356437054	6.75136927467971	6.82767679551475	6.66373456679874	6.80504582550489	6.7918624920571	6.69580360790437	6.67432457702744	6.69173467028864
ALOX15B	7.92690146651426	7.42641139185165	7.18526909858578	6.92767258943941	7.06739484405174	7.06853173841758	7.53367233656566	8.12281605416843	7.38716666487272	7.71042796660985	7.82385131505875	7.59743929897554	7.66251900912304	7.36774568718327	7.30547259388707	7.49860343223327	7.50801356697222	6.72771653262703	6.6430708946359	7.24369360043909	8.17984996126161	7.23307536586461	7.10467790430643	8.43733844865432	6.81414243072912	7.3074158568971	6.80911578728723	6.83653285178733	7.22016371374434	8.01616327478432	7.00947479960056	6.99541984272488	6.98301761834742	6.58605899926979	8.24753251634931	7.24989032499234	6.82987345721267	7.90603650702836	8.28642906253836	7.51594916824429	7.71026942763897	7.03516432095827	7.15250709508138	7.73058713226541	7.45155430686759	7.4035049364254	7.78566173742406	6.8091802330373	7.65487788632043
ALOX5	9.70781495327488	10.0230701652039	9.10307145121892	10.289522528263	8.09395350206775	10.1638107555185	9.46362588654845	9.95326941753318	8.65381272746639	9.40044483692887	9.14269096846816	9.56578268228161	9.75797813884037	9.07160219770938	9.50571821347425	9.60687395341859	10.0728599826371	9.1988555488229	8.97964294009765	8.76579356097328	10.1905199705684	8.19048536731855	9.70078460175586	9.45272381800943	9.12692180353649	9.83439670048634	9.73120702347559	8.78888644940306	8.31376559625098	9.67522673286281	9.81137501876604	9.11544664442409	9.37576041683702	10.2882574678736	9.73056923676417	9.87064180698089	10.3860212310846	9.12597859065304	9.79205237736667	8.73350364165226	9.71970099291401	8.98333294848491	9.898169714518	8.56998529854374	9.35877368483005	10.0046428347061	9.28817359282853	9.39419602866739	9.19236808577757
ALOX5AP	7.65420766316608	8.79403845920371	8.42897382971057	8.5190235151163	7.62263854607404	8.12896650994256	7.39368351104649	8.63391968042461	7.26810583936965	7.67968459884303	6.9849341314017	8.03701353727055	8.15478154436612	7.52781830692639	7.46504841069974	7.90757674217301	7.86613757619614	8.86631280874201	8.27447995887143	7.57906050311624	9.10358548031123	6.64472006751714	8.06346483755269	7.58040840046753	7.85302337004362	7.98596532756874	7.7438922647987	8.94978074655659	7.52206616133145	6.88075467605209	8.54559944031978	8.51838849435005	8.18533038377439	8.55393647262837	7.33775386688596	8.56355749766457	7.81017781650229	7.43524877319979	7.62799377151628	7.07213346133997	7.55066964322433	8.19526881188306	9.23804154741014	8.16424466728137	7.98545456631025	8.28761754049303	7.73075494223605	7.95588246415656	9.04348857590056
ALOXE3	6.78948140261665	7.46664834575502	7.8486945561754	6.89671066393007	7.25762111636907	7.06779310300314	7.36357587893411	6.82543079791549	7.4868654709494	7.36724418656395	7.69150176763851	7.21251103721034	7.06499079792219	7.90134027729747	7.07901020538606	7.64662772112232	7.0249113010803	6.95062668835116	6.90044374704994	7.39856699385755	6.7506332275105	7.43497035979573	6.93911170521613	6.96782608789098	7.47432329169402	7.85802490963425	7.2664303850608	7.57872760029474	7.22382346842057	7.49843773897384	6.94965136867351	7.52533963002937	6.91797296968232	6.76200944903353	7.62160939898267	7.16148132396092	8.52354463545683	7.42320011787892	8.35461998871406	8.03294189631601	6.75320522353372	6.72998247786191	7.0548784061403	7.59750686030803	6.97621509896139	6.80602724282895	7.35846401311169	7.9560729384139	8.14385573128798
ALPI	7.27882930774885	6.50156533240818	6.98777799981367	6.80512272083976	6.63274529494229	6.99195136940745	6.64508800611901	7.53322971217664	6.82329307191975	7.364499869677	7.57030967419407	6.69798192021279	7.22633163599223	6.79690617794922	7.35284590035508	7.27345651041266	6.67625329046278	7.4359959324694	6.90635977358378	6.88621839304826	6.78640423550732	6.57837433308531	6.85186716317063	7.82755764925241	7.30269034972614	7.33470935923453	7.62898299834147	8.26822539420652	7.3772189885759	7.33317217128014	6.94734720732282	7.08806601257184	8.37574348602976	6.9193034833828	7.34107037214563	7.35348802818079	7.8648895625506	7.20574984299506	7.27579774844723	7.7535973800337	7.11252046478077	7.44160531431486	6.90330932086835	7.51164375899302	7.39544532106383	6.80787994844354	7.00390729074326	8.10153588851223	6.75272493424471
ALPK1	8.49810245770682	8.56186238066436	8.70815909968157	8.41724596252242	7.87095798315409	7.49943347382099	7.94925908602055	8.65602818439319	8.24891292123432	8.29138035827931	8.76112727614048	8.52573669761908	8.57016405068869	7.99927159779387	8.00628546970183	8.15998942262707	8.46565694535845	8.06790924798507	7.93862782085649	7.7228874810496	7.25433283765258	7.60560553046203	8.5635338236781	8.33474614011891	8.27414351896861	8.32092227545262	7.61537725016304	6.4510735960147	7.53628376882957	8.4415558078844	8.99529819768138	9.32786238740282	9.1609180167425	8.62073859312398	9.16169736392663	8.72743526655091	8.8575225340855	8.54467619249318	7.98092870186206	8.51793576141372	8.52070779976191	8.68118587446153	8.72191753881306	8.08403565169474	8.47231320726767	8.72318274482955	8.96599516496249	8.41862714425339	6.71221112245809
ALPK2	8.13869836806702	9.89109391742008	8.57096466265795	9.19638624310637	8.32810781665451	8.04503631147273	9.21347406617049	8.65965284299741	8.95941976581949	8.60860635019746	8.07771303800556	9.07304807590074	8.26286552848275	9.56004315346467	8.4638929661167	8.71839309639619	8.5973599303319	8.4548885395913	8.56187589919968	7.47161091116466	8.20942399774179	7.71136993504834	7.44975349140781	6.47177917382397	8.61489090690355	7.95832241201013	9.7255985311566	7.40286043827793	8.41242607633716	7.56375426753899	6.89752946060929	6.53806719243249	8.73827979843966	7.71588366734435	7.76832590915819	7.88860373196031	7.77921844051524	9.02385842864995	7.81101318006168	7.55226758544252	9.04536959784397	9.88847240306371	8.22743866889894	8.60013866466598	9.19970935406129	7.88672264914313	7.7319123046039	8.77665304800471	8.18309213232514
ALPL	9.9117404438327	10.7337116476931	10.5682954556509	10.1900559079416	10.6044525451508	10.7361147305861	11.3813966469598	11.1034733064733	10.8209538857106	10.8866732795251	11.3048620669781	10.240001013691	10.2712567293784	10.6248679587427	10.5969281360583	10.8501979363508	9.81800055862354	9.97713794598305	10.1741371599513	9.27329727676899	9.72241179538003	9.888194411746	9.72987430085572	9.98245891846388	10.694840370662	10.2624300494008	9.1941959693443	9.79906371377634	9.76892006247205	9.8947815495698	10.2236529433126	11.1824151439765	9.52413589209539	9.49387631407926	10.7344258567051	10.4288566763539	9.12803668359388	9.8399869875906	9.39319671087099	10.9211459399261	9.91815045905341	11.0064747607882	10.134181279594	9.93289810211972	10.54682049207	10.0905248836697	9.56104899796677	9.88362134469681	10.0954782054812
ALPP	8.6109061549421	9.25233128415075	8.98617746992315	8.87699880543928	9.57565720562772	9.360037104947	9.66686506564088	9.61776153358379	9.360037104947	8.86605023758101	9.93727650874237	9.7749670767657	8.88807805610184	9.44554601206883	9.29260045069323	9.65228926763182	9.48013179174708	8.13096247115044	8.63351163051673	9.06578837220456	9.21500661045984	8.31154561015165	9.50168746785198	8.91740298998342	8.96544115831241	9.14495491585967	10.0568872962758	9.04708196150119	9.15822858229529	10.4295244855988	9.39088114010567	10.2314439207983	9.78119957203782	10.0742345655596	10.2366997518773	9.61424300758861	10.1537408562824	9.77839077849589	10.3797718337789	10.3074826875847	9.73128990922786	7.63999048080439	8.94901382373581	8.39534714414248	8.83144401477094	9.4765231175392	9.63086708021008	9.33037652195801	9.73232246417181
ALPPL2	6.8330230779322	7.01019912908162	6.96606960248683	6.83244049543906	7.56473090228057	6.87801300360453	6.90443513667361	6.83793989379947	6.97688817303206	7.23191326909483	7.08743622179399	6.68237740774932	7.09881874012502	7.25103729489915	6.89743532379648	6.78709542216317	7.01939409246148	7.3894845789264	7.00681092157726	6.84585842330357	7.1010084220629	7.06063090780529	6.95177561262868	7.04984037747907	7.76196482865726	6.72400592268299	6.83721434536668	6.86003685545598	7.13059065129339	7.28901877718313	7.30811632017283	7.09172981924728	6.63805399535257	6.91932951270954	8.00913121706217	7.3833285227333	7.18284408468274	6.79415561529326	6.88921304760444	7.25948740328584	6.82387871482678	7.1889086088372	7.14286800171833	7.01913805968845	7.18548173189085	7.12409680598848	6.87484656018879	6.87471948329032	7.40126139903378
ALS2	7.29832535362868	7.4812541152312	7.59130669499843	7.09508576235646	7.6611560543047	7.09695462830236	7.29554248869997	7.566448295218	7.39139897900953	6.85522096511751	7.26330537258171	7.35703298498496	7.29836288246582	7.4447074815091	7.1670018517265	7.32045728030697	7.4618648312237	7.70265738481163	7.81481519039137	7.98081678990244	7.77036718595677	7.63276482817464	7.82879481797236	7.58381707802949	7.58733823959154	7.55755528699596	7.76034236567323	8.13027340762712	7.70472691555568	7.12469708277028	7.93632490884012	6.66413815331087	8.01809705048872	7.73228441411196	7.19588031244373	8.08808845344097	7.72355024007019	7.11774764200586	7.1175742103573	7.25487382819357	7.13455341372435	8.51593875013184	7.61005069545233	7.60613124720042	7.41959594962098	7.60785087759668	7.2728996221078	7.25864504207762	7.52348829107937
ALS2CL	7.31438579929217	7.36162814420614	7.88111019676756	8.10632830024058	7.58355877479152	7.76488834374925	8.2505954353346	7.389808187801	7.68030288794209	8.2704145031927	7.75393870092455	8.55554881724982	7.63151362299793	8.41069248570812	8.78116196815512	7.62686271695014	6.99587337795471	8.08352225462192	7.11813861745596	7.51417046178631	7.52067546696574	7.44180753387209	7.52945186022513	6.65593607564449	7.82045215841384	7.42706229526222	8.18118817120557	6.74413691549453	8.16189051114992	8.48396634718635	7.93507608094724	6.71175278737265	7.56581339453115	7.93535888996663	9.12245564053028	8.73955772765766	8.8476646476192	8.84644507060555	8.88472019496078	8.5351327357301	7.88036296679004	7.49992764573209	7.63171700142202	7.95065383348623	7.60896399543084	8.16235017354064	8.55441189346004	7.73124090388603	7.1965879490238
ALS2CR11	8.22789602641393	7.46966722462833	7.53893720663399	7.58064392002337	6.81285403562782	7.42300880599041	6.55695386822289	7.62277271484174	8.77261525798963	7.32031166977995	7.93233174065294	7.57759222410778	7.62355203665532	7.08571166799757	6.98143711416327	7.89155762488777	7.53119651029292	6.63401010180177	7.79235522796327	8.40572157297019	7.76543265532035	7.16148777181831	8.65387826056009	7.74465967238824	7.04478236068687	8.34587219708088	7.91954464703227	9.82359175528871	6.73519244536893	7.63744725734837	8.04963583501243	6.47199202706683	6.60905419105434	8.50904137489781	8.04394369605723	8.08589310086753	8.11026775043141	7.64684042087073	8.09145470168953	8.68972491997376	7.59407218154296	8.77337813631372	7.47278644389941	6.86389264716624	8.11467026405762	7.53814965894675	9.44932339242527	7.93977091580493	8.00839983161005
ALS2CR16	6.73207675890962	6.88734807354917	6.61045893708781	7.03516425445526	6.84304807203442	6.81374228690413	6.5608229191101	7.21351984147718	6.6283044644574	6.70878556375097	6.70359123080421	6.68115116652483	6.82399083016431	6.94813361898977	6.79368229864639	7.27464270854151	6.62024900883793	6.66421304118219	6.78601181862954	6.90957673908284	6.56398247180247	6.77755749279508	7.21403217688036	7.08228721886201	6.89100535934238	6.82943997235693	6.80688504361351	6.90705261646908	6.6677931962822	7.02313171087623	6.75476153553007	6.95696953177235	7.074761312015	6.5965370508164	7.0376646802451	7.28722869244994	6.79769559282471	7.05348019710562	6.92838474774483	6.69368671044314	6.90030367536128	6.81291885139873	7.05313497475908	7.01740958025786	7.11885911746292	6.648057606343	6.74632810347707	7.36464804755424	6.64103233597738
ALS2CR4	6.8824159908208	7.80531281219077	7.66949256066757	7.42329331534543	7.99532320842047	7.60787671785842	7.40689299651478	7.85164765021377	7.8104918087606	6.94618306118849	7.50016685343512	8.39380675838058	7.44442719063406	7.79169426162096	7.76774595015721	8.15393089239699	7.69574991712181	6.81830570286333	8.1227805627831	8.34540343177816	7.45137987755651	7.64431947343249	7.00186534924307	7.84648140027335	7.74582594003658	7.57424988301631	6.83865811061018	7.50727138389027	7.88815679697999	8.06949618992459	7.63492287842359	9.23660848323162	8.55699767845763	7.54323113493851	8.2125082245132	7.14171932538759	7.6805953963107	7.49811853496905	7.76545620505004	6.67703916441601	7.98695851318854	8.12220959209888	8.15585097933213	8.25327626240619	7.3660440527678	7.96884492882538	7.7472663984027	8.02647823108552	7.51230877775916
AMAC1L2	8.69715224300254	7.48987192281489	6.63594524440173	6.65541101797268	6.78281191035605	7.63374990458512	7.31790870698217	9.09050169741566	8.65848871805631	8.15557096890659	8.93665174993014	8.87838449042316	8.64366165504959	6.98236379539129	8.50074596481457	8.0572345003432	7.47679799711665	6.55911331065972	6.53731081540674	6.60625413267769	6.53985039167624	9.03328310559976	6.62532553510683	9.20377540403205	7.02724110153723	8.42235543322173	6.90819867665907	7.30006534710519	6.94801590205685	11.0566370318937	6.56231881838814	7.09166678919717	7.01427404370941	8.10824204742565	10.9391176303915	9.66774621897008	8.88537520156999	10.7815603605399	10.0914279895144	9.2722104314595	8.38501781157531	8.10762654949407	8.67622040272865	7.3399975158102	8.25902898726674	7.90513063507668	8.98747301587633	10.2527987929143	9.04700487863662
AMACR	8.36223960153661	8.41869180589035	8.44376660660371	7.68481294017905	8.37655605529048	8.38174773995536	8.7671194864949	8.72745019440947	8.11129951209723	9.1550075811484	7.94812688760557	8.04599210230143	9.09448112936428	8.40847250224261	8.36338239124032	8.68317087081311	8.6561784816937	7.16054924514897	8.58440716934535	8.8285381422452	7.97538897025073	9.32252862816264	8.56937207957917	8.34159151347441	8.03413545602323	9.1047536301646	9.16574656063344	8.24672790502891	8.4239574203436	9.06656818230412	8.16508667611216	7.04311664770485	8.40411648221652	8.49309995839887	9.00516549391366	9.10806125034878	9.02588878003696	8.26569700208361	8.63497316945959	8.31865706680627	8.34694396734038	8.67650350420722	8.43555202695202	9.64433162532664	8.36365830556289	8.14418968655643	8.84229899552288	9.20084302248351	8.06273490793439
AMBN	7.01725164575391	6.62393098624543	6.71538546778127	6.89125780372236	6.66595430272899	6.78653560498743	6.83666993556015	7.11475167964855	7.17676777736523	6.75332301073586	7.14752551002204	6.87008423777156	7.07655493883665	7.15894080929548	6.71998630789884	7.02884050075077	6.75912985081685	6.89021197216484	6.96237636877445	7.04900419852433	6.885133109533	6.954440771769	6.79662814413803	7.06582217886539	6.88193032228068	7.05384154559002	6.72224750189651	6.82169038770082	6.623377069757	6.84583636501055	7.26208570315134	7.83229879690497	7.20189636999937	6.81685052748652	7.31377342411007	7.81995774831382	7.26076170600409	7.05200491712306	7.22544975230864	7.01793033066546	7.20562654881419	6.82668459072465	6.60851308838873	6.91954488949216	7.03932410125003	6.92003767789833	7.08886384634162	7.12065835397023	7.26899275276314
AMBP	7.06022683592669	6.79738999027878	6.87178394971062	7.13206813192835	6.74441383663481	6.99389816392654	7.56830407150565	7.13249614825397	6.97505900581151	6.96273983046198	6.90748921355164	6.72975821651399	6.57674708463293	7.13818400127122	6.84056343334526	7.22218740665951	6.86560377017219	7.17979368041847	6.90812708264455	7.06588341406315	6.94606793205024	6.90502098550708	7.20599349528825	7.06775371675235	7.15453083304526	6.89891891992913	7.39351109833248	7.45947866841323	7.22365791349929	6.89070077370677	7.46407329912396	8.01293421065925	7.29721837626591	7.01075155001205	6.76590526445643	7.62536950108502	7.10906802730547	6.78896443973078	6.80177101495842	7.05400707602459	6.89594592749771	7.04681384921368	7.12931918177322	6.84181910017824	7.12460954584348	6.98290079358831	6.87198142934456	6.81297714101538	6.95396017381947
AMBRA1	6.98938881109547	7.11364041562255	6.9265021565166	6.88272677619381	7.3765315605712	7.15389523239973	6.8394313200409	6.87421793836488	7.1183835614025	7.12320065718944	6.96952221024807	7.02229871168355	7.06729665412449	6.76397280339725	6.92319094049811	6.56931651236599	7.32642748969271	7.28054911743144	6.93148348488756	6.98311359194366	7.22454465132496	6.89072105249016	7.08370391194711	7.07366857278663	7.07738736223329	7.10293517658176	7.37198263011943	7.73468153079821	7.35698380630026	6.78158716851004	7.18809835488914	6.60046332654764	7.9352365488627	7.0487941367112	6.92122335175564	7.65788365595236	7.35043416362345	6.97169309908171	6.85561288575575	7.05712004837959	6.78330526523962	7.07890164675925	7.20095680686815	6.88635401597392	7.09375263944924	7.06098794062075	6.71156818523029	7.01481921507958	6.91158910457857
AMD1	8.05874220660886	8.61937189444283	7.92749422224723	7.41466966636957	7.84968661589836	7.76957657407336	7.52241036237465	8.1575523644227	7.58907256308167	7.56288373953331	7.37231330535988	7.75186992418953	8.18172394170261	7.93388893693963	7.72882487305022	8.18246959696972	7.90947481053054	7.65252688322229	7.93836624001498	7.72757902828085	7.80020721580882	7.41353388751808	7.7882433595651	7.46165791425804	7.98209372856128	8.03406540538917	7.34557334895958	8.22289030523581	7.70063503579679	7.95628515989787	7.66593191910751	8.52353112392722	8.6616900224968	7.36451112634198	6.70025837639348	7.97564196356309	7.48614584473178	7.81336013321408	7.3617452974428	7.37106173885478	7.25586697825959	8.62009462077354	7.63144792544711	7.72258342684949	7.56885184841449	7.76046885270022	7.86383982525169	7.71018721365692	7.59417993311901
AMDHD2	8.47091802485158	8.08806762294318	8.02912456600816	7.73838826847821	8.6967589458686	7.98237385737188	9.16991395282645	6.58646328342285	7.54741757375818	7.81219945456035	8.74036064017999	7.86606485386089	8.66465619045127	7.17160736392789	8.02985779104233	7.89602346223927	8.77764115763874	6.48500013770964	7.27879243238394	8.45022890030533	8.30541873270506	8.46652376188383	6.54702183603547	8.14450793056465	7.75108474596686	7.89335934437131	6.66799565985794	6.64770620490956	8.26994293206776	8.47324883003252	9.30310655838129	6.46295698901287	6.59649529069786	8.78046115463237	8.3540395829286	6.42229583263429	6.57440611611647	7.25559452961944	7.95105928640495	8.65427951760429	7.98612289196353	6.5423089798686	6.72308673615783	7.72278986780461	7.89521701776367	7.55823017010784	8.10244421727138	6.43245991410673	6.55625332433324
AMFR	7.77182788911156	7.43840237575737	7.50820861557997	7.47354844550657	7.51834558330984	7.4667766318674	7.5926858639871	8.01698157612126	7.50069874980339	7.36607488520141	7.30711995050853	7.49463151514248	7.56002847248892	7.69217935305627	7.28545775416083	7.65986742624241	7.61278957112905	7.12621425673619	7.54696803460164	7.38057622868287	7.20835510206887	7.30691694075302	7.45291496351298	7.63272648683995	7.50864396723253	7.68477892416832	7.3849531778802	8.03489901192262	7.07441122641377	7.74041783182906	7.97943559712973	7.64724527451904	8.08772078954186	7.63089879020237	7.95648084547351	7.23633888421136	7.6228628296027	7.56740741650929	7.41473924595127	7.46028518021479	7.58346926003155	7.47093366679347	7.30070091233125	7.2865538350452	6.82157289663361	6.89246507724307	7.3890037291629	8.09604805515936	6.94387682464198
AMH	6.7115966915153	6.64169587240977	6.71094798675166	6.66634586930301	6.75823285757714	6.61054873005854	6.63257659074179	7.78569296692354	6.96392143076218	6.65000639565424	6.68363810588873	6.68630741904074	7.11291816353291	7.66124287218003	7.30441009734018	6.61176423337701	7.26904423071419	6.60217227368345	6.64514389516476	7.8801430721664	6.5789219770691	6.69717130144581	6.91384671992845	6.74734505452883	7.28307375809132	7.32580771043872	6.80328890923312	7.27752062953897	6.93234572558528	6.63213897708879	7.02335425437082	7.92361026466063	6.95706588325577	7.0517447731792	6.71622782067778	6.82499569577355	7.01517386961414	6.61719309793541	6.65687030531398	6.7696969888955	6.66692022391076	6.92916112360079	6.6812629064219	6.88567084674665	6.80836981790163	6.62961243644793	6.59339441966118	7.4672894973653	6.70350992366574
AMICA1	7.11742659594357	8.35718607163556	8.45627322157164	8.4996012799318	7.90143342214368	8.2973687410326	9.75708310173854	9.43448126191063	7.78249550517161	7.92940706869785	8.58839312868846	8.31785812784826	7.75756468198048	8.03093408147554	8.42090665061684	8.99784835566165	7.24445605264643	6.85826575996109	7.92175072790907	7.40097563891038	8.58009252504485	8.13752459660935	6.6295800624163	7.88041577916833	7.87935732222675	8.22706662858576	7.33249807868901	7.58491370456091	8.0618585081537	8.10947117764747	7.19582724053278	9.90117824777565	9.01029128853822	7.69180845921749	8.82172001605094	7.29709734269976	8.27250187582265	9.22023824598534	9.14754228816949	8.70594711072807	8.19469094770967	7.70100415253492	6.91511673577922	7.03468197114619	7.70761205127294	8.00399614416385	7.55550411348664	9.21459782001248	7.05166486947671
AMIGO1	6.91064519144413	7.0778573028008	6.83532433951876	6.96473424637235	6.83633200733702	6.84491410233574	6.82922695186103	7.07377755198691	6.93731040905026	6.76972048901125	6.62977013495814	6.95665006069709	6.53975113226621	6.67312169352456	6.68207895923911	6.57167740120606	7.28568983456857	7.24173725714887	7.00018739271351	7.13392443558158	7.07295329707326	7.07628695600707	7.27528950069881	7.09569864253662	7.43317879442423	6.84524155626729	7.1359161973913	7.58400016033833	7.14731821818287	6.79929670958357	7.55241300353705	7.742003413916	7.55467200122932	7.04422883906402	6.92906439996922	7.25757592760739	6.98438195432948	6.73456501722645	6.9067037875751	6.97853612929762	6.74188766478713	6.85491042661116	7.02075064719995	6.88289955262593	7.01574478430793	7.03653942983228	6.75736408802677	6.85980613506925	7.05912219848287
AMMECR1	7.63658763865652	7.33335769765404	7.28383473058361	7.44573548683433	7.00574048399724	7.4176604659448	6.65186809858887	7.38321411235831	7.11652240856503	7.5242039799102	7.01438330737002	7.47364940515477	7.41587418623703	7.1077452422769	7.26377145258358	7.08304144715891	7.45767847822224	7.26849133700118	7.32071203787477	7.37633563612267	7.65439749979062	7.34777521847009	7.73625157600203	7.20262126187972	7.1988306279793	7.40386518757515	7.47130925482452	7.17957539631476	7.197254270788	7.58085395605655	7.47794080734703	7.72406123117556	6.88371239728587	7.43742497487966	7.17108262887905	8.1456905053686	7.50066133150985	7.098622981226	7.08594017236672	7.29588688360929	7.64085401224434	7.38141387215275	7.78000806048606	7.05153783433186	7.81803924815426	7.30208407075059	7.28392731798073	7.49773694541282	7.46343526793022
AMMECR1L	7.08950465946792	7.17060082671754	6.77673587735984	7.29364975151723	7.04715867144158	7.13519628480133	6.78919963003579	6.75981568698165	7.17819553463862	7.00511391587225	6.5974141826315	6.88505289868185	6.90658295148784	7.06921881908003	7.04813401591263	6.74031652326934	7.31617777007468	7.9487608607664	7.20856807400183	7.45881435277099	7.13612196711641	6.97083140258299	6.73843497089777	6.74202212917006	7.5785000086479	7.35210221428967	7.07349397147631	6.89217462914347	6.82589892156627	6.84539047788286	7.32170897362631	7.46551251274852	6.85057475468804	6.78743976161449	6.75087979161272	7.70738867300507	6.64780097181217	6.79059171813888	6.80697238825794	6.72590964891796	7.07812396497952	7.34863292191299	7.57632527806589	6.78207034029387	7.20365273410921	6.84407124597809	6.85948721261857	7.1049579791139	6.90237849358811
AMN1	6.87388064828248	6.74494859614864	6.81609662035921	6.62367360500109	7.15791480896897	6.60689062453698	6.68512044466743	7.032424143871	6.62353927869673	6.76270268595966	6.88538263395688	6.66946671819388	6.94327103771219	6.81346343656658	6.63551266854824	6.65568328912037	6.79523043994245	7.09082138158418	7.02792507840781	7.0509577714747	6.90222940131607	6.76391837725348	7.22095719186522	6.70287355654764	6.82628013761371	6.69107242590159	6.84646584926596	6.93876668287725	6.63986406398773	6.8499756602349	7.08452645717311	6.72685360899957	7.15791480896897	6.76462343337701	6.76159118011122	7.30323713770754	6.56649886779638	6.89230865268592	6.74704132787619	6.68158112215115	6.69695798953082	6.97263293830831	6.60622926550523	6.61116658777698	6.73268249111084	6.93116721957404	6.6131372053597	6.97343077856512	7.2338810685517
AMOT	6.83001411300129	6.91906100119066	7.22149651447524	7.28449970416259	7.11004243828739	6.91594806856459	6.90051603170398	7.17193405867923	7.14213346215531	6.81114921796119	6.83363896992305	7.03258983789823	6.64227459501542	6.56257143753604	6.98607325429967	6.8060162580554	7.20739539981346	6.86089044083108	6.74860852147785	7.11741343082413	6.7937051775604	6.85918021688005	7.02924004893507	6.79833394017334	7.07287472044377	6.91119778663094	6.66941441391548	7.09427758024522	6.99655887675617	6.92086831967973	6.96637856405198	7.46502503556092	7.51595547505551	6.87297644727636	6.86802470981331	6.84646672549644	6.65004540092771	6.71278733677734	6.6435724256065	6.8449473647635	6.8342458337311	7.02421429046379	7.10725719701913	6.95336637441902	6.9089679298614	6.99082951838914	6.80247869084576	6.86592064078783	7.17380299036044
AMOTL2	6.97962136199389	6.67093811038537	6.72783413865941	7.2849468824227	6.68930595792309	6.83356584639056	6.84110645516772	6.85541886573144	6.74057428040987	7.28054071084071	6.72686574329775	6.7464905736751	6.59898555106716	6.59077125009382	7.16038748417898	7.14305701883426	6.78329919182534	7.11518277303944	7.12653239054489	7.06266459968617	7.11963284894744	7.19602562799744	7.26180372076517	6.6847424003375	6.85318051835884	6.73607014469081	7.09695965197434	6.84711553848063	7.15515627811258	6.84232816181382	7.03312780503797	7.41098662546736	7.44173208982104	6.97320418942204	6.94125248497628	6.93083708170535	6.76165596074095	6.78329919182534	6.93030631299807	6.84462901479572	6.79810240699799	7.03018800159933	6.51162945895546	6.9969745263584	6.92418936346744	7.03274333026327	6.90976856418346	6.95885162698736	6.89874767677778
AMPD3	7.30437215934741	7.3320877823036	7.16968712931499	7.00537616186336	7.26302455170429	7.34384547387084	7.27346096262366	6.83086189843521	6.90814165411621	7.32641518426381	7.07307947137158	6.99525940597683	7.38884921987637	6.88649581612007	7.18642458472721	7.28430024581499	7.50037824399211	7.01136444910615	7.10829471356296	7.04293470317495	7.61970578452523	7.27307748307671	6.93266122115119	6.95359303877674	7.41041130904211	7.1757788513418	7.3499182260107	8.19930170412309	7.18663963472328	7.49691860618138	7.92983623841135	8.83682184999108	7.3320877823036	7.67836932968817	6.90394081099733	7.47510688798801	7.46483064076126	7.29259040774837	7.29119049008377	7.1391831912434	7.36264290818996	7.02452497313721	7.26462143823172	7.02547298679802	7.14544934916525	7.36695905885424	7.77557216177563	7.39826813748667	7.83024946704073
AMPH	8.09366632685794	7.58758766425526	7.62957931769554	7.55436487900673	7.29410069521321	7.6916595327417	7.66898753091734	7.09784408840943	7.72035252565751	7.58240550401378	6.89880664479405	8.13760254588814	7.85131510629822	7.40825979810834	7.40311285838791	7.77142057178396	8.23043281857671	8.03016784838499	7.77918997281854	7.5328852379661	7.7356984819589	7.67114468415667	7.92114914997906	8.1665908013303	6.9609192908712	7.56338094944833	7.2139405690382	8.08180753701144	7.4141349011109	7.78770414780206	7.48714086537684	7.57159099078449	7.15620931237723	7.45535907746809	8.2515795937891	7.51333073314141	7.31210010948202	7.58189919561263	8.00516397215598	8.45801612256098	7.9191221108291	7.23207174619653	7.62459311126575	7.19705425662726	6.92484717912914	7.4048963282182	7.78728412421281	7.44964634117195	7.00444810253938
AMT	8.66234738928849	8.7141214992746	8.77476387758187	8.02429637824774	8.51619794842142	8.57966909434296	8.81725335659338	8.07877990751829	8.79754221044731	9.08799078085019	7.9561628154244	8.42284733253413	8.53358860738443	8.3819147940554	8.80247865981773	8.44863257256932	8.71660944763985	8.36579020845561	8.46456534456003	8.86610285893222	8.69050476133841	8.40588337543948	7.89465637764309	9.20554749070223	8.28906102769423	8.62651165899289	8.29406425499252	6.81315915553623	8.07427793814219	7.19905031235497	8.10562065047871	6.85184176676213	6.72103053615793	8.41784985555375	7.70543758109613	7.93938348969625	7.4112120872216	7.89497496384727	7.50391418531481	7.33236936802926	8.65773875646673	9.35255962328364	8.34525630652231	8.01004228291136	8.39273104678884	7.49392440614931	8.94607779308694	8.30028322946007	6.67358238942962
AMY1A	7.75370372241656	8.46132025314578	8.23129852419855	7.89883878345296	8.12669234086457	7.97561443482601	7.69295316243338	7.64846365363423	7.87313616186933	7.42462357279349	7.39636778281703	7.87689149795113	7.95352972669727	8.03659848337278	8.3771742673618	7.95599421788202	7.98888597795237	8.04459512341696	7.7577925606667	7.85104530240156	7.78435466496775	8.51038067714571	8.14097507604757	7.26331102740474	8.0712352578094	8.03932079997449	7.79196371457312	8.04671166480986	7.85139587280464	8.02664718331425	8.16386054668854	7.94728572120747	8.20459372504033	7.87841164944657	7.51984989386689	8.21375781481263	7.9557076564623	7.77382343920847	8.07144072300153	7.55289905698751	7.82486390139021	7.27794751871152	7.86328067661979	7.25733800415101	7.94203503345542	8.09816049496908	7.82121415428999	8.12866845851681	8.48789665190285
AMY1B	6.63406858225155	6.68335570488146	6.85994460448856	7.1424785492894	6.9238064288483	6.97919723058391	7.01296341121769	7.15395520955852	6.87649673876635	6.7288143142848	6.87711784208854	6.72870540017939	6.86569196858205	7.33216596553356	6.83936708016266	7.11095907505767	6.80037473114444	7.33153545551467	6.94131331451755	7.08544180624513	6.88774452147245	6.81383941036812	6.87238235898874	6.7908129881859	6.76321072328885	6.69158489429214	6.98186374277008	6.91352105131248	6.76311598468346	6.76619914407789	6.54447787299646	6.89798098442781	7.74196746489806	6.87505575346922	6.86922906000612	7.5214705209954	7.43211241100608	6.96689968040333	6.93080691437956	7.12766684621486	6.72008247974709	6.82885248905597	7.05047606697823	7.02622736262978	7.02978056253241	6.99933947047546	6.96154336730198	7.1164245450404	7.3649867060559
AMY2A	6.76530672255756	6.62087450493865	7.10493617164011	6.88154703553449	6.69837145597297	6.82457412638846	6.95845980312082	6.84213460777478	6.99095922296284	7.01436634394197	6.71995884180201	6.95232308275522	6.84048813581565	7.11822067121842	6.6859380325267	6.52123395791273	7.09227043469834	7.14578496639348	6.64201976919742	6.79275040600372	6.8930349855884	6.72802280198181	6.90377252017933	6.83154984321394	6.63107089652567	7.11226449747734	7.00044682688121	7.51740492478391	6.95759799383871	6.71075854364585	6.99461823940687	8.12501120085573	7.58400524942175	6.96393517922491	6.72221184407275	7.24600754663129	7.08131679553111	6.76453293757296	6.72620421398702	6.83462367462413	6.76600823035025	6.70501493231738	7.02734357262683	6.56608292624107	6.90058716444717	6.67494786828667	6.98781341109714	6.69550179639946	7.09555642539333
AMZ2	8.75530616128294	8.93705922535233	8.90793211089901	8.44610898704063	8.61264654743387	8.76418857287558	9.04744521994334	8.38650985578365	8.89033244503891	8.90979742869324	8.96435084226121	8.82187915104863	9.00980429400725	9.00945151056059	9.11527905409466	9.07774358408914	8.90858301711238	8.95241361392929	9.15683141419212	9.22997384553977	9.0254344343713	8.88703360915208	8.51652355039236	8.64953212086614	8.5153693309627	8.69235157323414	8.2438796620121	8.70421098855015	8.44706040746861	9.29499863404248	8.33544951574361	8.90129887926754	8.39700054883773	8.61946094857474	9.24890392722429	8.51972774978731	8.82635560881931	9.15259787211979	9.70080160117035	9.3493611757934	8.98103736284222	8.98386792947771	8.66006573065071	8.78016890594241	8.93432400222019	8.75298625787124	8.85240553055547	9.31728283938868	9.43529008914389
ANAPC1	8.737319363007	9.34828710373003	8.58271373920693	8.56207060299458	8.84392691009811	9.20875944337732	7.94293250730043	8.93977473321295	8.55532759699327	9.52284839347426	8.6639504324167	8.61636896869913	9.44326041593763	8.52537361811325	10.0746883452967	9.38486599403014	8.87030184231705	8.98772065609573	9.26611052332877	8.28292395051896	8.5996902940864	8.45979753956195	6.51429896619187	9.12930984491105	10.1604364471059	8.94733050297027	6.73942840635578	7.18548610114957	8.41507748411084	9.62313966389847	7.02278828945109	7.19903029906476	6.86826713079166	8.24017943122725	10.7627501499452	6.62568443420322	8.37566254993079	9.76601911952344	9.64910315247889	9.24615498773933	9.74816683659503	9.14677505453056	8.76002618415593	8.99971383004982	9.249930016534	8.85464179847105	8.03980001791357	9.25266854102165	8.84003286558984
ANAPC10	7.36102296588467	7.71049907950399	7.65586024216757	7.5211660804592	7.27605427981515	7.3103895451608	7.28750146864353	6.76953869438819	7.6297393058641	7.68225450433172	7.35581119010425	7.35314692807033	7.60794781996081	7.56622384070658	7.21413017890996	7.34875066694942	7.5747758445409	7.76713751422825	7.83625341899633	7.66701539290584	8.12531123521289	6.66745259056418	7.63100953703051	7.66892181728064	7.92736425956951	7.64859921600011	7.38979993582208	6.69827325809191	7.43240121984021	7.3434230205127	6.66370736003735	6.87772728931339	7.56238373462438	7.76841126664679	7.57313808098182	7.00505088397485	7.67681045886915	7.73665328372749	7.74909509716392	7.47045589361798	7.67834546472122	7.93299722454084	7.60471309914058	7.58958572958569	7.49925302648354	7.44346100033999	7.62983991499826	7.33615684756926	7.98489770505245
ANAPC11	9.02459726562152	9.11340334255034	9.23306725494247	8.85958120306199	9.33145944394039	9.2500849679939	8.88632843484744	9.11761124982605	9.05282009708374	9.20428839068144	8.28280523282262	9.23516326891631	8.92686768681658	9.23151017667609	9.04785196138882	8.90384975386833	9.01377341199193	8.73369848910833	8.23336066378344	8.74925175711551	8.3489968313894	9.22955314543863	8.87589744456345	8.63497692405898	8.80650951295503	9.25867340768101	8.42223147442747	9.1613910113686	8.84855175736909	9.180665463525	8.70413785656282	8.82108680860735	9.37549923979998	8.63330651818275	8.58953158312808	8.63362780215288	8.7103451340135	9.03744794100574	9.43719542828925	8.33155145899414	8.87228036393952	7.40195838616963	8.92085309562125	8.97040591049261	8.90934493557589	8.92832362808186	8.7967729698578	9.02864574444312	8.9848760427288
ANAPC13	7.16589486979313	6.81823021042832	7.04180401089196	7.06245400784113	7.28680341178088	6.99993696884948	7.15149707672525	7.59450954381859	7.41236718559958	7.69017883777686	6.90148930571342	6.93099899061347	6.98027121201268	7.33878836780993	7.15436299967102	7.14573263671979	6.99091011678837	7.91349558658018	7.45879866023271	7.15155432019735	7.34932254315826	7.63613008730568	7.55270911721225	6.97547171843536	7.14849671812409	7.3293504126443	6.88233233320859	8.03885505841986	6.95143951345505	7.09536853348458	7.101313741983	7.66022965524035	7.51903779653369	7.05043875920884	7.05156187592918	7.27135423611843	7.11133308910565	6.98891195101266	6.88981346356056	7.08524029924014	7.02187538465723	7.05165755450134	7.11821093469895	7.27831547034883	7.07629755656886	7.28106723006371	7.05267409876947	7.20343662056934	7.35211309061847
ANAPC2	8.54315670187466	8.35061957561932	8.41122603172803	8.46420630557894	8.52179042396045	9.16513699187989	8.94397678409851	8.42943501996051	8.99021515155776	8.39169821045889	9.26844390193888	9.27433360088705	9.10748437685518	8.68809184123037	8.8059590914614	8.96106541604028	8.84732817011694	7.94058674337815	8.63282428017063	8.69741999226098	8.44512819825126	7.70405758466324	8.85667823651062	8.41122603172803	8.69449475256438	7.96992900681362	8.98067921620824	8.70628230891269	8.87868069796264	9.09584363582966	9.15440587190891	6.43000541290349	9.24355017426145	9.09479215889728	9.66600031326549	9.74180652062073	9.1984382199535	9.12796835644595	7.71026043832659	8.93693520044526	8.98749426905071	8.8604370303693	8.78779392366786	9.09629179037686	9.14813237802641	8.90426451128724	8.70383431363068	7.91260200359458	9.48017138415329
ANAPC4	9.99451355846545	10.3533486014574	9.75133533770358	9.79730461215835	10.0673506085024	10.1967061596854	10.2267319280193	10.2234310292504	10.0445713740922	10.1081219093391	10.5351469256972	9.33209079452583	10.4071714437811	10.3539915001829	9.97983675259175	9.75871729082037	10.2415569896004	9.16156828462229	9.15200910840199	9.54026505576157	9.46048009356469	8.79838262275391	9.92196926161329	10.2218960760427	10.2968999985606	9.63915588082688	9.88274721687564	9.7274431635048	10.1001027375898	9.67310938895546	9.96163602053115	10.7256197253129	7.72294783581679	10.0023214610024	10.5535301288648	10.0433711609197	9.96302956417895	9.28494649236145	10.4008427303994	10.5852525488042	10.1882255253461	9.97330669402302	9.94463096464538	9.78074534870694	9.09057267875951	10.1777461700106	10.0541724681327	9.90373448618169	6.95905127895695
ANAPC5	7.47891164953926	7.40286154269129	7.81224376959157	7.97067900448728	7.83286997982647	7.5471130128215	7.43274270500814	7.52637191402821	7.40838440430623	7.36717739271932	7.67889466173373	7.44602318983577	7.58610754248688	7.8147449582788	7.75171120408345	7.81939582189532	7.72555307933626	8.44981061407717	7.83952642801034	7.70741905320133	7.77831075423216	7.32022009969335	8.07363549730977	7.58008469520418	7.95314902471394	7.62416080586535	7.93547917346341	8.40606536589092	7.86703921874789	7.63335328670651	8.29584558035657	8.85614824610061	8.3571524264105	8.17687629956292	7.5712923755011	8.69381009216383	7.11661832013716	7.60197816118861	7.36282691604099	7.67625378125689	7.5242857883115	8.07281415547387	7.78325166392471	8.30902812337646	7.6570309058226	7.55223202618708	7.88062770892876	7.76331362445955	8.05720334175891
ANAPC7	8.65003147678008	7.87739345534132	8.37209493145595	8.34394110523466	8.15559672949123	8.20474009549045	8.47036141116996	6.5450649889078	8.02128138921133	8.11024076453543	7.49253061701367	7.55431306506276	8.05892986495143	6.96054140678216	8.50639752866864	8.28984094137335	8.14343862967879	6.58162236694328	8.64530497958105	8.04642262173351	8.47565899623618	8.76280908728801	7.96523632737035	7.97390065575595	8.95255661942427	8.18546399087067	8.13533107465625	6.96727253998788	8.12453107755833	8.80158790277813	7.01110566669121	6.82331921953114	6.70621390843324	7.84238659483301	7.5556159739588	6.78219746924691	8.696986676828	8.18815460828182	8.27232992234749	7.95155264474795	7.52490852719537	6.7004088970199	8.08216290062455	7.95613603403084	7.74569426905784	7.96037536328703	7.96306198151149	7.96385274064179	9.71647904007024
ANG	8.60665597910961	9.53580407827622	8.80620665366317	9.10961910673383	9.02924995536859	9.39071061247424	10.6309068105544	8.69609784608704	9.80692017562904	9.09817379199002	8.51517656366474	8.32426037769883	9.44878287583994	7.94670993447625	10.5082461133072	9.36683012518466	8.19895169169048	9.24124439027161	10.0442967482552	8.43594595561594	8.98542643142328	9.34376655366058	8.16299013061349	9.11935144852383	8.99749040244923	10.2126904734512	8.46107589141632	9.04554255170436	8.56372123986042	8.66112987338782	8.07672999279086	9.20255387935986	9.01075675911368	8.21849168111096	8.66804968815459	9.16582800194353	8.82597617238532	8.05397274805017	8.2138866105418	8.81940891712906	9.44568051092502	9.80442736651572	8.57958436386102	8.59077743347152	9.21615096254363	9.10756941053798	7.25536120686287	8.15262683036375	8.24606526877677
ANGEL1	6.57471026185437	6.68576168296314	6.76275982058247	6.8163814213838	6.71204068060753	6.70892988649665	6.99964515814183	6.89580449842425	7.1564986592984	6.79342628292375	6.98338943128088	7.21648067985806	6.9544600720353	6.75377353204434	6.97644414196679	7.0659697395309	6.51801624198354	6.63768417294809	6.55741749737777	7.1836491504369	7.11647029494427	6.58532471467097	6.60711244661727	7.44743359261733	7.29676542748156	7.15571573331389	6.73114747663415	6.56969943528032	6.73507541158151	7.10938563659913	6.85591000085529	8.02144825701251	6.93105771330197	6.56286714792236	7.60706014244811	6.63850782251284	7.6633397191766	7.34627356789176	7.14171751814813	7.33030375107425	6.9220617568572	6.55741749737777	6.565746296098	6.73211364421483	7.25758744149345	7.52004901801104	6.99457830428179	7.59686846481346	7.22759384184348
ANGEL2	10.9824347148597	9.78421183728351	10.5170731363412	9.9908485217511	9.87436292069698	9.4781495942641	9.15317775206257	9.68749723329264	10.0074906307276	10.1998303603358	9.75769109551007	9.928639327146	9.97450384056694	9.6436381258859	9.4953015710371	10.0882273920147	10.0183844944257	9.88395225029995	9.92901358728295	10.9258683933175	10.3084124065491	10.2342807436335	10.6055590932204	9.900703072452	9.63439527347839	10.2812980154296	10.6049254977258	9.78754373765892	10.0822482884644	9.0498269150918	10.3084124065491	6.6526204767382	10.1492246437178	10.5098068563346	8.24830310263238	10.0328510701457	9.6744224932293	9.94817317831776	8.97472201312267	9.6283730922463	10.9867986496454	10.6634055451856	10.7590728220825	10.9114742467913	10.495643633425	10.2221948360783	10.9001383191803	10.6916430149632	9.92163251089494
ANGPT1	6.68968588580492	6.89061132500221	6.90924269483427	7.07302666220752	6.73577130146123	6.83831190334153	6.86013176782859	7.66306142747813	7.43031972340209	6.78519783124497	6.72541200041659	7.01514871622542	6.80366274798058	6.89836007736488	6.73171554880264	6.69688444110563	6.90289518999204	6.78265649732553	7.02559893653693	6.59181399059855	6.78380148701129	7.30380906321649	7.31894209952588	7.2415107586625	7.14334312721601	6.91218309854947	6.72607749851516	7.54555253320681	7.01824424725335	7.09203630762003	7.45376235698467	7.47135593348986	7.15696216644917	7.07319466623333	7.09536751173998	7.61636926289445	7.16901669170949	6.77119418513879	6.82349340204049	7.25198638519325	7.16971890926047	6.85895988736398	7.2170603284288	6.63389702402878	6.9697183879657	6.83280891133851	6.82676146562444	6.90701628059776	8.10387751057636
ANGPTL1	6.8319304619886	6.5526233060353	6.67036819412191	6.69761209502393	6.66360225431363	6.67319892156893	6.65047621200781	6.6224039212533	6.90429720879459	6.66556638073159	6.63114228847978	6.60293435527816	6.51927696378384	7.15114766950362	6.5422025667654	6.8430768035695	6.68816687980463	6.75257487897267	6.5749688014534	6.69143670192406	6.72708425420653	6.65035817319096	7.35133479344791	6.86533119080188	6.80091360424454	6.58514575870093	6.73819068489421	6.56627704037332	6.51621672417487	6.70062983586988	6.48289749315166	6.55147671788658	6.58823318220239	6.62553380557786	6.64017887157611	6.5759101355968	6.84472044201352	6.54818917032945	6.6555128845149	6.50516417375211	6.52912415436294	6.75171238812528	6.5596648077638	6.68763461828703	6.76909400160535	6.59617154286116	6.63428189481971	6.80479864263489	6.57217524291553
ANGPTL2	7.87915442047169	8.35485317832527	8.52296307936565	8.53405095349545	7.87143300552901	8.05786747041642	7.70557146331802	8.06288844653494	8.06332779150937	8.22351939857887	7.4806341746643	8.7994213629844	8.55686483767255	7.85873819187617	7.77753414343793	7.60917355047092	8.10424331761423	9.34639841205957	9.0176153783822	8.68316401678778	8.83658803224825	7.86139602287925	7.76058347649786	7.69061586862217	8.85118697695802	8.23222385440811	7.69398499745406	7.9952790293457	7.88353101997127	7.42667123985449	8.42826866024906	7.93857165616007	7.11729883401786	6.75900144388692	7.08945682475462	7.61246716550261	6.96939421937915	7.79124994940413	7.19571509552353	7.65821054273009	8.39468461685203	9.09796321844831	7.57717729424181	8.5293830966096	9.06105273499986	8.21704902346842	8.30752383601244	8.5430028158438	8.11528951782156
ANGPTL4	8.43311510914075	8.79222862630784	8.47825358515825	8.81709208008564	8.65180984237687	8.49238057994425	8.55052854694835	8.06127591699518	8.55301203697284	8.32588682677932	8.32397070463523	8.14576281932008	7.79794590726143	8.55872711535705	8.38305666958057	8.26025075931154	8.05187035654913	8.59187372303456	8.56087674772962	8.35732562251729	8.46955824133862	8.93172169871772	8.23306038311283	8.26046975151361	8.36302771549275	8.93812023638311	7.80988071538314	8.6901002702056	8.4612729193808	7.96654682527757	8.46904337752928	8.48160344607289	8.66379635409058	8.58579726327826	7.77999045708471	8.54682320729974	8.35799875190738	8.20174662389147	8.1837839578577	8.39839854007152	8.07426804208792	8.60655537792822	8.38387015751314	8.28118071137562	8.30442931615791	8.218023388283	8.3429303505546	7.83572076017437	8.42035774400203
ANK3	7.1891618517354	7.25286827604017	7.15622169902794	6.92642966953361	7.41233562891319	6.69936818802507	7.01089548923229	7.36299948719393	7.29027541227549	7.18941770777407	7.06227669650745	6.92943469049107	7.20537994480152	7.09884103775514	6.76944912185364	7.03900909909972	6.70091381146428	7.12569192094717	7.28956008515489	7.5740960917011	7.74447962862912	7.45985910956786	7.41002108937229	7.00949732889171	7.12411140975769	7.07430102944087	7.15634079972692	7.56320424071524	7.21718541871331	6.83580922909388	7.51495791961901	7.00621688130594	7.13729577250819	6.90637940887259	6.87313738042382	7.39176622162851	7.05320905714289	6.96279301415062	6.86076653505468	6.98606687688498	7.08149534656079	7.51319768090854	7.2372783291698	7.02341742994483	6.98606687688498	7.10411006478024	7.2115380379568	6.97460028048638	7.10803154646089
ANKAR	8.7238696616898	7.98800165654757	8.74129527366209	7.92786092441659	8.05404891047194	7.84176111582025	7.83084557114966	7.8125247860073	8.38949416605661	8.34085019124839	8.2683251179289	8.08517483874168	8.26208558475299	8.1787810923949	7.55946276970752	8.39046839360254	8.44774897064407	8.62862234285123	8.34410757853203	8.40242947885786	8.73597349509649	8.34046791617656	8.90684930503399	8.30416167699071	7.70777786543808	9.04683058637313	9.2439979564692	8.63094826229641	8.26142739988729	7.49973041476213	8.57919371114433	9.19166808822963	9.37692571425013	8.94767773213431	7.72915859296326	8.57334745090072	8.49304938338869	7.91524823302675	7.55398229385582	8.01332154794383	8.88572874747954	8.17733303224991	8.60117771322988	8.69762012903309	8.34715042733541	7.22760202237239	8.7238696616898	8.62533895355249	6.529748816434
ANKDD1A	8.29826816547405	8.11883438124706	8.13043094024991	7.68105690318508	7.84913685989801	7.74386062236691	7.50283086322219	7.53193347005509	7.69912321894074	7.56767753514425	7.47261417993573	7.9348187380539	8.04954104869708	7.3689672442916	7.58247648807973	7.72224880604858	7.76352198115117	7.68922151393629	8.4198376599964	8.24335751461334	8.38852880128833	6.82447629553678	7.939337438696	7.47161643961952	8.25874075532697	7.60157656362164	7.51966300127866	7.40132065291869	8.33658850414346	7.60959465987238	7.75963755416776	7.23015306852815	8.27300850353381	7.96015954849081	7.39665943611842	6.80369721532401	6.85564378834216	7.42037148198283	7.42529701123162	7.49041808379272	7.68635842516641	7.93337587174176	7.80057563041936	8.4015781843881	8.02906451974263	7.97163077551507	7.69234176641547	7.59420498166024	7.99152573399894
ANKFY1	9.21828785337381	8.99323061822791	8.74258636541301	8.71122953912359	9.21205403398952	9.30970537946624	9.52755628921611	9.53893177291613	9.41444435375056	9.46340512679955	9.40926298659296	9.24547937162231	9.44184713145908	9.76355068462724	9.21294909863604	9.55165752213855	9.49706541472291	7.41082617134862	8.73284859189635	8.95406743185622	9.02928417725401	8.61912482025883	9.20909601564261	9.60298970340147	9.6050664592708	9.11383660953968	9.40695108636737	8.66014654140284	9.59947932558671	9.18351371624432	9.19179699064957	10.1419571323689	8.89955001553554	9.08896723995475	9.10894084701759	9.65616529144011	9.15368860686314	9.40412896597151	9.22622843087417	9.67175669826098	9.33089154190174	9.1195265981087	8.78953146657258	8.70410912160692	9.10849649697052	8.85952378580057	8.93178937936396	9.37354941418008	8.7921302612745
ANKH	6.7867581684634	6.7855337955814	6.93941682843252	6.92245774974136	6.62871760216732	6.87569688626702	7.23114925822001	7.14934958417736	6.7688385254535	7.12711979382729	7.46238157850445	6.62146425416755	6.8736279330274	6.74255357834485	6.80992223003721	6.63480462089227	7.01634349562016	7.24046808158038	6.99060570053047	6.95394319559407	7.41235199019556	7.09432472378329	7.49562088715981	6.56470671244414	6.86526088051524	6.81659129447219	6.9422792704592	7.11143833631741	6.70103844544816	6.71124861468254	6.9986636049016	6.57129426305365	6.60775263067834	6.63101436398574	6.85835506872283	6.74330972735851	6.64656895706186	6.72030695406394	6.60624145685779	6.62001687694977	6.48347845315232	6.75351504634662	6.69288328390776	7.26064572288714	7.01431352029853	6.92551997431442	6.79832458039566	6.77147888296648	6.91876056318471
ANKHD1	8.06522365977211	7.03070011810328	7.41703207297451	6.93131527687624	6.9954930108338	7.40342973040992	7.04603398461057	6.86853685924995	6.9617755355822	6.71502930856469	7.45601804024563	6.88089841052373	6.97629595075004	7.19277079495008	7.00683611483408	6.94347454597473	6.95853934262455	6.9117901509664	7.05719861371973	6.88759308672054	6.97340396365699	7.00798241003251	6.74019899181218	8.00629208028248	6.86334286256798	7.41045964255102	7.14664907168404	7.55958178653394	7.08464251882167	6.88243027219322	7.07144741097475	7.23295706377692	6.70570900272466	6.94205407072773	6.91777050196966	7.82922235892559	7.14652655353273	7.05567393623473	6.71946216951366	6.80542877285632	6.91221281406215	7.10192548873558	6.86379735199956	6.76921290204304	6.98363028802068	6.96660680973792	6.79718593094104	6.85843979381538	7.2828619555819
ANKHD1-EIF4EBP3	8.21645479928933	7.59345975816527	7.61872604972196	7.40672789186799	7.75592535408693	7.47145024841587	7.43015044394266	7.85742187161526	7.5653706459426	7.88419171854719	7.79108934851054	7.79462894776288	7.32667606705049	8.44272329042317	7.55786839474022	7.42730177831831	7.70294554306623	8.15499386780125	7.5443501259801	7.86571938177625	7.94654759254701	7.14266785318524	7.43196088212338	7.86982102816702	6.86124245025489	7.45186978286066	7.81212550038077	6.51679778575443	7.35186884959812	8.0117300699801	7.8448310627613	6.8930259159433	6.9305814095609	7.97772719363011	8.08156786197474	6.86694224536084	8.66611001776771	7.92556445431829	8.45497546763448	8.68028003114095	7.66554362647161	6.70818342788182	7.71407937334103	7.72950106538907	8.27688822385629	7.60340753498568	7.5197340765427	7.93726269560762	6.7933842216648
ANKMY1	8.77256351916639	7.88320995175751	8.77480333047879	8.09729363985486	8.34530505624229	8.44330344773238	8.31892315777758	7.53592204830868	8.52711022809238	8.47093907536393	8.13601414814466	8.41315702200511	9.04044141366547	8.27838909110796	8.51442377676429	8.17374570034962	8.64515609621712	8.9310769615812	8.36856595240577	8.86999265469551	8.14238373420688	8.83388030454083	7.45283229713803	8.59533803612879	8.18303296341172	8.56270981373275	8.65986330799855	7.43290029391361	8.69231219593355	8.13996976450185	8.62401444213587	9.12455831504528	8.54189580771498	8.98236037398953	8.51474260232814	8.79244821543536	8.06381530860882	8.36125089080427	7.9443770367115	8.31594384109486	8.81577453374937	8.24301638125101	8.89074594598067	8.62303295786062	8.24895430131694	8.90337011753361	8.49682852333513	9.09859929374841	8.79146395784779
ANKMY2	7.28687221939062	6.94124736710805	6.70333460276699	6.87540055370213	6.9315896588335	6.94034897818261	7.01990096896535	6.84157906617764	7.00782053198756	7.12359498320058	7.20908395657592	7.34254564527298	7.00767748878552	7.1340887458873	7.12562625129125	7.35962016966308	7.19565087441546	7.12949535201146	6.90596142506402	7.1640731926326	7.34027463646693	7.77982639499579	7.49302162089092	7.58103309597073	7.02903324648349	6.99672466132216	7.71286380482961	6.86352372918058	6.75006845210863	7.25191553551811	7.93144667227628	7.34007094555984	6.80523977150452	7.54646896157828	7.47875755545682	6.99566448108387	7.52075331726174	7.06562458587521	6.94795745893612	7.13234790653665	7.15007719556383	7.32092306253106	7.21882305820103	7.01221239900776	7.13397360493556	7.17405900104653	7.07170095347037	7.30937474207923	7.41825259304863
ANKRA2	7.15570068954441	7.05902549740314	7.07190583571854	7.26909057820093	7.13150357414473	6.72930206583483	7.0171004079657	7.00139066714559	6.9367379899552	6.66988717071797	6.89329286951797	6.79107057913866	6.63807829661277	6.91595845028057	6.70713378592962	6.79849732531432	6.85939330347886	6.67876678026018	6.88189455842394	7.13865084671301	7.46810877749636	7.10044429377823	6.71225823068395	6.75368103699373	6.98264970036822	6.71073943205325	6.84787021289401	7.18516587610526	7.12648779618276	6.81963317001117	7.05340131093166	8.05393350409036	6.98851892458467	6.65939476134007	7.21255886739162	6.68410458555046	6.83120498356459	7.10089822242357	6.75213235638792	6.95649209098486	6.65135920038225	7.45592313605692	7.35436210675109	7.1040541202593	6.91523178952424	6.67297042169265	6.7329643790539	6.61956986297186	7.65573081246338
ANKRD1	9.7200529113145	10.7333124187547	8.66778389436065	8.73978762858883	10.3313803109014	7.83004279334627	8.32182865881918	8.26329818547108	8.80627481449234	7.84615902462739	8.97525422302577	8.61557145380501	7.7070654976528	9.80423588530047	7.95505051205243	8.96014281976817	9.87146827492169	9.62042420049186	8.62760815991858	9.80179357548463	10.2452763038132	10.5957880105103	9.14654807266571	10.0606620727225	10.0889741966564	9.4105383191856	6.71080134703041	9.50617186970942	9.35246719103566	8.42864212559459	6.56546862578744	6.6177215277035	10.7140969799693	9.59688943323215	8.50097774583313	8.89178617204379	8.6722584548463	8.95675680984651	8.72214605829332	8.55924473230164	9.3890088904173	10.5552958692367	9.80893653003112	8.51237785651703	9.84212220338974	7.96450371720654	7.3996233290123	8.72033080841776	9.07314165132885
ANKRD10	7.25632624985517	7.49446673909657	7.39157645383116	6.74470277775735	7.40458146793585	7.02837851075422	6.67297874628489	7.65310746764757	7.0564187505742	7.31434242840032	7.26233876236142	7.01699411900273	7.54347927451322	6.65126122517317	7.1620045122945	7.06062796605688	7.13881250080472	6.57992911433002	7.07529627532336	7.63812223568751	7.27876147644335	7.28388317914292	7.39569265297035	7.25150284638042	7.78305725268634	7.01301519707711	7.09729714062456	6.66038025061854	6.83063529393451	7.19170148639074	7.36072610545416	6.59635819370069	8.07494696024108	7.10614407012905	7.43840836881084	6.61367660896685	6.79176489939359	6.92346126177431	7.37584094725725	6.64439605069386	7.43507604118177	7.84060592206801	6.57133440032447	7.21994486419883	7.75964541958179	7.94093440367302	6.9410639805309	7.5414120156106	7.67927081345499
ANKRD11	7.98464511823252	7.85415521832431	7.99614542271674	7.45786939244361	7.73133590644682	7.51855729462308	7.47656451875456	7.80820313784462	7.62842271299719	7.64965504901545	7.46054378675545	7.78587626753343	7.73790972013992	7.40630085376347	7.68543613121619	7.66559593470514	7.69800559473196	7.44430485504031	7.95615508726002	7.55658434592107	8.10219314057773	8.27728571818764	7.77428248778737	7.59990677138394	8.05414378960304	7.89904717339903	7.73772938461251	8.14637879228505	7.8858919408696	7.88415686046407	7.08549381619429	7.29125397606579	6.74079911861482	7.62630270865977	7.60704235230228	7.09210728200477	7.95501455451037	7.6322080154804	7.64663697031397	7.67880394046542	7.48041205978101	8.13090889544899	8.13302484097852	7.91519960369307	7.84113954374814	7.82501060495179	7.44346358364857	7.70146715969828	7.76335972936398
ANKRD12	6.90690437880768	7.13931216168484	7.11926341737708	7.10182024667846	7.08578845230702	6.99586294167799	6.72021818319941	7.08270579371858	7.28345807293829	6.81979867942121	7.10294524196629	6.96387966621089	7.25293661179562	7.35902704185366	7.20502257470376	6.97988189823411	7.64566058169507	6.6221096065892	7.30164322997935	7.09172707439669	7.61777120134364	7.32861687576485	6.71449639981158	6.96851519871236	7.10277708533588	7.0094187986175	6.88503564366494	7.94454998703125	7.14256800192265	7.22016890286452	6.78738250895771	6.88664764669788	6.85721089084809	7.19626917834824	7.27583457369874	6.71849327056574	7.15527362309539	7.13553328874359	7.01239944594818	6.64756418497313	7.40405468444429	7.18825064785175	7.35830359089238	7.20088288022934	6.79630242711682	7.45437573227109	7.18867381566791	7.19645127979973	7.4021813442884
ANKRD13A	8.22320677991218	7.86587872519658	7.73935420717942	6.8941289696623	6.92363874742629	7.613359870721	7.25976852279459	6.71723385313743	7.77641453735604	7.92654216773964	7.00890683522624	7.63186097139298	8.34185719160887	8.14450350601804	8.15413228130231	7.63942382338478	7.37898752826203	6.85052067005265	8.23311856900745	7.66205170041526	7.73173067702524	6.907656480684	7.6648947343712	7.69166772484585	8.52490681491857	8.02062718551825	7.25687508613663	8.41914587898026	7.75452148657415	7.75466162681045	6.66305923602625	7.42262017916689	8.61037814547007	7.71227404591201	7.3810491827777	8.4808653274307	6.93806511371509	7.41411340653686	7.39467369369726	7.00505732575187	7.45788042007205	8.55513332067995	7.89136332310137	7.64128300679023	7.95171263500321	7.62314763603554	6.98863265775848	8.12733347678333	7.91175585565124
ANKRD13B	7.02464689148176	6.60552422538193	6.92539924502049	6.60347864685473	7.20530446409917	7.01621906100651	6.57078097277237	6.79426236546663	6.83805477409522	6.79276262257688	7.11528448035241	6.68328642965874	6.81257673192342	7.05683437929148	6.88004784317584	6.66764171687012	7.24578617616484	6.55516710505078	6.78838091977102	7.01732614061907	6.93529668936179	6.56884118286144	7.62916390236975	7.11261107384415	6.67505646312151	6.76786033691571	6.54746858115614	6.78119247126784	6.54398004098041	6.51007171809847	7.43483338641774	6.57908741699408	7.4848655341921	7.01284892197289	7.0598724967039	6.65633488357649	6.642113086562	6.54501471725487	6.50866976096615	7.29050497516502	6.60951195719868	6.75780266603436	6.66245291265664	6.78622292615405	7.08447518901738	6.53061285613902	7.0656301641058	6.85274087600101	7.01297284709072
ANKRD13C	7.07774927466539	7.14499743661568	7.11845308880175	6.80375593586742	7.34895208914938	7.33863184791442	7.35602951218567	7.44751399648388	6.79059678787497	7.1033902754987	7.09111881334778	6.70335639689612	7.3430334347414	7.44223861926247	7.0602483969641	7.26412594728767	7.09827403142072	6.76300249886171	6.69601779375108	6.62694484194112	7.32087162486875	6.59253819784563	6.69263348524892	6.82003487357158	7.37366716859803	7.04105738058232	7.09189172335305	6.8107268197074	6.74247155425757	7.14555855314995	6.86239912585862	6.71564537494542	7.016828797581	6.64099930758371	7.8978236895433	7.55973122562055	7.74737492636884	7.50654955753643	7.33337560290041	8.08435467397768	7.20326956123431	7.3419544038989	6.77490570930641	7.01189110192965	7.15339317078021	6.65121168229918	7.0701868948042	8.29624985358873	8.06457127443274
ANKRD13D	6.81872070306992	6.76418617688711	6.78916812926353	6.90447380649504	6.92888251926198	7.52802454783063	6.66774384459885	6.80723110999425	6.76161902942532	6.83322968466374	6.76292490973169	6.70839682413094	6.62477528806581	7.73199289440261	6.64198640937161	6.91579581199716	6.60354379798181	6.95100421426008	6.80303858473614	6.82306679856101	6.91278483141199	6.70898177603245	8.27514718646104	6.81289772544059	6.71870602346279	6.77580370144164	7.27358077329432	7.38982243643528	8.03950951653996	6.80675621232315	6.9064805579926	7.77090388043672	7.07248552427015	6.83745545194104	6.76320922572702	7.38142192080428	6.83966850036449	6.74728666877701	7.46999620017827	6.9193048998302	6.64349102648243	6.8869200619365	7.07033050433358	8.05514550415048	6.92903698591009	6.85095127324482	6.97098239395308	6.81676804118457	6.90138022014606
ANKRD16	8.39425064646136	8.61616429057193	7.84416372832959	8.43162509689758	8.71797861761292	8.91467761433515	8.52823146664233	6.7802899972561	8.77954596465299	8.87144411436573	8.70406153619935	8.3216617587962	8.8042722848722	8.68398434107267	8.61659015916288	8.05278888431156	8.76544743117173	8.44605990442228	8.28989357471512	8.19632216070907	8.22582122514876	8.21144838875465	8.29462089833149	8.44258918139878	8.13782106982095	8.79895654477449	8.55786549810314	8.69911518699	8.75950715005947	8.08402318251624	7.54646874959593	8.28771895003813	8.44285441671163	8.66389510227897	8.22340939115709	8.21120650896638	7.61978045807097	8.23283983890339	7.87165343563529	8.19254478615591	8.41472838206605	8.38017570929993	8.08905342102985	8.74283314376067	8.06699279616018	7.6215464322051	7.95008231135956	8.80029930207674	7.40910007720214
ANKRD17	8.2254525352625	8.09508160139923	8.13579861131003	8.15341258729532	7.96812237981771	7.94951264118308	8.11365675347443	8.11470033722698	7.92410523654145	8.02343460847359	8.33308706761166	8.13633792215283	8.34782196043829	8.40463224545573	7.99916970625994	8.13148279702714	8.30768026412142	8.5428564700557	8.27783711598273	8.31511581458662	8.35185452886802	8.25959893311844	8.44247059028945	8.1707180278965	8.25122253471034	8.30010206632701	8.01493068928639	8.35453727965921	8.30188288592623	7.87970900257154	8.23789072465236	7.72539367941225	8.28380870654891	8.25413694723328	8.43391713164813	8.31590523523629	8.65771768374093	8.00846758811717	8.07526830368179	8.05864605754009	8.16011794937961	8.54364013622879	8.19394513165476	7.83716824723562	8.63491132267975	8.68867708999751	8.47660945085229	8.22742404601454	7.84286912778305
ANKRD20A1	7.40707714895681	7.89635557816498	8.07167696618014	7.73837285999332	7.30085978989833	7.86723359629581	7.83364123737401	6.87480839538316	7.34473585625272	7.24652802155611	7.05948513348976	7.54699650126481	7.62930556812792	7.4362727252432	7.86562303143067	7.15675214362586	7.40546040933694	6.70990167441854	7.81114561737953	8.51851007784911	8.50892778226079	7.14756817973719	7.7941341314852	7.63552994934725	7.93090543248769	8.2492056050561	8.28021454852966	8.25235225101139	7.60105647072414	6.56362196476638	7.91771752663414	8.75982944456738	8.10861127120387	7.59675882164258	6.56476975454832	8.00897701618694	7.7635711746843	7.00425978328921	7.1890377162332	7.34925940337305	7.23343435302544	8.01632551928916	7.66545072885558	7.15373524522622	8.16920243406035	7.66697819473865	7.61420056369221	7.37436552625795	8.08087868447174
ANKRD20B	7.11040492416638	6.92739146688373	7.00384946789811	6.93589146318872	7.08617894862603	6.98947165216624	6.97992578377719	7.28195500820057	6.9104103861085	6.79443468295602	7.16652206870558	7.05261148196276	6.85034788071478	7.11307884725425	7.05175170283546	7.03044414582148	6.72341645260926	6.72785940693664	6.78026880944567	7.00543435933879	6.88103220696811	7.08769321617388	7.16497691060148	7.16916559221004	6.98422177147794	6.96568155295182	6.85364103179852	6.815766379051	6.76629023365088	7.2240405053218	7.00169410541565	7.68196871905826	7.37456494878214	7.02102557178419	8.05403394979909	7.71533639013602	6.79522920608863	7.50865792965786	7.46997052159046	7.36544311146156	7.11531273153903	6.74072834026876	6.97530166779822	6.7836006626783	6.89189678476042	6.86536067765542	7.02266810995656	7.31699912380377	7.48213409874054
ANKRD21	7.51192987645688	6.9966820420117	6.70248560657828	6.81831490343024	6.74975446764323	6.96130779850371	6.65180707046528	6.74867257433464	6.76479366800176	7.03595631746293	7.17910561180295	7.0077141916614	6.85006678806471	6.55799591053745	6.63690391447613	6.80406514234393	6.67389528376365	6.93051586072397	6.60811991733994	6.761551094774	6.72719032026997	6.6518366897284	6.66419084627407	7.33069343385108	6.61151962532447	6.70988957369961	7.21026636868555	6.77249095934994	6.64726885739129	7.12476063494374	6.6970169102556	6.91941641160134	7.2483956455251	7.20918826634191	7.41149806110126	6.74645447025256	7.24726775625742	6.93693515935305	7.0396209168717	6.59890147829472	7.06930744992257	7.06581532990038	6.54636355661212	6.50604833306981	6.57016014954504	6.81842605171575	6.90527308255989	7.20683921206706	6.57584121384197
ANKRD22	6.67731305805335	6.68742933574132	7.07398829118864	6.63207673247046	7.01237598758298	6.99658410943796	6.68465753851214	6.58780150921238	6.75791669213144	6.64886197277386	6.95598736884831	6.69785649089837	7.08533717478319	6.79406252981939	6.89404397509272	6.88079762795078	6.73977663375016	6.97715693331145	6.62010773769863	6.92628349315982	7.13462498657688	6.65579070013779	6.87193094941579	6.67330569073397	7.35077249038246	6.67032636929871	6.75644976072767	7.00202017793381	6.68679617246118	6.79088130306552	6.7814199938119	6.61363762919932	6.84482507492779	6.7346117829012	6.63153165268229	6.87925526508951	6.82004103082405	6.72180882011398	6.49628921623699	6.75380587667125	6.80556427911973	6.84786597439894	7.04645531054221	6.86402232966263	6.70556635767684	6.78981906252706	6.73333193194815	6.80982021981808	6.8119647291045
ANKRD23	6.75139166238485	6.75791532117215	6.61764193033981	7.324490648807	6.7234305033153	6.61484613214309	7.06681537778223	6.79128860541181	6.80999249843779	6.67296234337354	6.96380811591348	6.96748377641764	6.94581009844529	7.07623777063634	6.75452562302475	6.7445103649612	6.95196338345064	7.30229893654559	6.78255677092152	6.92896699064121	6.86237802931073	6.99938858973199	7.18109145389437	7.10720831966819	6.93629777514352	6.88810144031851	6.65774831200233	7.39201191421987	7.12050780605017	6.67743535282663	7.08836492019783	6.88035307086984	7.22320602673712	6.89656701941078	6.66312137873557	6.76909377883128	6.53990357301192	6.77221454235246	6.58748175707311	6.83437819340693	6.74054742170256	6.96401533559218	7.07258616625594	6.78847999355455	6.94055717400203	6.9324700286527	6.93159957508657	6.74384452840484	6.72194637231734
ANKRD24	8.14256317292933	7.58980152749749	7.63523271525843	6.82280752054628	6.94288881026532	7.75704405891321	7.45097657750713	8.62672962196606	7.93280451077859	7.57413230172607	7.81086018473246	7.96230708797547	7.34197970419823	7.76333017155334	7.92762045827147	7.93524360879118	6.54917555814603	6.88375092245819	6.65408759923471	6.52923696297601	6.78655433093405	7.33993678698201	6.83869465220856	8.87091442322936	6.77405835743565	7.04893883622844	8.07411120726834	6.84669667379519	6.87958517530107	7.40053666469626	6.61199616831187	6.97496244113978	7.0861231691694	8.10800590556241	7.87037306795622	6.69313222672417	6.75473703634563	7.97979443160792	7.965697235422	6.76217484877613	6.60094693449086	6.76156144719422	6.60106508568993	7.08085363344934	7.58513702523573	7.19429886051247	7.26823655804655	8.44340012221286	8.29244753550676
ANKRD26	7.97525912716375	8.89030308151727	6.40745672152444	9.06692715301836	8.5382823836456	8.59323315610871	9.07265974485028	9.57864358085576	8.61315131515901	8.49952930224979	9.28903663030322	8.9018995026962	8.79445589796452	8.0778811337658	8.62072764347928	8.79521493438378	8.79392667036471	8.44608088778355	8.32828807963767	8.82265594568401	8.44763589834072	8.00220923441554	8.06628284026535	9.27087592524845	8.19644049537023	8.50874683303305	8.38162832900521	6.97655252858594	8.52681609199806	9.21957743606174	6.7684976819566	9.97276190474584	6.79554227332489	6.46413415477713	8.13794017821494	6.97687436565919	6.5605446975024	9.12663885455958	9.19946092043181	8.47326241755826	8.5204431302693	8.6932846938519	8.00744095085841	7.70025499552177	8.20962842016266	8.58417200019391	8.79070760878208	8.46526634836791	8.80649472733769
ANKRD27	6.65414286186922	6.62120779724896	6.75451520957643	6.90148155612095	6.99337689079589	6.8682658722965	6.85862582581481	7.32541842087131	6.69959718850007	6.66161524456022	6.71307812830861	6.93421735810832	6.96415334032505	6.68412184803864	6.57172576404029	6.73112969027897	6.59113112148288	7.11144841436683	6.66862378154014	6.79988163885084	7.11738664763767	6.75044749723535	7.22706144418774	6.545551662257	7.39362614730548	6.78630744418661	6.88330173981297	7.12253432523361	6.70140747064443	6.84528916867795	6.78137625182698	6.90696730531331	7.21637533444786	6.70954526737383	6.91358477721941	7.05746536662183	7.13770759706582	6.68144653681909	6.6511837110544	6.72265923283738	6.78662072255237	7.00682709978611	6.96503611825513	6.84066933831219	6.85198686307798	6.98650871034522	6.74806708935181	6.93738961106775	6.93630976920475
ANKRD28	6.68192903126943	6.60095885172516	6.56709397032042	6.64133177721255	6.80770433719473	6.70378404986043	6.82659165112631	6.60587496369856	6.75221483054484	6.66199594712671	6.76426076665481	6.5944113520807	6.62538419352573	6.75186228997572	6.68910201461711	6.8318522007704	6.74176883950084	6.66865894594549	6.73427944657833	6.57229312590322	6.73338557557139	6.58108202100282	7.30592079858884	6.8820250998257	6.72311621457756	6.75245177830593	6.75630012247137	7.1628902662564	6.73807595571832	6.75573258785456	6.7754240114576	7.68782261847349	7.13981189701616	6.62215878747771	6.97823256818498	6.66117021031823	6.59490961341729	6.64028626097855	6.84463546385445	6.58934126465872	6.66044098508141	7.18723021750345	6.64805958288447	7.04616988932697	6.60541408487104	6.78871031798746	6.67855725390555	6.87946936657112	6.84710038678697
ANKRD29	7.59206620090216	6.6763194267688	7.64511897823171	7.11413276617939	7.2730495943332	7.25468303377021	7.21786412293118	7.21963151411711	7.89662588070472	7.73040118151511	7.86188885306818	7.14324364677072	7.85945342208709	7.86011061533287	7.26520384898868	7.56422651737618	7.60872580077451	6.58544719362138	7.80881357700054	7.92570689835396	7.38885438650496	6.46676242194885	8.23588891507125	7.9687238512703	9.11500095961311	7.34891190193222	7.50222188185079	6.66911025455699	8.33254644111183	7.32940132699491	7.07923956591506	6.54310795913456	8.30049486111134	7.40195917737356	7.24266807759863	6.76566579302191	6.54696426718758	6.60216124043471	6.87048496771359	7.45283077270349	7.80427053546792	8.17919280834455	7.24491505313711	8.23661026575094	7.42878219968811	6.5676284128149	8.04016680961441	7.7139478682427	6.86784424810106
ANKRD32	6.90859138428553	6.66171283013762	6.81579133107879	6.81742842294153	6.98466042884749	6.87498020602669	6.94044534792643	7.38386230095638	6.64811952730679	6.82274460403654	6.94078584714868	6.87536401917642	6.59954152431987	6.86916086454663	6.81742842294153	6.93178004877755	6.71818290791827	7.30880881760505	7.13862951021239	6.9164027150705	7.05206007111059	7.22727776487328	7.27583271763074	6.72656750444198	6.6763933644389	6.77869605215325	6.8861857038146	7.35128029052862	6.59083912747655	6.65280745257825	6.84268170571464	6.89812519353235	7.64589440353101	6.69069291121633	6.76610115035538	6.98009948948526	6.70606655359792	6.77278879512468	6.67405698437511	6.79754660731067	6.49622520329534	6.85018720382195	7.0484697914321	6.8703096200015	6.88679718624005	6.68253521607836	6.84934139142109	6.64778760415911	6.90427681923234
ANKRD33	6.92248621545892	6.99334081120948	6.79522605279279	6.89083284760092	7.00973014268512	7.15634772542149	6.80716425600891	6.93924796069195	6.82857492577564	6.743875609773	7.15660838499847	6.73337086983626	6.81582791360955	6.9060400838898	6.8811159161571	6.9800034312989	6.92862494903155	7.06932543654814	6.93993457560868	6.95555902692165	6.80327460710457	6.97289408297541	6.78824359843285	7.32806349757037	7.56214171750594	7.04206247362368	7.09472727806435	7.5564282427689	6.94405462139441	6.88838444092332	7.02543776779987	8.09636882650826	7.07871073773227	7.08751150142443	6.80136074044439	7.5680458509965	7.00040909524862	6.89167848060118	6.80794224513272	6.96006959393822	6.81469181805608	6.91457793272934	7.11271302361051	7.0489934723276	7.32904756913345	6.89310318088358	7.04282142951983	7.08385887728909	7.08936993750621
ANKRD34A	7.31287767493209	7.284470111798	7.65868699291161	7.46225667313384	7.54653265776318	7.15641437252995	7.28123289944394	7.49102835449029	7.18838519695978	7.69593593131087	7.12773793007717	7.1849215261121	7.26102787775611	7.15099675196377	7.01719026895225	7.45798124378617	7.20232056115191	7.27052478136887	7.16816846913624	7.13870128143509	7.16621997362544	7.10411939481039	7.17775830745806	7.17222570349606	7.52866863139456	7.52734778464274	7.49504373133087	7.88105840366294	7.43810195471729	7.01636080968486	7.66373900668416	8.18996587248492	7.87407508323649	7.12008163745455	6.8144747936265	7.74148827036185	7.25520712799037	6.9063620039528	7.08019223304732	7.04777042306355	7.04305149187752	7.23614717150416	7.24479234916612	6.93776593540072	7.06371661444866	7.24730398308023	7.12269414403222	6.91213175555729	7.17756163083331
ANKRD35	6.88122981286194	6.8027691734304	7.10640527662176	6.86575403363741	6.86645485711064	6.53749344582994	7.41865974137359	7.40586172317821	6.65580466644405	7.01816967749837	6.72692019587928	6.67709364862946	6.92813512177582	7.14770584087195	6.60240948009283	7.07480144770427	6.57749655847741	7.26730881510842	6.79987987247177	7.0754329289632	6.9522711652265	7.33565342703911	7.24009184999807	6.99374873304337	7.15504953002056	6.5254769556462	6.70263547002872	7.09892723840672	7.08788662421781	6.79506051969569	7.37700442633814	8.085002573997	7.02142039138272	6.92748293062994	6.83336904531052	7.60626574443144	7.09793519044849	6.81997233295436	6.8225944843664	6.8161169025398	6.67876367387513	6.47654150876719	7.04526165374483	6.89435620269323	6.90734788913953	6.88109018367449	7.21351420446543	6.92025929140372	7.07044707809894
ANKRD36	8.66154424287018	8.44030035299198	9.31782808478729	8.29431510572896	8.87530967047913	8.82131920124193	8.38439599087704	9.71087894790226	8.51150533898777	9.00521638464497	8.56495352053008	8.73885111769453	9.05936508926517	8.65012690742262	8.22016160435182	8.11283682403652	9.09374111423784	9.02132549710111	8.63988913203132	9.32184196056762	8.62819459024238	8.07293846104823	9.2472287815022	9.53620935389253	8.54201372997633	8.73885111769453	8.47759666734001	9.02132549710111	9.51109678943084	8.11719924138438	8.77259032629518	9.7595525246953	9.22471348561325	9.44680822960701	9.81228055074715	9.90848758121275	9.63420811455483	7.6266554068966	9.55937981206038	8.89310944862685	8.42276068908945	8.63801169582483	8.96603727195738	8.79308824981574	9.01827742788191	9.31891449177503	8.93211943358904	9.06917135883632	7.75240928173564
ANKRD36B	7.33594726696509	7.3870029322586	7.46042123193009	7.50661207683129	7.74297174174921	7.15762567566939	7.32479925426817	7.62583687645941	7.34627959887784	7.20501114724343	7.44471305449991	7.36244010630829	7.32649753990519	7.59486229861765	7.47221411320977	7.27461913866939	7.56858439834973	8.05524725535367	7.66500883577312	7.96535383938492	7.56391081486285	7.48342643454728	8.03848908442889	7.65054430501903	7.64393896807575	7.46718851883853	7.49910838662989	7.75527278177256	7.77040420076811	7.96248845713101	7.75238328571207	8.03579259184162	7.34142269908416	7.64938129446758	7.81380371381523	7.84103631106474	7.6870522296047	7.5691476944664	7.79177757823742	7.607560470764	7.91886528863048	7.28176257089783	7.5691476944664	7.26781719551702	7.21771371729868	8.11359657822528	7.56847328579874	7.37530888518854	8.24170997237793
ANKRD37	9.56827724368662	9.64336539406398	9.68186993836441	9.59385400366544	8.76587656643315	9.62098784477394	9.4404937003258	9.85359083125333	9.23616352111988	9.42675274523345	9.79650954374616	9.81743069531737	9.51323544240995	8.39871274987363	10.2127095864677	9.6995745595983	9.53435442245057	8.91950267786416	9.43614591647158	7.93113793908195	9.10110479319171	9.15815860996743	8.52864304346163	8.75062622751527	9.02018814514733	8.60373446591458	6.96939904050895	7.2623541401429	8.45761780263819	8.59661463175187	6.56683366049503	7.18475050292237	9.63139913005761	9.96383300987119	8.89207304408043	6.80783278075591	9.9588111567187	9.88731723146793	8.23108215195096	7.04997768455453	9.67351235877064	8.69069653097819	9.45077430485935	8.07594034215685	8.25055362747622	9.87272184390307	9.40132682959483	9.96244696190237	10.5014771292302
ANKRD39	7.788785267181	8.28839658144908	8.4592359058719	8.24242766932969	8.90394556414519	8.65983679369341	9.05004813061794	8.37593321159329	8.46010390574413	8.16828558749032	8.66723668479301	8.20281406704421	8.52671075142726	8.20422205087566	8.19180922870999	8.15103112401597	8.69245882806795	6.66379168021359	7.34268468758404	8.26770412231348	7.93302507809011	8.08779365223703	9.18032593069193	8.41806882993068	8.10049519900134	8.33748575099527	8.89019002542725	8.4351979645221	8.72477913173388	7.5418330234724	8.15616111440751	7.61994958033088	9.24488446204592	9.42707592648439	8.18534523315062	8.77848260571613	7.75946767734791	7.77860041481376	7.71588024397409	8.68806482062964	7.97135698778213	8.36495864403277	8.64841254998206	7.81283709623274	8.53325698255403	7.90588485789583	7.56775430153679	8.35981431490014	6.80133956467964
ANKRD40	7.61186318802949	7.31524912096033	7.67389832899718	7.65798070056583	7.72341629701361	7.63355484091523	7.57762833060187	7.91978474469279	7.37498908654271	7.0566563717291	7.8299011080336	7.41134885339339	7.4060691105263	7.56877574749789	7.13914523411184	7.42284227119992	7.66590516286151	7.81908098635256	7.80090862363512	7.73768013701398	8.05060931087259	8.0740991986865	8.15722481407214	7.60385882446729	7.30877126852281	7.36928588073972	8.01334058393446	8.31514886062401	7.88310136198513	7.08193393946456	8.1174873282763	8.64028058280056	8.42079132056349	7.97147378829733	7.13823397941577	8.09442099129541	7.90795821905609	7.14942498436506	7.19141110134442	7.36067286492713	7.26231499693439	7.64873918563112	7.98905308112137	7.65846465215927	7.70957791896778	7.67979547987454	7.60079015852164	7.41022351127851	7.84682841730164
ANKRD41	7.31056898259429	7.22306137255257	7.21596133471787	7.00992778534104	7.19761224452462	6.76007727860742	7.00497395730259	7.44975105361053	6.74045893014495	7.18768700499135	7.03842237237651	6.96668905531034	6.98913117117718	6.77345168322589	7.09723895052904	6.87252750689782	7.09363707609466	7.14411224433918	6.84170952532347	7.0991806803126	6.91218117841142	7.07393478638916	7.14426535108077	7.20317985028127	7.3358390182106	7.06628588289211	7.26542374389628	7.80197762190227	7.38327016368113	6.96274798984585	7.63068493342811	7.85852488236381	7.431794042482	7.21076529054675	7.1380393121707	7.65292570927317	7.05116642495556	6.98151496697838	6.91923213361241	7.06027563929844	6.92309620146183	7.17774652596712	7.25598273020933	6.8411243172795	7.10987693609469	6.98703177817122	6.96204323533929	7.15465225148439	7.21805499503835
[truncated: 12,397 more rows]
[truncated: 128 more columns]
